# Supplementary material for: Detecting very low allele fraction variants using targeted DNA sequencing and a novel molecular barcode-aware variant caller
Source: BMC Genomics. 2017 Jan 3;18:5. doi: 10.1186/s12864-016-3425-4 (PMC5209917; doi:10.1186/s12864-016-3425-4)
Supplement: Additional file 1 — The spreadsheet lists all unique heterozygous NA12878 variants in the N0015 target region. (XLSX 1136 kb) [file 12864_2016_3425_MOESM1_ESM.xlsx]

## Sheet: GIB.NA12878.hc.dil.het.addition
#CHROM	POS	ID	REF	ALT	QUAL	FILTER	INFO	FORMAT	NA12878
chr1	1900024	.	TG	T	14687	PASS	DPSum=891;HRun=6;HapNoVar=0;NoPLTot=0;PL454WG=198,0,154;PLCG=311,0,959;PLHSWEx=2899,0,3308;PLHSWG=781,0,764;PLILL250=1130,0,471;PLILLCLIA=3566,0,3778;PLILLWG=601,0,602;PLIllPCRFree=651,0,642;PLIonEx=257,0,461;PLNCIIonWG=184,0,21;PLPlatGen=3478,0,3617;PLXIll=598,0,873;PLXPSolWGLS=33,0,124;PLminsum=14687;PLminsumOverDP=16.48;RPA=6,5;RU=G;TrancheABQDmin2=0;TrancheAlignmin2=0;TrancheMapmin2=0;Tranche…	GT:DP:GQ:PL	0/1:891:14687:14687,0,15774
chr1	1900106	.	T	TCTC	19597	PASS	DPSum=1164;HRun=6;HapNoVar=0;NoPLTot=0;PL454WG=183,0,505,505,505,505;PLCG=732,0,1671,1671,1671,1671;PLHSWEx=5941,0,7816,7816,7816,7816;PLHSWG=1003,0,1396,1396,1396,1396;PLILL250=1247,0,986,1247,1247,1247;PLILLCLIA=3341,0,4535,4535,4535,4535;PLILLWG=640,0,900,900,900,900;PLIllPCRFree=947,0,1315,1315,1315,1315;PLIonEx=1529,0,2048,2048,2048,2048;PLNCIIonWG=162,0,80,162,162,162;PLPlatGen=2836,0,6351,…	GT:DP:GQ:PL	0/1:1164:19597:19597,0,28830
chr1	3669172	.	C	T	14237	PASS	DPSum=1044;HRun=0;HapNoVar=0;NoPLTot=0;PL454WG=199,0,187;PLCG=358,0,1114;PLHSWEx=3089,0,4199;PLHSWG=758,0,639;PLILL250=730,0,398;PLILLCLIA=2979,0,2453;PLILLWG=393,0,403;PLIllPCRFree=881,0,930;PLIonEx=570,0,322;PLNCIIonWG=44,0,106;PLPlatGen=3294,0,3276;PLXIll=847,0,635;PLXPSolWGLS=95,0,68;PLminsum=14237;PLminsumOverDP=13.64;TrancheABQDmin2=0;TrancheAlignmin2=0;TrancheMapmin2=0;TrancheSSEmin2=0;Yes…	GT:DP:GQ:PL	0/1:1044:14237:14237,0,14730
chr1	3669201	.	A	G	7481	PASS	DPSum=565;HRun=2;HapNoVar=0;NoPLTot=0;PL454WG=256,0,105;PLCG=892,0,1044;PLHSWG=1279,0,827;PLILL250=312,0,550;PLILLCLIA=2910,0,2669;PLILLWG=384,0,438;PLIllPCRFree=976,0,615;PLXIll=374,0,550;PLXPSolWGLS=98,0,173;PLminsum=6971;PLminsumOverDP=12.34;RPA=2,1;RU=G;TrancheABQDmin2=0;TrancheAlignmin2=0;TrancheMapmin2=0;TrancheSSEmin2=0;YesPLtot=9;allalts=A;datasetcalls=9;geno=2;genoMapGood=9;platformbias=…	GT:DP:GQ:PL	0/1:565:6971:7481,0,6971
chr1	4524276	.	C	G	8780	PASS	DPSum=623;HRun=2;HapNoVar=0;NoPLTot=0;PL454WG=143,0,106;PLCG=427,0,497;PLHSWG=584,0,850;PLILL250=456,0,534;PLILLCLIA=1952,0,2021;PLILLWG=443,0,164;PLIllPCRFree=840,0,667;PLNCIIonWG=4,0,96;PLPlatGen=3409,0,3968;PLXIll=455,0,471;PLXPSolWGLS=67,0,71;PLminsum=8780;PLminsumOverDP=14.09;TrancheABQDmin2=0;TrancheAlignmin2=0;TrancheMapmin2=0;TrancheSSEmin2=0;YesPLtot=10;allalts=G;datasetcalls=11;geno=2;g…	GT:DP:GQ:PL	0/1:623:8780:8780,0,9445
chr1	4524335	.	G	A	9706	PASS	DPSum=702;HRun=2;HapNoVar=0;NoPLTot=0;PL454WG=141,0,102;PLCG=80,0,415;PLHSWG=1042,0,862;PLILL250=516,0,415;PLILLCLIA=1767,0,2490;PLILLWG=509,0,397;PLIllPCRFree=1105,0,859;PLNCIIonWG=24,0,116;PLPlatGen=3762,0,4302;PLXIll=689,0,359;PLXPSolWGLS=71,0,295;PLminsum=9706;PLminsumOverDP=13.83;TrancheABQDmin2=0;TrancheAlignmin2=0;TrancheMapmin2=0;TrancheSSEmin2=0;YesPLtot=11;allalts=A;datasetcalls=11;geno…	GT:DP:GQ:PL	0/1:702:9706:9706,0,10612
chr1	4524420	.	G	A	10136	PASS	DPSum=707;HRun=2;HapNoVar=0;NoPLTot=0;PL454WG=237,0,94;PLCG=666,0,379;PLHSWG=721,0,656;PLILL250=350,0,305;PLILLCLIA=1990,0,1346;PLILLWG=685,0,395;PLIllPCRFree=806,0,604;PLNCIIonWG=88,0,15;PLPlatGen=3940,0,3662;PLXIll=559,0,388;PLXPSolWGLS=94,0,321;PLminsum=8165;PLminsumOverDP=11.55;TrancheABQDmin2=0;TrancheAlignmin2=0;TrancheMapmin2=0;TrancheSSEmin2=0;YesPLtot=10;allalts=A;datasetcalls=11;geno=2;…	GT:DP:GQ:PL	0/1:707:8165:10136,0,8165
chr1	4930181	.	T	C	9724	PASS	DPSum=743;HRun=0;HapNoVar=0;NoPLTot=0;PL454WG=136,0,99;PLCG=538,0,693;PLHSWG=858,0,1150;PLILL250=381,0,501;PLILLCLIA=2480,0,2493;PLILLWG=435,0,676;PLIllPCRFree=704,0,794;PLNCIIonWG=65,0,184;PLPlatGen=3189,0,3467;PLXIll=551,0,854;PLXPSolWGLS=387,0,368;PLminsum=9724;PLminsumOverDP=13.09;TrancheABQDmin2=0;TrancheAlignmin2=0;TrancheMapmin2=0;TrancheSSEmin2=0;YesPLtot=11;allalts=C;datasetcalls=11;geno…	GT:DP:GQ:PL	0/1:743:9724:9724,0,11279
chr1	4930251	.	A	G	8979	PASS	DPSum=746;HRun=0;HapNoVar=0;NoPLTot=0;PL454WG=106,0,180;PLCG=102,0,609;PLHSWG=915,0,1122;PLILL250=224,0,582;PLILLCLIA=1909,0,2397;PLILLWG=378,0,701;PLIllPCRFree=753,0,634;PLNCIIonWG=175,0,203;PLPlatGen=3437,0,3691;PLXIll=467,0,566;PLXPSolWGLS=513,0,521;PLminsum=8979;PLminsumOverDP=12.04;TrancheABQDmin2=0;TrancheAlignmin2=0;TrancheMapmin2=0;TrancheSSEmin2=0;YesPLtot=11;allalts=G;datasetcalls=11;ge…	GT:DP:GQ:PL	0/1:746:8979:8979,0,11206
chr1	5344685	.	T	G	10487	PASS	DPSum=742;HRun=1;HapNoVar=0;NoPLTot=0;PL454WG=206,0,294;PLCG=368,0,990;PLHSWG=1151,0,1238;PLILL250=780,0,637;PLILLCLIA=813,0,934;PLILLWG=613,0,739;PLIllPCRFree=1038,0,691;PLNCIIonWG=80,0,126;PLPlatGen=4611,0,3311;PLXIll=592,0,667;PLXPSolWGLS=235,0,539;PLminsum=10166;PLminsumOverDP=13.7;TrancheABQDmin2=0;TrancheAlignmin2=0;TrancheMapmin2=0;TrancheSSEmin2=0;YesPLtot=11;allalts=G;datasetcalls=11;gen…	GT:DP:GQ:PL	0/1:742:10166:10487,0,10166
chr1	5344728	.	G	T	10804	PASS	DPSum=689;HRun=1;HapNoVar=0;NoPLTot=0;PL454WG=164,0,334;PLCG=498,0,810;PLHSWG=1290,0,754;PLILL250=668,0,689;PLILLCLIA=1483,0,1240;PLILLWG=289,0,448;PLIllPCRFree=1174,0,456;PLNCIIonWG=31,0,92;PLPlatGen=4135,0,3396;PLXIll=912,0,632;PLXPSolWGLS=160,0,358;PLminsum=9209;PLminsumOverDP=13.37;TrancheABQDmin2=0;TrancheAlignmin2=0;TrancheMapmin2=0;TrancheSSEmin2=0;YesPLtot=11;allalts=T;datasetcalls=11;gen…	GT:DP:GQ:PL	0/1:689:9209:10804,0,9209
chr1	5344779	.	T	C	10299	PASS	DPSum=685;HRun=1;HapNoVar=0;NoPLTot=0;PL454WG=196,0,337;PLCG=551,0,486;PLHSWG=1083,0,716;PLILL250=617,0,565;PLILLCLIA=1810,0,1388;PLILLWG=390,0,646;PLIllPCRFree=1029,0,563;PLPlatGen=3699,0,3427;PLXIll=803,0,441;PLXPSolWGLS=121,0,484;PLminsum=9053;PLminsumOverDP=13.22;TrancheABQDmin2=0;TrancheAlignmin2=0;TrancheMapmin2=0;TrancheSSEmin2=0;YesPLtot=10;allalts=C;datasetcalls=10;geno=2;genoMapGood=10;…	GT:DP:GQ:PL	0/1:685:9053:10299,0,9053
chr1	6111721	.	C	T	6660	PASS	DPSum=582;HRun=2;HapNoVar=0;NoPLTot=0;PLCG=330,0,297;PLHSWG=360,0,499;PLILL250=641,0,282;PLILLCLIA=2002,0,2541;PLILLWG=251,0,75;PLIllPCRFree=538,0,485;PLPlatGen=2335,0,2733;PLXIll=203,0,553;PLminsum=6660;PLminsumOverDP=11.44;TrancheABQDmin2=0;TrancheAlignmin2=0;TrancheMapmin2=0;TrancheSSEmin2=0;YesPLtot=8;allalts=T;datasetcalls=8;geno=2;genoMapGood=8;platformbias=none;platformnames=ill,cg;platfor…	GT:DP:GQ:PL	0/1:582:6660:6660,0,7465
chr1	6111757	.	G	A	8959	PASS	DPSum=668;HRun=2;HapNoVar=0;NoPLTot=0;PL454WG=166,0,13;PLCG=447,0,565;PLHSWEx=60,0,64;PLHSWG=753,0,450;PLILL250=602,0,762;PLILLCLIA=2555,0,2609;PLILLWEx=19,0,18;PLILLWG=190,0,285;PLIllPCRFree=579,0,583;PLNCIIonWG=102,0,56;PLPlatGen=3098,0,3065;PLXIll=388,0,456;PLminsum=8926;PLminsumOverDP=13.36;TrancheABQDmin2=0;TrancheAlignmin2=0;TrancheMapmin2=0;TrancheSSEmin2=0;YesPLtot=10;allalts=A;datasetcal…	GT:DP:GQ:PL	0/1:668:8926:8959,0,8926
chr1	7177744	.	C	T	8723	PASS	DPSum=695;HRun=1;HapNoVar=0;NoPLTot=0;PL454WG=85,0,151;PLCG=425,0,707;PLHSWEx=31,0,26;PLHSWG=788,0,1032;PLILL250=444,0,297;PLILLCLIA=1526,0,1850;PLILLWG=625,0,320;PLIllPCRFree=590,0,961;PLNCIIonWG=78,0,187;PLPlatGen=3391,0,4044;PLXIll=644,0,550;PLXPSolWGLS=96,0,269;PLminsum=8723;PLminsumOverDP=12.55;TrancheABQDmin2=0;TrancheAlignmin2=0;TrancheMapmin2=0;TrancheSSEmin2=0;YesPLtot=12;allalts=T;datas…	GT:DP:GQ:PL	0/1:695:8723:8723,0,10394
chr1	7177788	.	A	G	8601	PASS	DPSum=674;HRun=1;HapNoVar=0;NoPLTot=0;PL454WG=49,0,154;PLCG=922,0,976;PLHSWEx=33,0,62;PLHSWG=419,0,1229;PLILL250=415,0,440;PLILLCLIA=1523,0,1581;PLILLWG=458,0,564;PLIllPCRFree=582,0,1054;PLPlatGen=3677,0,3984;PLXIll=478,0,756;PLXPSolWGLS=45,0,374;PLminsum=8601;PLminsumOverDP=12.76;TrancheABQDmin2=0;TrancheAlignmin2=0;TrancheMapmin2=0;TrancheSSEmin2=0;YesPLtot=11;allalts=G;datasetcalls=11;geno=2;g…	GT:DP:GQ:PL	0/1:674:8601:8601,0,11174
chr1	7177813	.	T	C	7935	PASS	DPSum=653;HRun=1;HapNoVar=0;NoPLTot=0;PL454WG=55,0,219;PLCG=460,0,834;PLHSWEx=33,0,99;PLHSWG=478,0,1226;PLILL250=432,0,431;PLILLCLIA=1501,0,1513;PLILLWG=500,0,481;PLIllPCRFree=577,0,1030;PLNCIIonWG=108,0,63;PLPlatGen=3356,0,3720;PLXIll=415,0,912;PLXPSolWGLS=20,0,519;PLminsum=7935;PLminsumOverDP=12.15;TrancheABQDmin2=0;TrancheAlignmin2=0;TrancheMapmin2=0;TrancheSSEmin2=0;YesPLtot=11;allalts=C;data…	GT:DP:GQ:PL	0/1:653:7935:7935,0,11047
chr1	7683756	.	C	G	6909	PASS	DPSum=626;HRun=2;HapNoVar=0;NoPLTot=0;PL454WG=243,0,55;PLCG=349,0,434;PLHSWG=1002,0,646;PLILL250=313,0,276;PLILLCLIA=1031,0,1293;PLILLWG=207,0,485;PLIllPCRFree=599,0,816;PLNCIIonWG=76,0,35;PLPlatGen=2617,0,3754;PLXIll=237,0,526;PLXPSolWGLS=235,0,328;PLminsum=6909;PLminsumOverDP=11.04;TrancheABQDmin2=0;TrancheAlignmin2=0;TrancheMapmin2=0;TrancheSSEmin2=0;YesPLtot=11;allalts=G;datasetcalls=11;geno=…	GT:DP:GQ:PL	0/1:626:6909:6909,0,8648
chr1	7683810	.	G	A	8053	PASS	DPSum=659;HRun=2;HapNoVar=0;NoPLTot=0;PL454WG=243,0,41;PLCG=152,0,350;PLHSWG=919,0,608;PLILL250=630,0,314;PLILLCLIA=1272,0,1533;PLILLWG=329,0,353;PLIllPCRFree=870,0,786;PLNCIIonWG=68,0,29;PLPlatGen=2970,0,3575;PLXIll=521,0,588;PLXPSolWGLS=79,0,111;PLminsum=8053;PLminsumOverDP=12.22;TrancheABQDmin2=0;TrancheAlignmin2=0;TrancheMapmin2=0;TrancheSSEmin2=0;YesPLtot=11;allalts=A;datasetcalls=11;geno=2;…	GT:DP:GQ:PL	0/1:659:8053:8053,0,8288
chr1	8278218	.	G	T	10931	PASS	DPSum=767;HRun=0;HapNoVar=0;NoPLTot=0;PLCG=477,0,890;PLHSWG=1879,0,1285;PLILL250=980,0,865;PLILLCLIA=1267,0,1563;PLILLWG=475,0,728;PLIllPCRFree=1021,0,930;PLIonEx=22,0,26;PLPlatGen=3866,0,4616;PLXIll=879,0,679;PLXPSolWGLS=65,0,245;PLminsum=10931;PLminsumOverDP=14.25;RPA=16,15;RU=A;TrancheABQDmin2=0;TrancheAlignmin2=0;TrancheMapmin2=0;TrancheSSEmin2=0;YesPLtot=10;allalts=T;datasetcalls=10;geno=2;g…	GT:DP:GQ:PL	0/1:767:10931:10931,0,11827
chr1	8278225	.	C	T	10634	PASS	DPSum=790;HRun=0;HapNoVar=0;NoPLTot=0;PL454WG=250,0,168;PLCG=276,0,1207;PLHSWG=1841,0,1332;PLILL250=952,0,886;PLILLCLIA=1096,0,1550;PLILLWG=471,0,535;PLIllPCRFree=1018,0,1021;PLPlatGen=3787,0,4636;PLXIll=903,0,581;PLXPSolWGLS=40,0,237;PLminsum=10634;PLminsumOverDP=13.46;TrancheABQDmin2=0;TrancheAlignmin2=0;TrancheMapmin2=0;TrancheSSEmin2=0;YesPLtot=10;allalts=T;datasetcalls=10;geno=2;genoMapGood=…	GT:DP:GQ:PL	0/1:790:10634:10634,0,12153
chr1	11839009	.	C	T	8317	PASS	DPSum=657;HRun=3;HapNoVar=0;NoPLTot=0;PL454WG=221,0,84;PLCG=357,0,418;PLHSWEx=80,0,30;PLHSWG=758,0,742;PLILL250=163,0,310;PLILLCLIA=1524,0,1318;PLILLWG=231,0,350;PLIllPCRFree=652,0,872;PLIonEx=1027,0,683;PLNCIIonWG=7,0,130;PLPlatGen=3049,0,3493;PLXIll=248,0,592;PLminsum=8317;PLminsumOverDP=12.66;RPA=3,2;RU=C;TrancheABQDmin2=0;TrancheAlignmin2=0;TrancheMapmin2=0;TrancheSSEmin2=0;YesPLtot=11;allalt…	GT:DP:GQ:PL	0/1:657:8317:8317,0,9022
chr1	11839034	.	G	A	8505	PASS	DPSum=629;HRun=3;HapNoVar=0;NoPLTot=0;PL454WG=231,0,63;PLCG=119,0,264;PLHSWEx=92,0,68;PLHSWG=721,0,670;PLILL250=267,0,265;PLILLCLIA=1590,0,1254;PLILLWG=84,0,443;PLIllPCRFree=767,0,834;PLIonEx=1034,0,789;PLNCIIonWG=18,0,39;PLPlatGen=3222,0,3512;PLXIll=360,0,471;PLminsum=8505;PLminsumOverDP=13.52;RPA=3,2;RU=C;TrancheABQDmin2=0;TrancheAlignmin2=0;TrancheMapmin2=0;TrancheSSEmin2=0;YesPLtot=11;allalts…	GT:DP:GQ:PL	0/1:629:8505:8505,0,8672
chr1	12248942	.	A	G	11213	PASS	DPSum=794;HRun=3;HapNoVar=0;NoPLTot=0;PL454WG=191,0,203;PLCG=320,0,528;PLHSWEx=731,0,1019;PLHSWG=652,0,915;PLILL250=760,0,437;PLILLCLIA=2670,0,2586;PLILLWG=316,0,321;PLIllPCRFree=925,0,869;PLNCIIonWG=7,0,117;PLPlatGen=3905,0,3310;PLXIll=688,0,459;PLXPSolWGLS=48,0,89;PLminsum=10853;PLminsumOverDP=13.67;RPA=3,2;RU=G;TrancheABQDmin2=0;TrancheAlignmin2=0;TrancheMapmin2=0;TrancheSSEmin2=0;YesPLtot=11;…	GT:DP:GQ:PL	0/1:794:10853:11213,0,10853
chr1	12248965	.	A	G	10889	PASS	DPSum=770;HRun=5;HapNoVar=0;NoPLTot=0;PL454WG=178,0,219;PLCG=489,0,481;PLHSWEx=493,0,855;PLHSWG=702,0,764;PLILL250=733,0,354;PLILLCLIA=2785,0,2652;PLILLWG=365,0,129;PLIllPCRFree=873,0,814;PLNCIIonWG=1,0,101;PLPlatGen=3589,0,2828;PLXIll=681,0,347;PLminsum=9544;PLminsumOverDP=12.39;RPA=5,4;RU=G;TrancheABQDmin2=0;TrancheAlignmin2=0;TrancheMapmin2=0;TrancheSSEmin2=0;YesPLtot=10;allalts=G;datasetcalls…	GT:DP:GQ:PL	0/1:770:9544:10889,0,9544
chr1	12249020	.	C	T	8016	PASS	DPSum=741;HRun=0;HapNoVar=0;NoPLTot=0;PL454WG=236,0,170;PLCG=387,0,745;PLHSWEx=107,0,351;PLHSWG=822,0,486;PLILL250=621,0,301;PLILLCLIA=1602,0,2473;PLILLWG=395,0,367;PLIllPCRFree=560,0,925;PLIonEx=23,0,143;PLNCIIonWG=65,0,99;PLPlatGen=2735,0,3126;PLXIll=463,0,484;PLminsum=8016;PLminsumOverDP=10.82;RPA=3,2;RU=G;TrancheABQDmin2=0;TrancheAlignmin2=0;TrancheMapmin2=0;TrancheSSEmin2=0;YesPLtot=12;allal…	GT:DP:GQ:PL	0/1:741:8016:8016,0,9670
chr1	12252892	.	C	T	8032	PASS	DPSum=613;HRun=3;HapNoVar=0;NoPLTot=0;PL454WG=76,0,214;PLCG=155,0,415;PLHSWEx=239,0,598;PLHSWG=679,0,534;PLILL250=739,0,478;PLILLCLIA=1796,0,1877;PLILLWG=286,0,280;PLIllPCRFree=621,0,790;PLIonEx=417,0,288;PLNCIIonWG=35,0,70;PLPlatGen=2708,0,2819;PLXIll=281,0,526;PLminsum=8032;PLminsumOverDP=13.1;RPA=3,2;RU=G;TrancheABQDmin2=0;TrancheAlignmin2=0;TrancheMapmin2=0;TrancheSSEmin2=0;YesPLtot=12;allalt…	GT:DP:GQ:PL	0/1:613:8032:8032,0,8889
chr1	12252955	.	T	G	9261	PASS	DPSum=798;HRun=3;HapNoVar=0;NoPLTot=0;PL454WG=40,0,206;PLCG=146,0,666;PLHSWEx=1194,0,1509;PLHSWG=528,0,874;PLILL250=547,0,298;PLILLCLIA=1455,0,2686;PLILLWG=431,0,532;PLIllPCRFree=745,0,1028;PLIonEx=338,0,644;PLNCIIonWG=0,0,173;PLPlatGen=3531,0,2923;PLXIll=306,0,760;PLminsum=9261;PLminsumOverDP=11.61;RPA=3,2;RU=G;TrancheABQDmin2=0;TrancheAlignmin2=0;TrancheMapmin2=0;TrancheSSEmin2=0;YesPLtot=12;al…	GT:DP:GQ:PL	0/1:798:9261:9261,0,12299
chr1	15256546	.	T	C	7739	PASS	DPSum=584;HRun=5;HapNoVar=0;NoPLTot=0;PL454WG=261,0,165;PLCG=481,0,275;PLHSWG=638,0,791;PLILL250=472,0,701;PLILLCLIA=1760,0,2027;PLILLWG=440,0,215;PLIllPCRFree=402,0,391;PLNCIIonWG=211,0,63;PLPlatGen=2278,0,2894;PLXIll=687,0,529;PLXPSolWGLS=109,0,244;PLminsum=7739;PLminsumOverDP=13.25;TrancheABQDmin2=0;TrancheAlignmin2=0;TrancheMapmin2=0;TrancheSSEmin2=0;YesPLtot=11;allalts=C;datasetcalls=11;geno…	GT:DP:GQ:PL	0/1:584:7739:7739,0,8295
chr1	15256555	.	G	C	7443	PASS	DPSum=575;HRun=5;HapNoVar=0;NoPLTot=0;PL454WG=222,0,190;PLCG=486,0,423;PLHSWG=680,0,685;PLILL250=521,0,633;PLILLCLIA=1527,0,2102;PLILLWG=389,0,197;PLIllPCRFree=386,0,439;PLNCIIonWG=101,0,30;PLPlatGen=2452,0,3069;PLXIll=622,0,493;PLXPSolWGLS=57,0,124;PLminsum=7443;PLminsumOverDP=12.94;TrancheABQDmin2=0;TrancheAlignmin2=0;TrancheMapmin2=0;TrancheSSEmin2=0;YesPLtot=11;allalts=C;datasetcalls=11;geno=…	GT:DP:GQ:PL	0/1:575:7443:7443,0,8385
chr1	15256601	.	C	G	7799	PASS	DPSum=602;HRun=5;HapNoVar=0;NoPLTot=0;PL454WG=250,0,173;PLCG=263,0,814;PLHSWG=738,0,602;PLILL250=412,0,544;PLILLCLIA=1719,0,1714;PLILLWG=391,0,241;PLIllPCRFree=586,0,544;PLNCIIonWG=82,0,60;PLPlatGen=2701,0,3166;PLXIll=621,0,507;PLXPSolWGLS=36,0,159;PLminsum=7799;PLminsumOverDP=12.96;TrancheABQDmin2=0;TrancheAlignmin2=0;TrancheMapmin2=0;TrancheSSEmin2=0;YesPLtot=11;allalts=G;datasetcalls=11;geno=2…	GT:DP:GQ:PL	0/1:602:7799:7799,0,8524
chr1	15256608	.	G	T	7454	PASS	DPSum=634;HRun=5;HapNoVar=0;NoPLTot=0;PL454WG=252,0,203;PLCG=519,0,787;PLHSWG=755,0,558;PLILL250=418,0,566;PLILLCLIA=1593,0,1774;PLILLWG=584,0,222;PLIllPCRFree=496,0,560;PLNCIIonWG=70,0,72;PLPlatGen=2220,0,3321;PLXIll=514,0,551;PLXPSolWGLS=33,0,57;PLminsum=7454;PLminsumOverDP=11.76;TrancheABQDmin2=0;TrancheAlignmin2=0;TrancheMapmin2=0;TrancheSSEmin2=0;YesPLtot=11;allalts=T;datasetcalls=11;geno=2;…	GT:DP:GQ:PL	0/1:634:7454:7454,0,8671
chr1	18268831	.	G	A	10793	PASS	DPSum=763;HRun=2;HapNoVar=0;NoPLTot=0;PL454WG=151,0,175;PLCG=386,0,549;PLHSWG=1091,0,1122;PLILL250=549,0,994;PLILLCLIA=2064,0,1445;PLILLWG=397,0,649;PLIllPCRFree=1024,0,1123;PLNCIIonWG=191,0,142;PLPlatGen=4159,0,4150;PLXIll=628,0,792;PLXPSolWGLS=153,0,396;PLminsum=10793;PLminsumOverDP=14.15;TrancheABQDmin2=0;TrancheAlignmin2=0;TrancheMapmin2=0;TrancheSSEmin2=0;YesPLtot=11;allalts=A;datasetcalls=1…	GT:DP:GQ:PL	0/1:763:10793:10793,0,11537
chr1	18268855	.	C	CCTT	11492	PASS	DPSum=708;HRun=2;HapNoVar=0;NoPLTot=0;PL454WG=265,0,253,265,265,265;PLCG=273,0,562,562,562,562;PLHSWG=1210,0,1527,1527,1527,1527;PLILL250=574,0,1954,1954,1954,1954;PLILLCLIA=2218,0,1853,2218,2218,2218;PLILLWG=527,0,637,637,637,637;PLIllPCRFree=1033,0,1415,1415,1415,1415;PLNCIIonWG=237,0,191,237,237,237;PLPlatGen=4274,0,5422,5422,5422,5422;PLXIll=639,0,831,831,831,831;PLXPSolWGLS=242,0,414,414,414…	GT:DP:GQ:PL	0/1:708:11492:11492,0,15059
chr1	18795162	.	T	A	8395	PASS	DPSum=680;HRun=1;HapNoVar=0;NoPLTot=0;PL454WG=176,0,134;PLCG=421,0,1121;PLHSWG=1202,0,1167;PLILL250=509,0,567;PLILLCLIA=1205,0,1553;PLILLWG=646,0,641;PLIllPCRFree=741,0,588;PLNCIIonWG=12,0,146;PLPlatGen=2717,0,3220;PLXIll=628,0,669;PLXPSolWGLS=138,0,199;PLminsum=8395;PLminsumOverDP=12.35;TrancheABQDmin2=0;TrancheAlignmin2=0;TrancheMapmin2=0;TrancheSSEmin2=0;YesPLtot=10;allalts=A;datasetcalls=11;g…	GT:DP:GQ:PL	0/1:680:8395:8395,0,10005
chr1	18795255	.	T	C	9635	PASS	DPSum=625;HRun=1;HapNoVar=0;NoPLTot=0;PL454WG=229,0,295;PLCG=567,0,674;PLHSWG=1291,0,871;PLILL250=717,0,463;PLILLCLIA=1588,0,1416;PLILLWG=629,0,688;PLIllPCRFree=797,0,354;PLPlatGen=3022,0,3005;PLXIll=594,0,234;PLXPSolWGLS=201,0,306;PLminsum=8306;PLminsumOverDP=13.29;TrancheABQDmin2=0;TrancheAlignmin2=0;TrancheMapmin2=0;TrancheSSEmin2=0;YesPLtot=10;allalts=C;datasetcalls=10;geno=2;genoMapGood=10;p…	GT:DP:GQ:PL	0/1:625:8306:9635,0,8306
chr1	18808056	.	G	C	10402	PASS	DPSum=700;HRun=4;HapNoVar=0;NoPLTot=0;PL454WG=102,0,39;PLCG=110,0,339;PLHSWEx=1434,0,958;PLHSWG=866,0,375;PLILL250=523,0,296;PLILLCLIA=2398,0,2129;PLILLWG=284,0,175;PLIllPCRFree=714,0,756;PLIonEx=208,0,224;PLPlatGen=3225,0,2911;PLXIll=404,0,522;PLXPSolWGLS=134,0,153;PLminsum=8877;PLminsumOverDP=12.68;RPA=4,3;RU=G;TrancheABQDmin2=0;TrancheAlignmin2=0;TrancheMapmin2=0;TrancheSSEmin2=0;YesPLtot=12;a…	GT:DP:GQ:PL	0/1:700:8877:10402,0,8877
chr1	18808069	.	A	G	10292	PASS	DPSum=758;HRun=4;HapNoVar=0;NoPLTot=0;PL454WG=80,0,119;PLCG=130,0,598;PLHSWEx=1356,0,1267;PLHSWG=830,0,331;PLILL250=568,0,379;PLILLCLIA=2493,0,2152;PLILLWG=181,0,188;PLIllPCRFree=621,0,866;PLIonEx=50,0,327;PLNCIIonWG=96,0,17;PLPlatGen=3282,0,2906;PLXIll=527,0,591;PLXPSolWGLS=78,0,108;PLminsum=9849;PLminsumOverDP=12.99;RPA=4,3;RU=G;TrancheABQDmin2=0;TrancheAlignmin2=0;TrancheMapmin2=0;TrancheSSEmi…	GT:DP:GQ:PL	0/1:758:9849:10292,0,9849
chr1	19181015	.	G	C	11124	PASS	DPSum=816;HRun=3;HapNoVar=0;NoPLTot=0;PL454WG=138,0,86;PLCG=130,0,251;PLHSWEx=1097,0,1761;PLHSWG=736,0,384;PLILL250=523,0,281;PLILLCLIA=3708,0,3642;PLILLWG=164,0,400;PLIllPCRFree=795,0,901;PLIonEx=584,0,514;PLNCIIonWG=36,0,143;PLPlatGen=2790,0,3267;PLXIll=423,0,616;PLminsum=11124;PLminsumOverDP=13.63;RPA=3,2;RU=G;TrancheABQDmin2=0;TrancheAlignmin2=0;TrancheMapmin2=0;TrancheSSEmin2=0;YesPLtot=12;a…	GT:DP:GQ:PL	0/1:816:11124:11124,0,12246
chr1	19181082	.	A	C	11242	PASS	DPSum=920;HRun=2;HapNoVar=0;NoPLTot=0;PL454WG=86,0,171;PLCG=385,0,446;PLHSWEx=1131,0,2421;PLHSWG=702,0,437;PLILL250=521,0,290;PLILLCLIA=3449,0,3926;PLILLWG=263,0,354;PLIllPCRFree=601,0,870;PLIonEx=242,0,569;PLNCIIonWG=19,0,176;PLPlatGen=3114,0,3703;PLXIll=729,0,621;PLminsum=11242;PLminsumOverDP=12.22;RPA=2,1;RU=C;TrancheABQDmin2=0;TrancheAlignmin2=0;TrancheMapmin2=0;TrancheSSEmin2=0;YesPLtot=11;a…	GT:DP:GQ:PL	0/1:920:11242:11242,0,13984
chr1	19499873	.	G	T	13103	PASS	DPSum=943;HRun=2;HapNoVar=0;NoPLTot=0;PL454WG=145,0,380;PLCG=433,0,550;PLHSWEx=1768,0,1344;PLHSWG=1277,0,1757;PLILL250=622,0,812;PLILLCLIA=2058,0,1760;PLILLWG=412,0,452;PLIllPCRFree=763,0,1114;PLIonEx=560,0,684;PLNCIIonWG=72,0,166;PLPlatGen=4104,0,4168;PLXIll=524,0,943;PLXPSolWGLS=365,0,270;PLminsum=13103;PLminsumOverDP=13.9;RPA=2,1;RU=C;TrancheABQDmin2=0;TrancheAlignmin2=0;TrancheMapmin2=0;Tranc…	GT:DP:GQ:PL	0/1:943:13103:13103,0,14400
chr1	19499954	.	G	A	12309	PASS	DPSum=972;HRun=2;HapNoVar=0;NoPLTot=0;PL454WG=186,0,365;PLCG=448,0,858;PLHSWEx=1046,0,1377;PLHSWG=1388,0,1252;PLILL250=558,0,902;PLILLCLIA=1846,0,2029;PLILLWG=449,0,662;PLIllPCRFree=1011,0,1106;PLIonEx=692,0,699;PLNCIIonWG=101,0,154;PLPlatGen=3560,0,4571;PLXIll=849,0,914;PLXPSolWGLS=175,0,376;PLminsum=12309;PLminsumOverDP=12.66;RPA=2,1;RU=C;TrancheABQDmin2=0;TrancheAlignmin2=0;TrancheMapmin2=0;Tr…	GT:DP:GQ:PL	0/1:972:12309:12309,0,15265
chr1	19571849	.	T	C	7617	PASS	DPSum=591;HRun=0;HapNoVar=0;NoPLTot=0;PL454WG=35,0,234;PLCG=333,0,323;PLHSWG=367,0,1281;PLILL250=486,0,504;PLILLCLIA=1493,0,1019;PLILLWG=76,0,296;PLIllPCRFree=817,0,894;PLPlatGen=3672,0,3413;PLXIll=302,0,558;PLXPSolWGLS=36,0,26;PLminsum=7617;PLminsumOverDP=12.89;RPA=14,19,20;RU=T;TrancheABQDmin2=0;TrancheAlignmin2=0;TrancheMapmin2=0;TrancheSSEmin2=0;YesPLtot=10;allalts=C;datasetcalls=10;geno=2;ge…	GT:DP:GQ:PL	0/1:591:7617:7617,0,8548
chr1	19571876	.	A	G	6627	PASS	DPSum=544;HRun=1;HapNoVar=0;NoPLTot=0;PL454WG=59,0,239;PLCG=353,0,200;PLHSWG=408,0,1078;PLILL250=481,0,431;PLILLCLIA=1193,0,862;PLILLWG=120,0,186;PLIllPCRFree=655,0,820;PLNCIIonWG=47,0,93;PLPlatGen=2879,0,3281;PLXIll=363,0,465;PLXPSolWGLS=69,0,106;PLminsum=6627;PLminsumOverDP=12.18;RPA=14,19,20;RU=T;TrancheABQDmin2=0;TrancheAlignmin2=0;TrancheMapmin2=0;TrancheSSEmin2=0;YesPLtot=11;allalts=G;datas…	GT:DP:GQ:PL	0/1:544:6627:6627,0,7761
chr1	22784248	.	G	A	10281	PASS	DPSum=742;HRun=0;HapNoVar=0;NoPLTot=0;PL454WG=366,0,302;PLCG=388,0,655;PLHSWG=1110,0,1296;PLILL250=461,0,673;PLILLCLIA=1378,0,1256;PLILLWG=612,0,684;PLIllPCRFree=973,0,1104;PLNCIIonWG=74,0,49;PLPlatGen=3940,0,4383;PLXIll=681,0,596;PLXPSolWGLS=298,0,522;PLminsum=10281;PLminsumOverDP=13.86;TrancheABQDmin2=0;TrancheAlignmin2=0;TrancheMapmin2=0;TrancheSSEmin2=0;YesPLtot=11;allalts=A;datasetcalls=11;g…	GT:DP:GQ:PL	0/1:742:10281:10281,0,11520
chr1	22784335	.	C	T	10431	PASS	DPSum=752;HRun=0;HapNoVar=0;NoPLTot=0;PL454WG=506,0,248;PLCG=614,0,646;PLHSWG=1488,0,1011;PLILL250=612,0,694;PLILLCLIA=1382,0,1470;PLILLWG=382,0,430;PLIllPCRFree=951,0,1220;PLNCIIonWG=86,0,37;PLPlatGen=3646,0,4638;PLXIll=540,0,543;PLXPSolWGLS=224,0,464;PLminsum=10431;PLminsumOverDP=13.87;TrancheABQDmin2=0;TrancheAlignmin2=0;TrancheMapmin2=0;TrancheSSEmin2=0;YesPLtot=11;allalts=T;datasetcalls=11;g…	GT:DP:GQ:PL	0/1:752:10431:10431,0,11401
chr1	24882890	.	A	G	5998	PASS	DPSum=499;HRun=2;HapNoVar=0;NoPLTot=0;PL454WG=33,0,142;PLCG=407,0,208;PLHSWG=168,0,424;PLILL250=391,0,392;PLILLCLIA=1345,0,1730;PLILLWG=96,0,436;PLIllPCRFree=880,0,621;PLNCIIonWG=93,0,71;PLPlatGen=2383,0,3007;PLXIll=202,0,161;PLminsum=5998;PLminsumOverDP=12.02;TrancheABQDmin2=0;TrancheAlignmin2=0;TrancheMapmin2=0;TrancheSSEmin2=0;YesPLtot=10;allalts=G;datasetcalls=10;geno=2;genoMapGood=10;platfor…	GT:DP:GQ:PL	0/1:499:5998:5998,0,7192
chr1	24882897	.	C	T	6383	PASS	DPSum=519;HRun=2;HapNoVar=0;NoPLTot=0;PL454WG=42,0,135;PLCG=450,0,352;PLHSWG=263,0,437;PLILL250=489,0,338;PLILLCLIA=1251,0,1533;PLILLWG=241,0,377;PLIllPCRFree=864,0,649;PLNCIIonWG=120,0,54;PLPlatGen=2444,0,2731;PLXIll=205,0,128;PLXPSolWGLS=14,0,36;PLminsum=6383;PLminsumOverDP=12.3;TrancheABQDmin2=0;TrancheAlignmin2=0;TrancheMapmin2=0;TrancheSSEmin2=0;YesPLtot=10;allalts=T;datasetcalls=11;geno=2;g…	GT:DP:GQ:PL	0/1:519:6383:6383,0,6770
chr1	24882939	.	A	C	7628	PASS	DPSum=539;HRun=2;HapNoVar=0;NoPLTot=0;PL454WG=136,0,202;PLCG=179,0,359;PLHSWG=478,0,634;PLILL250=513,0,310;PLILLCLIA=1245,0,1362;PLILLWG=249,0,308;PLIllPCRFree=897,0,695;PLNCIIonWG=134,0,62;PLPlatGen=3399,0,3241;PLXIll=378,0,281;PLXPSolWGLS=20,0,36;PLminsum=7490;PLminsumOverDP=13.9;TrancheABQDmin2=0;TrancheAlignmin2=0;TrancheMapmin2=0;TrancheSSEmin2=0;YesPLtot=10;allalts=C;datasetcalls=11;geno=2;…	GT:DP:GQ:PL	0/1:539:7490:7628,0,7490
chr1	25395272	.	C	T	10044	PASS	DPSum=773;HRun=0;HapNoVar=0;NoPLTot=0;PL454WG=208,0,54;PLCG=479,0,1176;PLHSWG=1013,0,1454;PLILL250=668,0,528;PLILLCLIA=1867,0,1662;PLILLWG=259,0,832;PLIllPCRFree=1043,0,824;PLPlatGen=3760,0,3894;PLXIll=637,0,460;PLXPSolWGLS=110,0,136;PLminsum=10044;PLminsumOverDP=12.99;RPA=14,15;RU=T;TrancheABQDmin2=0;TrancheAlignmin2=0;TrancheMapmin2=0;TrancheSSEmin2=0;YesPLtot=10;allalts=T;datasetcalls=10;geno=…	GT:DP:GQ:PL	0/1:773:10044:10044,0,11020
chr1	25395273	.	A	G	9844	PASS	DPSum=764;HRun=0;HapNoVar=0;NoPLTot=0;PL454WG=201,0,59;PLCG=547,0,956;PLHSWG=979,0,1378;PLILL250=671,0,541;PLILLCLIA=1804,0,1592;PLILLWG=248,0,811;PLIllPCRFree=1033,0,815;PLPlatGen=3671,0,3793;PLXIll=580,0,467;PLXPSolWGLS=110,0,136;PLminsum=9844;PLminsumOverDP=12.88;RPA=14,15;RU=T;TrancheABQDmin2=0;TrancheAlignmin2=0;TrancheMapmin2=0;TrancheSSEmin2=0;YesPLtot=10;allalts=G;datasetcalls=10;geno=2;g…	GT:DP:GQ:PL	0/1:764:9844:9844,0,10548
chr1	25395318	.	T	A	7949	PASS	DPSum=717;HRun=0;HapNoVar=0;NoPLTot=0;PL454WG=196,0,197;PLCG=385,0,921;PLHSWG=729,0,1226;PLILL250=757,0,580;PLILLCLIA=1168,0,2047;PLILLWG=185,0,462;PLIllPCRFree=674,0,1163;PLIonEx=9,0,94;PLPlatGen=3379,0,4166;PLXIll=467,0,427;PLminsum=7949;PLminsumOverDP=11.09;RPA=14,15;RU=T;TrancheABQDmin2=0;TrancheAlignmin2=0;TrancheMapmin2=0;TrancheSSEmin2=0;YesPLtot=9;allalts=A;datasetcalls=10;geno=2;genoMapG…	GT:DP:GQ:PL	0/1:717:7949:7949,0,11283
chr1	25395321	.	CT	C	11759	PASS	DPSum=727;HRun=0;HapNoVar=0;NoPLTot=0;PL454WG=189,0,315;PLCG=649,0,1072;PLHSWG=995,0,2536;PLILL250=1058,0,1376;PLILLCLIA=1921,0,3975;PLILLWG=219,0,1031;PLIllPCRFree=1001,0,2327;PLIonEx=36,0,113;PLPlatGen=5002,0,9238;PLXIll=663,0,845;PLXPSolWGLS=26,0,386;PLminsum=11759;PLminsumOverDP=16.17;RPA=14,15;RU=T;TrancheABQDmin2=0;TrancheAlignmin2=0;TrancheMapmin2=0;TrancheSSEmin2=0;YesPLtot=11;allalts=C;d…	GT:DP:GQ:PL	0/1:727:11759:11759,0,23214
chr1	25395340	.	G	T	7780	PASS	DPSum=691;HRun=0;HapNoVar=0;NoPLTot=0;PL454WG=171,0,193;PLCG=875,0,817;PLHSWG=384,0,1146;PLILL250=725,0,485;PLILLCLIA=1210,0,1869;PLILLWG=117,0,436;PLIllPCRFree=681,0,1102;PLIonEx=24,0,49;PLPlatGen=3175,0,3816;PLXIll=418,0,392;PLXPSolWGLS=0,0,504;PLminsum=7780;PLminsumOverDP=11.26;RPA=14,15;RU=T;TrancheABQDmin2=0;TrancheAlignmin2=0;TrancheMapmin2=0;TrancheSSEmin2=0;YesPLtot=11;allalts=T;datasetca…	GT:DP:GQ:PL	0/1:691:7780:7780,0,10809
chr1	25395351	.	A	G	7968	PASS	DPSum=687;HRun=0;HapNoVar=0;NoPLTot=0;PL454WG=203,0,229;PLCG=592,0,756;PLHSWG=342,0,1204;PLILL250=782,0,457;PLILLCLIA=1322,0,1861;PLILLWG=229,0,715;PLIllPCRFree=626,0,1117;PLIonEx=21,0,59;PLPlatGen=3285,0,3755;PLXIll=501,0,323;PLXPSolWGLS=65,0,578;PLminsum=7968;PLminsumOverDP=11.6;RPA=14,15;RU=T;TrancheABQDmin2=0;TrancheAlignmin2=0;TrancheMapmin2=0;TrancheSSEmin2=0;YesPLtot=11;allalts=G;datasetca…	GT:DP:GQ:PL	0/1:687:7968:7968,0,11054
chr1	25395389	.	A	T	8577	PASS	DPSum=691;HRun=0;HapNoVar=0;NoPLTot=0;PL454WG=273,0,254;PLCG=732,0,713;PLHSWG=387,0,1180;PLILL250=870,0,300;PLILLCLIA=1363,0,1560;PLILLWG=359,0,462;PLIllPCRFree=553,0,905;PLNCIIonWG=160,0,5;PLPlatGen=3191,0,3547;PLXIll=545,0,633;PLXPSolWGLS=144,0,371;PLminsum=8577;PLminsumOverDP=12.41;RPA=14,15;RU=T;TrancheABQDmin2=0;TrancheAlignmin2=0;TrancheMapmin2=0;TrancheSSEmin2=0;YesPLtot=10;allalts=T;datas…	GT:DP:GQ:PL	0/1:691:8577:8577,0,9930
chr1	26680663	.	C	T	5569	PASS	DPSum=629;HRun=1;HapNoVar=0;NoPLTot=0;PL454WG=177,0,68;PLCG=110,0,485;PLHSWG=934,0,641;PLILL250=404,0,259;PLILLCLIA=1308,0,2212;PLILLWG=49,0,321;PLIllPCRFree=616,0,415;PLNCIIonWG=80,0,106;PLPlatGen=1684,0,2165;PLXIll=207,0,443;PLminsum=5569;PLminsumOverDP=8.85;TrancheABQDmin2=0;TrancheAlignmin2=0;TrancheMapmin2=0;TrancheSSEmin2=0;YesPLtot=10;allalts=T;datasetcalls=10;geno=2;genoMapGood=10;platfor…	GT:DP:GQ:PL	0/1:629:5569:5569,0,7115
chr1	28696852	.	C	T	8892	PASS	DPSum=667;HRun=0;HapNoVar=0;NoPLTot=0;PL454WG=186,0,126;PLCG=250,0,739;PLHSWG=815,0,968;PLILL250=473,0,740;PLILLCLIA=1401,0,1195;PLILLWG=498,0,361;PLIllPCRFree=1070,0,832;PLPlatGen=3641,0,3940;PLXIll=495,0,561;PLXPSolWGLS=63,0,274;PLminsum=8892;PLminsumOverDP=13.33;TrancheABQDmin2=0;TrancheAlignmin2=0;TrancheMapmin2=0;TrancheSSEmin2=0;YesPLtot=10;allalts=T;datasetcalls=10;geno=2;genoMapGood=10;pl…	GT:DP:GQ:PL	0/1:667:8892:8892,0,9736
chr1	28696890	.	C	A	9042	PASS	DPSum=648;HRun=0;HapNoVar=0;NoPLTot=0;PL454WG=200,0,117;PLCG=251,0,553;PLHSWG=756,0,765;PLILL250=514,0,657;PLILLCLIA=1384,0,1376;PLILLWG=308,0,237;PLIllPCRFree=1153,0,797;PLNCIIonWG=31,0,97;PLPlatGen=3954,0,3848;PLXIll=417,0,499;PLXPSolWGLS=74,0,83;PLminsum=9029;PLminsumOverDP=13.93;TrancheABQDmin2=0;TrancheAlignmin2=0;TrancheMapmin2=0;TrancheSSEmin2=0;YesPLtot=11;allalts=A;datasetcalls=11;geno=2…	GT:DP:GQ:PL	0/1:648:9029:9042,0,9029
chr1	29815263	.	G	T	7581	PASS	DPSum=658;HRun=1;HapNoVar=0;NoPLTot=0;PL454WG=183,0,115;PLCG=197,0,590;PLHSWG=852,0,1064;PLILL250=685,0,508;PLILLCLIA=1435,0,1705;PLILLWG=193,0,520;PLIllPCRFree=471,0,1066;PLNCIIonWG=94,0,74;PLPlatGen=2870,0,3570;PLXIll=532,0,481;PLXPSolWGLS=69,0,233;PLminsum=7581;PLminsumOverDP=11.52;TrancheABQDmin2=0;TrancheAlignmin2=0;TrancheMapmin2=0;TrancheSSEmin2=0;YesPLtot=11;allalts=T;datasetcalls=11;geno…	GT:DP:GQ:PL	0/1:658:7581:7581,0,9926
chr1	29815318	.	A	C	9088	PASS	DPSum=642;HRun=0;HapNoVar=0;NoPLTot=0;PL454WG=223,0,74;PLCG=381,0,552;PLHSWG=1117,0,974;PLILL250=626,0,627;PLILLCLIA=1474,0,1469;PLILLWG=321,0,276;PLIllPCRFree=770,0,821;PLNCIIonWG=78,0,56;PLPlatGen=3481,0,3392;PLXIll=493,0,393;PLXPSolWGLS=124,0,388;PLminsum=9022;PLminsumOverDP=14.05;TrancheABQDmin2=0;TrancheAlignmin2=0;TrancheMapmin2=0;TrancheSSEmin2=0;YesPLtot=11;allalts=C;datasetcalls=11;geno=…	GT:DP:GQ:PL	0/1:642:9022:9088,0,9022
chr1	30643078	.	A	G	9771	PASS	DPSum=667;HRun=3;HapNoVar=0;NoPLTot=0;PL454WG=198,0,241;PLCG=186,0,563;PLHSWG=1197,0,1207;PLILL250=581,0,607;PLILLCLIA=1195,0,1141;PLILLWG=321,0,626;PLIllPCRFree=1064,0,892;PLNCIIonWG=144,0,160;PLPlatGen=4150,0,4175;PLXIll=735,0,773;PLminsum=9771;PLminsumOverDP=14.65;TrancheABQDmin2=0;TrancheAlignmin2=0;TrancheMapmin2=0;TrancheSSEmin2=0;YesPLtot=10;allalts=G;datasetcalls=10;geno=2;genoMapGood=10;…	GT:DP:GQ:PL	0/1:667:9771:9771,0,10385
chr1	30643088	.	A	G	10568	PASS	DPSum=711;HRun=3;HapNoVar=0;NoPLTot=0;PL454WG=155,0,279;PLCG=526,0,485;PLHSWG=1360,0,1429;PLILL250=611,0,613;PLILLCLIA=1247,0,971;PLILLWG=307,0,405;PLIllPCRFree=968,0,825;PLNCIIonWG=102,0,170;PLPlatGen=4350,0,3949;PLXIll=748,0,783;PLXPSolWGLS=194,0,430;PLminsum=10339;PLminsumOverDP=14.54;TrancheABQDmin2=0;TrancheAlignmin2=0;TrancheMapmin2=0;TrancheSSEmin2=0;YesPLtot=11;allalts=G;datasetcalls=11;g…	GT:DP:GQ:PL	0/1:711:10339:10568,0,10339
chr1	30645192	.	C	T	10865	PASS	DPSum=735;HRun=3;HapNoVar=0;NoPLTot=0;PL454WG=192,0,114;PLCG=765,0,901;PLHSWG=1265,0,1088;PLILL250=696,0,228;PLILLCLIA=1791,0,1573;PLILLWG=441,0,359;PLIllPCRFree=723,0,1023;PLNCIIonWG=314,0,99;PLPlatGen=3671,0,3456;PLXIll=843,0,379;PLXPSolWGLS=164,0,388;PLminsum=9608;PLminsumOverDP=13.07;TrancheABQDmin2=0;TrancheAlignmin2=0;TrancheMapmin2=0;TrancheSSEmin2=0;YesPLtot=11;allalts=T;datasetcalls=11;g…	GT:DP:GQ:PL	0/1:735:9608:10865,0,9608
chr1	30645287	.	C	T	10244	PASS	DPSum=735;HRun=3;HapNoVar=0;NoPLTot=0;PL454WG=174,0,234;PLCG=424,0,406;PLHSWG=948,0,993;PLILL250=346,0,560;PLILLCLIA=2431,0,2253;PLILLWG=330,0,475;PLIllPCRFree=970,0,1098;PLNCIIonWG=156,0,156;PLPlatGen=3737,0,4329;PLXIll=396,0,799;PLXPSolWGLS=332,0,97;PLminsum=10244;PLminsumOverDP=13.94;TrancheABQDmin2=0;TrancheAlignmin2=0;TrancheMapmin2=0;TrancheSSEmin2=0;YesPLtot=11;allalts=T;datasetcalls=11;ge…	GT:DP:GQ:PL	0/1:735:10244:10244,0,11400
chr1	30645317	.	A	G	9059	PASS	DPSum=663;HRun=3;HapNoVar=0;NoPLTot=0;PLCG=192,0,795;PLHSWG=835,0,1334;PLILL250=601,0,371;PLILLCLIA=1829,0,2083;PLILLWG=369,0,475;PLIllPCRFree=940,0,829;PLPlatGen=3580,0,3627;PLXIll=691,0,527;PLXPSolWGLS=22,0,205;PLminsum=9059;PLminsumOverDP=13.66;TrancheABQDmin2=0;TrancheAlignmin2=0;TrancheMapmin2=0;TrancheSSEmin2=0;YesPLtot=9;allalts=G;datasetcalls=9;geno=2;genoMapGood=9;platformbias=none;platf…	GT:DP:GQ:PL	0/1:663:9059:9059,0,10246
chr1	30846646	.	C	G	10119	PASS	DPSum=797;HRun=0;HapNoVar=0;NoPLTot=0;PL454WG=227,0,292;PLCG=561,0,798;PLHSWEx=30,0,113;PLHSWG=596,0,697;PLILL250=431,0,505;PLILLCLIA=3259,0,3676;PLILLWG=77,0,705;PLIllPCRFree=752,0,947;PLNCIIonWG=26,0,165;PLPlatGen=3526,0,3667;PLXIll=634,0,609;PLminsum=10119;PLminsumOverDP=12.7;TrancheABQDmin2=0;TrancheAlignmin2=0;TrancheMapmin2=0;TrancheSSEmin2=0;YesPLtot=11;allalts=G;datasetcalls=11;geno=2;gen…	GT:DP:GQ:PL	0/1:797:10119:10119,0,12174
chr1	30846697	.	C	T	10340	PASS	DPSum=788;HRun=0;HapNoVar=0;NoPLTot=0;PL454WG=197,0,255;PLCG=553,0,634;PLHSWEx=111,0,28;PLHSWG=424,0,1042;PLILL250=423,0,552;PLILLCLIA=3283,0,2993;PLILLWG=635,0,339;PLIllPCRFree=854,0,999;PLNCIIonWG=32,0,151;PLPlatGen=3128,0,3680;PLXIll=618,0,574;PLXPSolWGLS=82,0,51;PLminsum=10340;PLminsumOverDP=13.12;TrancheABQDmin2=0;TrancheAlignmin2=0;TrancheMapmin2=0;TrancheSSEmin2=0;YesPLtot=12;allalts=T;dat…	GT:DP:GQ:PL	0/1:788:10340:10340,0,11298
chr1	30853929	.	A	C	10015	PASS	DPSum=667;HRun=0;HapNoVar=0;NoPLTot=0;PL454WG=316,0,155;PLCG=238,0,528;PLHSWG=757,0,814;PLILL250=553,0,639;PLILLCLIA=1244,0,1668;PLILLWG=515,0,605;PLIllPCRFree=1145,0,549;PLNCIIonWG=41,0,81;PLPlatGen=4410,0,2963;PLXIll=632,0,658;PLXPSolWGLS=164,0,212;PLminsum=8872;PLminsumOverDP=13.3;TrancheABQDmin2=0;TrancheAlignmin2=0;TrancheMapmin2=0;TrancheSSEmin2=0;YesPLtot=11;allalts=C;datasetcalls=11;geno=…	GT:DP:GQ:PL	0/1:667:8872:10015,0,8872
chr1	30853963	.	T	C	8505	PASS	DPSum=582;HRun=0;HapNoVar=0;NoPLTot=0;PL454WG=270,0,59;PLCG=352,0,486;PLHSWG=505,0,697;PLILL250=616,0,539;PLILLCLIA=927,0,986;PLILLWG=360,0,354;PLIllPCRFree=1008,0,478;PLPlatGen=3829,0,2205;PLXIll=638,0,453;PLminsum=6257;PLminsumOverDP=10.75;TrancheABQDmin2=0;TrancheAlignmin2=0;TrancheMapmin2=0;TrancheSSEmin2=0;YesPLtot=9;allalts=C;datasetcalls=9;geno=2;genoMapGood=9;platformbias=none;platformnam…	GT:DP:GQ:PL	0/1:582:6257:8505,0,6257
chr1	31174029	.	GGTTT	G	19991	PASS	DPSum=756;HRun=0;HapNoVar=0;NoPLTot=0;PL454WG=136,0,174;PLCG=1144,0,2782;PLHSWG=1642,0,2168;PLILL250=1514,0,852;PLILLCLIA=5573,0,5332;PLILLWG=433,0,1470;PLIllPCRFree=1585,0,1649;PLNCIIonWG=420,0,286;PLPlatGen=5948,0,7323;PLXIll=1545,0,1715;PLXPSolWGLS=51,0,468;PLminsum=19991;PLminsumOverDP=26.44;TrancheABQDmin2=0;TrancheAlignmin2=0;TrancheMapmin2=0;TrancheSSEmin2=0;YesPLtot=11;allalts=G;datasetca…	GT:DP:GQ:PL	0/1:756:19991:19991,0,24219
chr1	31174053	.	C	T	10811	PASS	DPSum=796;HRun=0;HapNoVar=0;NoPLTot=0;PL454WG=96,0,112;PLCG=917,0,1147;PLHSWG=895,0,931;PLILL250=553,0,340;PLILLCLIA=2669,0,2441;PLILLWG=286,0,646;PLIllPCRFree=886,0,708;PLNCIIonWG=122,0,131;PLPlatGen=3343,0,3527;PLXIll=937,0,657;PLXPSolWGLS=107,0,403;PLminsum=10811;PLminsumOverDP=13.58;TrancheABQDmin2=0;TrancheAlignmin2=0;TrancheMapmin2=0;TrancheSSEmin2=0;YesPLtot=11;allalts=T;datasetcalls=11;ge…	GT:DP:GQ:PL	0/1:796:10811:10811,0,11043
chr1	31201917	.	C	T	6683	PASS	DPSum=596;HRun=0;HapNoVar=0;NoPLTot=0;PLCG=253,0,171;PLHSWEx=31,0,36;PLHSWG=259,0,830;PLILL250=401,0,567;PLILLCLIA=1291,0,1842;PLILLWG=216,0,271;PLIllPCRFree=483,0,1134;PLNCIIonWG=50,0,166;PLPlatGen=3284,0,3447;PLXIll=400,0,340;PLXPSolWGLS=15,0,276;PLminsum=6683;PLminsumOverDP=11.21;TrancheABQDmin2=0;TrancheAlignmin2=0;TrancheMapmin2=0;TrancheSSEmin2=0;YesPLtot=10;allalts=T;datasetcalls=11;geno=2…	GT:DP:GQ:PL	0/1:596:6683:6683,0,9080
chr1	31201956	.	G	T	8044	PASS	DPSum=653;HRun=0;HapNoVar=0;NoPLTot=0;PL454WG=141,0,51;PLCG=272,0,420;PLHSWG=583,0,579;PLILL250=445,0,456;PLILLCLIA=1280,0,1915;PLILLWG=462,0,401;PLIllPCRFree=524,0,1116;PLNCIIonWG=27,0,186;PLPlatGen=3679,0,3647;PLXIll=539,0,390;PLXPSolWGLS=92,0,194;PLminsum=8044;PLminsumOverDP=12.32;TrancheABQDmin2=0;TrancheAlignmin2=0;TrancheMapmin2=0;TrancheSSEmin2=0;YesPLtot=11;allalts=T;datasetcalls=11;geno=…	GT:DP:GQ:PL	0/1:653:8044:8044,0,9355
chr1	31201980	.	A	T	9015	PASS	DPSum=730;HRun=0;HapNoVar=0;NoPLTot=0;PL454WG=159,0,52;PLCG=452,0,670;PLHSWG=741,0,677;PLILL250=426,0,590;PLILLCLIA=1548,0,2231;PLILLWG=554,0,536;PLIllPCRFree=510,0,1052;PLNCIIonWG=32,0,185;PLPlatGen=4019,0,3625;PLXIll=480,0,566;PLXPSolWGLS=94,0,275;PLminsum=9015;PLminsumOverDP=12.35;TrancheABQDmin2=0;TrancheAlignmin2=0;TrancheMapmin2=0;TrancheSSEmin2=0;YesPLtot=11;allalts=T;datasetcalls=11;geno=…	GT:DP:GQ:PL	0/1:730:9015:9015,0,10459
chr1	38188574	.	G	A	10393	PASS	DPSum=689;HRun=1;HapNoVar=0;NoPLTot=0;PL454WG=115,0,188;PLCG=455,0,649;PLHSWEx=353,0,30;PLHSWG=686,0,672;PLILL250=513,0,299;PLILLCLIA=2655,0,1927;PLILLWG=161,0,471;PLIllPCRFree=926,0,860;PLIonEx=159,0,40;PLPlatGen=3748,0,2914;PLXIll=571,0,496;PLXPSolWGLS=51,0,120;PLminsum=8666;PLminsumOverDP=12.58;RPA=3,1,2;RU=C;TrancheABQDmin2=0;TrancheAlignmin2=0;TrancheMapmin2=0;TrancheSSEmin2=0;YesPLtot=12;al…	GT:DP:GQ:PL	0/1:689:8666:10393,0,8666
chr1	38188604	.	C	T	7999	PASS	DPSum=668;HRun=1;HapNoVar=0;NoPLTot=0;PL454WG=210,0,277;PLCG=471,0,559;PLHSWEx=51,0,283;PLHSWG=486,0,825;PLILL250=295,0,451;PLILLCLIA=1655,0,2121;PLILLWG=513,0,286;PLIllPCRFree=837,0,1082;PLIonEx=116,0,151;PLPlatGen=2830,0,3739;PLXIll=490,0,657;PLXPSolWGLS=45,0,158;PLminsum=7999;PLminsumOverDP=11.97;RPA=3,1,2;RU=C;TrancheABQDmin2=0;TrancheAlignmin2=0;TrancheMapmin2=0;TrancheSSEmin2=0;YesPLtot=12;…	GT:DP:GQ:PL	0/1:668:7999:7999,0,10589
chr1	38188697	.	T	C	8983	PASS	DPSum=788;HRun=2;HapNoVar=0;NoPLTot=0;PL454WG=91,0,252;PLCG=548,0,727;PLHSWEx=923,0,1267;PLHSWG=658,0,704;PLILL250=246,0,415;PLILLCLIA=1786,0,2695;PLILLWG=302,0,259;PLIllPCRFree=688,0,493;PLIonEx=151,0,377;PLPlatGen=3116,0,2988;PLXIll=474,0,801;PLminsum=8983;PLminsumOverDP=11.4;RPA=3,1,2;RU=C;TrancheABQDmin2=0;TrancheAlignmin2=0;TrancheMapmin2=0;TrancheSSEmin2=0;YesPLtot=11;allalts=C;datasetcalls…	GT:DP:GQ:PL	0/1:788:8983:8983,0,10978
chr1	38188740	.	C	T	10338	PASS	DPSum=843;HRun=3;HapNoVar=0;NoPLTot=0;PL454WG=186,0,141;PLCG=488,0,155;PLHSWEx=986,0,1923;PLHSWG=555,0,744;PLILL250=336,0,272;PLILLCLIA=1951,0,3239;PLILLWG=376,0,376;PLIllPCRFree=701,0,510;PLIonEx=423,0,541;PLNCIIonWG=32,0,124;PLPlatGen=3539,0,2912;PLXIll=702,0,619;PLXPSolWGLS=63,0,112;PLminsum=10338;PLminsumOverDP=12.26;RPA=3,2;RU=G;TrancheABQDmin2=0;TrancheAlignmin2=0;TrancheMapmin2=0;TrancheSS…	GT:DP:GQ:PL	0/1:843:10338:10338,0,11668
chr1	38188768	.	C	T	11013	PASS	DPSum=853;HRun=3;HapNoVar=0;NoPLTot=0;PL454WG=115,0,189;PLCG=425,0,743;PLHSWEx=1094,0,1851;PLHSWG=576,0,987;PLILL250=325,0,299;PLILLCLIA=2251,0,3480;PLILLWG=384,0,221;PLIllPCRFree=803,0,504;PLIonEx=453,0,604;PLNCIIonWG=73,0,150;PLPlatGen=3670,0,2627;PLXIll=732,0,395;PLXPSolWGLS=112,0,41;PLminsum=11013;PLminsumOverDP=12.91;RPA=3,2;RU=G;TrancheABQDmin2=0;TrancheAlignmin2=0;TrancheMapmin2=0;TrancheS…	GT:DP:GQ:PL	0/1:853:11013:11013,0,12091
chr1	38188787	.	A	G	9696	PASS	DPSum=771;HRun=3;HapNoVar=0;NoPLTot=0;PL454WG=107,0,135;PLCG=329,0,833;PLHSWEx=989,0,1720;PLHSWG=459,0,1326;PLILL250=320,0,302;PLILLCLIA=2008,0,2857;PLILLWG=371,0,350;PLIllPCRFree=874,0,559;PLPlatGen=3610,0,2664;PLXIll=629,0,366;PLminsum=9696;PLminsumOverDP=12.58;RPA=3,2;RU=G;TrancheABQDmin2=0;TrancheAlignmin2=0;TrancheMapmin2=0;TrancheSSEmin2=0;YesPLtot=10;allalts=G;datasetcalls=10;geno=2;genoMa…	GT:DP:GQ:PL	0/1:771:9696:9696,0,11112
chr1	38188880	.	C	T	11706	PASS	DPSum=914;HRun=3;HapNoVar=0;NoPLTot=0;PL454WG=124,0,107;PLCG=651,0,608;PLHSWEx=1406,0,1665;PLHSWG=738,0,784;PLILL250=281,0,619;PLILLCLIA=2256,0,2569;PLILLWG=349,0,473;PLIllPCRFree=997,0,858;PLIonEx=805,0,549;PLNCIIonWG=95,0,143;PLPlatGen=3695,0,3065;PLXIll=273,0,928;PLXPSolWGLS=36,0,64;PLminsum=11706;PLminsumOverDP=12.81;RPA=3,2;RU=G;TrancheABQDmin2=0;TrancheAlignmin2=0;TrancheMapmin2=0;TrancheSS…	GT:DP:GQ:PL	0/1:914:11706:11706,0,12432
chr1	38188934	.	T	C	9521	PASS	DPSum=929;HRun=3;HapNoVar=0;NoPLTot=0;PL454WG=164,0,82;PLCG=601,0,1290;PLHSWEx=1375,0,1263;PLHSWG=588,0,488;PLILL250=268,0,612;PLILLCLIA=2005,0,1909;PLILLWG=223,0,331;PLIllPCRFree=579,0,468;PLIonEx=757,0,767;PLNCIIonWG=58,0,206;PLPlatGen=2551,0,2339;PLXIll=284,0,323;PLXPSolWGLS=68,0,104;PLminsum=9521;PLminsumOverDP=10.25;RPA=3,2;RU=G;TrancheABQDmin2=0;TrancheAlignmin2=0;TrancheMapmin2=0;TrancheSS…	GT:DP:GQ:PL	0/1:929:9521:9521,0,10182
chr1	41763891	.	C	A	10115	PASS	DPSum=708;HRun=0;HapNoVar=0;NoPLTot=0;PL454WG=66,0,276;PLCG=574,0,901;PLHSWEx=39,0,30;PLHSWG=1137,0,706;PLILL250=623,0,485;PLILLCLIA=1564,0,1875;PLILLWG=640,0,607;PLIllPCRFree=820,0,708;PLNCIIonWG=23,0,46;PLPlatGen=3743,0,3485;PLXIll=433,0,734;PLXPSolWGLS=453,0,537;PLminsum=10115;PLminsumOverDP=14.29;TrancheABQDmin2=0;TrancheAlignmin2=0;TrancheMapmin2=0;TrancheSSEmin2=0;YesPLtot=12;allalts=A;data…	GT:DP:GQ:PL	0/1:708:10115:10115,0,10390
chr1	41763955	.	C	G	10160	PASS	DPSum=709;HRun=0;HapNoVar=0;NoPLTot=0;PL454WG=91,0,391;PLCG=459,0,812;PLHSWG=1096,0,934;PLILL250=464,0,585;PLILLCLIA=1700,0,1698;PLILLWG=616,0,338;PLIllPCRFree=1002,0,745;PLNCIIonWG=53,0,75;PLPlatGen=3642,0,3126;PLXIll=643,0,453;PLXPSolWGLS=394,0,590;PLminsum=9747;PLminsumOverDP=13.75;TrancheABQDmin2=0;TrancheAlignmin2=0;TrancheMapmin2=0;TrancheSSEmin2=0;YesPLtot=11;allalts=G;datasetcalls=11;geno…	GT:DP:GQ:PL	0/1:709:9747:10160,0,9747
chr1	42029039	.	TA	T	5795	PASS	DPSum=622;HRun=0;HapNoVar=0;NoPLTot=0;PL454WG=24,0,17;PLCG=200,0,307;PLHSWG=880,0,538;PLILL250=801,0,175;PLILLCLIA=368,0,376;PLILLWG=324,0,301;PLIllPCRFree=490,0,240;PLPlatGen=2463,0,1660;PLXIll=245,0,342;PLminsum=3956;PLminsumOverDP=6.36;RPA=11,10;RU=A;TrancheABQDmin2=0;TrancheAlignmin2=0;TrancheMapmin2=0;TrancheSSEmin2=0;YesPLtot=8;allalts=T;datasetcalls=9;geno=2;genoMapGood=8;platformbias=none…	GT:DP:GQ:PL	0/1:622:3956:5795,0,3956
chr1	42029134	.	G	A	8326	PASS	DPSum=609;HRun=0;HapNoVar=0;NoPLTot=0;PL454WG=120,0,163;PLCG=434,0,537;PLHSWG=774,0,859;PLILL250=632,0,451;PLILLCLIA=716,0,1702;PLILLWG=280,0,149;PLIllPCRFree=797,0,932;PLPlatGen=3957,0,3033;PLXIll=526,0,451;PLXPSolWGLS=90,0,171;PLminsum=8326;PLminsumOverDP=13.67;TrancheABQDmin2=0;TrancheAlignmin2=0;TrancheMapmin2=0;TrancheSSEmin2=0;YesPLtot=10;allalts=A;datasetcalls=10;geno=2;genoMapGood=10;plat…	GT:DP:GQ:PL	0/1:609:8326:8326,0,8448
chr1	43746448	.	T	C	10647	PASS	DPSum=694;HRun=6;HapNoVar=0;NoPLTot=0;PL454WG=257,0,224;PLCG=518,0,463;PLHSWG=1115,0,1189;PLILL250=482,0,384;PLILLCLIA=2169,0,1666;PLILLWG=434,0,558;PLIllPCRFree=1016,0,1116;PLNCIIonWG=154,0,131;PLPlatGen=3613,0,3729;PLXIll=752,0,457;PLXPSolWGLS=137,0,431;PLminsum=10348;PLminsumOverDP=14.91;RPA=2,1;RU=C;TrancheABQDmin2=0;TrancheAlignmin2=0;TrancheMapmin2=0;TrancheSSEmin2=0;YesPLtot=11;allalts=C;d…	GT:DP:GQ:PL	0/1:694:10348:10647,0,10348
chr1	43746459	.	T	G	10403	PASS	DPSum=722;HRun=6;HapNoVar=0;NoPLTot=0;PL454WG=283,0,216;PLCG=459,0,848;PLHSWG=1124,0,1138;PLILL250=568,0,349;PLILLCLIA=1826,0,1498;PLILLWG=425,0,502;PLIllPCRFree=1031,0,1166;PLNCIIonWG=126,0,171;PLPlatGen=3636,0,3994;PLXIll=596,0,496;PLXPSolWGLS=329,0,584;PLminsum=10403;PLminsumOverDP=14.41;RPA=2,1;RU=C;TrancheABQDmin2=0;TrancheAlignmin2=0;TrancheMapmin2=0;TrancheSSEmin2=0;YesPLtot=11;allalts=G;d…	GT:DP:GQ:PL	0/1:722:10403:10403,0,10962
chr1	44277918	.	GA	G	7902	PASS	DPSum=654;HRun=0;HapNoVar=0;NoPLTot=0;PL454WG=147,0,76;PLCG=332,0,110;PLHSWG=656,0,1119;PLILL250=619,0,284;PLILLCLIA=1079,0,724;PLILLWG=471,0,406;PLIllPCRFree=578,0,950;PLNCIIonWG=170,0,202;PLPlatGen=3091,0,3316;PLXIll=707,0,579;PLXPSolWGLS=52,0,113;PLminsum=7879;PLminsumOverDP=12.05;RPA=7,6;RU=A;TrancheABQDmin2=0;TrancheAlignmin2=0;TrancheMapmin2=0;TrancheSSEmin2=0;YesPLtot=11;allalts=G;datasetc…	GT:DP:GQ:PL	0/1:654:7879:7902,0,7879
chr1	44277948	.	G	C	7713	PASS	DPSum=631;HRun=0;HapNoVar=0;NoPLTot=0;PL454WG=90,0,129;PLCG=293,0,731;PLHSWG=826,0,1171;PLILL250=620,0,367;PLILLCLIA=1176,0,1215;PLILLWG=318,0,338;PLIllPCRFree=531,0,948;PLNCIIonWG=47,0,189;PLPlatGen=3234,0,3636;PLXIll=542,0,731;PLXPSolWGLS=36,0,136;PLminsum=7713;PLminsumOverDP=12.22;TrancheABQDmin2=0;TrancheAlignmin2=0;TrancheMapmin2=0;TrancheSSEmin2=0;YesPLtot=11;allalts=C;datasetcalls=11;geno=…	GT:DP:GQ:PL	0/1:631:7713:7713,0,9591
chr1	47380037	.	AGTGTGT	A	3923	PASS	DPSum=489;HRun=0;HapNoVar=0;NoPLTot=0;PLHSWG=592,0,1633;PLILL250=769,0,1533;PLILLCLIA=504,0,1568;PLIllPCRFree=153,0,1987;PLPlatGen=1785,0,4404;PLXIll=120,0,1026;PLminsum=3923;PLminsumOverDP=8.02;RPA=22,19;RU=GT;TrancheABQDmin2=0;TrancheAlignmin2=0;TrancheMapmin2=0;TrancheSSEmin2=0;YesPLtot=6;allalts=A;datasetcalls=6;geno=2;genoMapGood=6;platformbias=none;platformnames=ill;platforms=1;varType=INDEL	GT:DP:GQ:PL	0/1:489:3923:3923,0,12151
chr1	47380080	.	G	A	9357	PASS	DPSum=604;HRun=1;HapNoVar=0;NoPLTot=0;PL454WG=159,0,113;PLCG=76,0,197;PLHSWG=867,0,754;PLILL250=595,0,545;PLILLCLIA=1096,0,939;PLILLWG=452,0,253;PLIllPCRFree=1253,0,495;PLNCIIonWG=122,0,15;PLPlatGen=4096,0,2735;PLXIll=597,0,391;PLXPSolWGLS=44,0,227;PLminsum=6664;PLminsumOverDP=11.03;TrancheABQDmin2=0;TrancheAlignmin2=0;TrancheMapmin2=0;TrancheSSEmin2=0;YesPLtot=10;allalts=A;datasetcalls=11;geno=2…	GT:DP:GQ:PL	0/1:604:6664:9357,0,6664
chr1	48993335	.	T	G	10205	PASS	DPSum=789;HRun=2;HapNoVar=0;NoPLTot=0;PL454WG=213,0,111;PLCG=583,0,997;PLHSWG=1277,0,1376;PLILL250=543,0,615;PLILLCLIA=1073,0,1652;PLILLWG=717,0,604;PLIllPCRFree=917,0,1235;PLNCIIonWG=31,0,46;PLPlatGen=3778,0,3631;PLXIll=624,0,467;PLXPSolWGLS=449,0,413;PLminsum=10205;PLminsumOverDP=12.93;TrancheABQDmin2=0;TrancheAlignmin2=0;TrancheMapmin2=0;TrancheSSEmin2=0;YesPLtot=11;allalts=G;datasetcalls=11;g…	GT:DP:GQ:PL	0/1:789:10205:10205,0,11147
chr1	48993422	.	A	C	9627	PASS	DPSum=708;HRun=2;HapNoVar=0;NoPLTot=0;PL454WG=141,0,149;PLCG=879,0,670;PLHSWG=1262,0,868;PLILL250=398,0,788;PLILLCLIA=1148,0,1145;PLILLWEx=25,0,39;PLILLWG=106,0,823;PLIllPCRFree=854,0,1168;PLNCIIonWG=45,0,49;PLPlatGen=3887,0,3794;PLXIll=622,0,758;PLXPSolWGLS=260,0,417;PLminsum=9627;PLminsumOverDP=13.6;RPA=2,1;RU=G;TrancheABQDmin2=0;TrancheAlignmin2=0;TrancheMapmin2=0;TrancheSSEmin2=0;YesPLtot=12;…	GT:DP:GQ:PL	0/1:708:9627:9627,0,10668
chr1	54360819	.	T	C	9106	PASS	DPSum=728;HRun=0;HapNoVar=0;NoPLTot=0;PL454WG=108,0,235;PLCG=453,0,662;PLHSWG=818,0,582;PLILL250=433,0,574;PLILLCLIA=1578,0,2343;PLILLWEx=30,0,32;PLILLWG=354,0,605;PLIllPCRFree=920,0,639;PLNCIIonWG=178,0,43;PLPlatGen=3558,0,3421;PLXIll=635,0,445;PLXPSolWGLS=41,0,325;PLminsum=9106;PLminsumOverDP=12.51;TrancheABQDmin2=0;TrancheAlignmin2=0;TrancheMapmin2=0;TrancheSSEmin2=0;YesPLtot=12;allalts=C;data…	GT:DP:GQ:PL	0/1:728:9106:9106,0,9906
chr1	54908123	.	C	A	8568	PASS	DPSum=685;HRun=0;HapNoVar=0;NoPLTot=0;PL454WG=220,0,109;PLCG=164,0,824;PLHSWG=887,0,1269;PLILL250=583,0,738;PLILLCLIA=1701,0,1769;PLILLWG=356,0,768;PLIllPCRFree=524,0,806;PLNCIIonWG=21,0,56;PLPlatGen=3322,0,3649;PLXIll=655,0,495;PLXPSolWGLS=135,0,395;PLminsum=8568;PLminsumOverDP=12.51;RPA=11,12,10;RU=T;TrancheABQDmin2=0;TrancheAlignmin2=0;TrancheMapmin2=0;TrancheSSEmin2=0;YesPLtot=11;allalts=A;da…	GT:DP:GQ:PL	0/1:685:8568:8568,0,10878
chr1	54908141	.	T	G	8941	PASS	DPSum=723;HRun=0;HapNoVar=0;NoPLTot=0;PL454WG=184,0,141;PLCG=271,0,1039;PLHSWG=942,0,1211;PLILL250=567,0,790;PLILLCLIA=1566,0,2068;PLILLWG=296,0,636;PLIllPCRFree=623,0,839;PLPlatGen=3669,0,4080;PLXIll=606,0,588;PLXPSolWGLS=217,0,194;PLminsum=8941;PLminsumOverDP=12.37;RPA=11,12,10;RU=T;TrancheABQDmin2=0;TrancheAlignmin2=0;TrancheMapmin2=0;TrancheSSEmin2=0;YesPLtot=10;allalts=G;datasetcalls=10;geno…	GT:DP:GQ:PL	0/1:723:8941:8941,0,11586
chr1	56000417	.	A	C	8399	PASS	DPSum=618;HRun=1;HapNoVar=0;NoPLTot=0;PL454WG=189,0,111;PLCG=553,0,555;PLHSWG=609,0,646;PLILL250=403,0,457;PLILLCLIA=1371,0,2091;PLILLWG=381,0,272;PLIllPCRFree=770,0,869;PLPlatGen=3289,0,2843;PLXIll=490,0,554;PLXPSolWGLS=344,0,156;PLminsum=8399;PLminsumOverDP=13.59;TrancheABQDmin2=0;TrancheAlignmin2=0;TrancheMapmin2=0;TrancheSSEmin2=0;YesPLtot=10;allalts=C;datasetcalls=10;geno=2;genoMapGood=10;pl…	GT:DP:GQ:PL	0/1:618:8399:8399,0,8554
chr1	56000470	.	G	T	7831	PASS	DPSum=637;HRun=1;HapNoVar=0;NoPLTot=0;PL454WG=148,0,157;PLCG=517,0,687;PLHSWG=894,0,1166;PLILL250=567,0,717;PLILLCLIA=751,0,1570;PLILLWG=391,0,474;PLIllPCRFree=529,0,581;PLNCIIonWG=45,0,170;PLPlatGen=3305,0,2880;PLXIll=457,0,584;PLXPSolWGLS=227,0,261;PLminsum=7831;PLminsumOverDP=12.29;TrancheABQDmin2=0;TrancheAlignmin2=0;TrancheMapmin2=0;TrancheSSEmin2=0;YesPLtot=11;allalts=T;datasetcalls=11;geno…	GT:DP:GQ:PL	0/1:637:7831:7831,0,9247
chr1	56654191	.	G	A	10357	PASS	DPSum=762;HRun=0;HapNoVar=0;NoPLTot=0;PL454WG=282,0,242;PLCG=715,0,842;PLHSWG=1471,0,1384;PLILL250=710,0,589;PLILLCLIA=1326,0,1645;PLILLWG=312,0,597;PLIllPCRFree=833,0,1329;PLNCIIonWG=247,0,105;PLPlatGen=3817,0,4427;PLXIll=448,0,417;PLXPSolWGLS=196,0,422;PLminsum=10357;PLminsumOverDP=13.59;TrancheABQDmin2=0;TrancheAlignmin2=0;TrancheMapmin2=0;TrancheSSEmin2=0;YesPLtot=11;allalts=A;datasetcalls=11…	GT:DP:GQ:PL	0/1:762:10357:10357,0,11999
chr1	56654259	.	G	A	9455	PASS	DPSum=691;HRun=0;HapNoVar=0;NoPLTot=0;PL454WG=233,0,161;PLCG=528,0,690;PLHSWG=1582,0,1085;PLILL250=786,0,436;PLILLCLIA=1420,0,1259;PLILLWG=488,0,373;PLIllPCRFree=637,0,1133;PLNCIIonWG=138,0,175;PLPlatGen=2893,0,4210;PLXIll=511,0,295;PLXPSolWGLS=239,0,211;PLminsum=9455;PLminsumOverDP=13.68;TrancheABQDmin2=0;TrancheAlignmin2=0;TrancheMapmin2=0;TrancheSSEmin2=0;YesPLtot=11;allalts=A;datasetcalls=11;…	GT:DP:GQ:PL	0/1:691:9455:9455,0,10028
chr1	57018257	.	C	G	7582	PASS	DPSum=624;HRun=0;HapNoVar=0;NoPLTot=0;PL454WG=175,0,142;PLCG=458,0,457;PLHSWG=1322,0,1511;PLILL250=477,0,448;PLILLCLIA=700,0,818;PLILLWG=411,0,648;PLIllPCRFree=622,0,881;PLNCIIonWG=100,0,101;PLPlatGen=2871,0,4063;PLXIll=402,0,670;PLXPSolWGLS=44,0,359;PLminsum=7582;PLminsumOverDP=12.15;RPA=16,17;RU=A;TrancheABQDmin2=0;TrancheAlignmin2=0;TrancheMapmin2=0;TrancheSSEmin2=0;YesPLtot=11;allalts=G;datas…	GT:DP:GQ:PL	0/1:624:7582:7582,0,10098
chr1	57018260	.	A	C	7057	PASS	DPSum=618;HRun=0;HapNoVar=0;NoPLTot=0;PL454WG=171,0,149;PLCG=304,0,479;PLHSWG=1087,0,1597;PLILL250=421,0,468;PLILLCLIA=659,0,861;PLILLWG=400,0,452;PLIllPCRFree=597,0,948;PLNCIIonWG=83,0,104;PLPlatGen=2962,0,4064;PLXIll=337,0,634;PLXPSolWGLS=36,0,414;PLminsum=7057;PLminsumOverDP=11.42;RPA=16,17;RU=A;TrancheABQDmin2=0;TrancheAlignmin2=0;TrancheMapmin2=0;TrancheSSEmin2=0;YesPLtot=11;allalts=C;datase…	GT:DP:GQ:PL	0/1:618:7057:7057,0,10170
chr1	59090985	.	C	T	9611	PASS	DPSum=724;HRun=0;HapNoVar=0;NoPLTot=0;PLCG=737,0,1038;PLHSWEx=64,0,36;PLHSWG=1255,0,967;PLILL250=388,0,530;PLILLCLIA=1951,0,1861;PLILLWG=205,0,600;PLIllPCRFree=654,0,928;PLNCIIonWG=94,0,68;PLPlatGen=3204,0,3968;PLXIll=904,0,752;PLXPSolWGLS=155,0,188;PLminsum=9611;PLminsumOverDP=13.27;TrancheABQDmin2=0;TrancheAlignmin2=0;TrancheMapmin2=0;TrancheSSEmin2=0;YesPLtot=11;allalts=T;datasetcalls=11;geno=…	GT:DP:GQ:PL	0/1:724:9611:9611,0,10936
chr1	59091002	.	G	A	9610	PASS	DPSum=718;HRun=0;HapNoVar=0;NoPLTot=0;PL454WG=201,0,132;PLCG=675,0,660;PLHSWEx=59,0,36;PLHSWG=1365,0,968;PLILL250=315,0,561;PLILLCLIA=1743,0,1933;PLILLWG=181,0,381;PLIllPCRFree=720,0,1001;PLNCIIonWG=106,0,67;PLPlatGen=3213,0,3821;PLXIll=932,0,753;PLXPSolWGLS=100,0,127;PLminsum=9610;PLminsumOverDP=13.38;TrancheABQDmin2=0;TrancheAlignmin2=0;TrancheMapmin2=0;TrancheSSEmin2=0;YesPLtot=12;allalts=A;da…	GT:DP:GQ:PL	0/1:718:9610:9610,0,10440
chr1	61685555	.	G	A	6151	PASS	DPSum=477;HRun=0;HapNoVar=0;NoPLTot=0;PL454WG=219,0,307;PLCG=374,0,286;PLHSWG=590,0,913;PLILL250=628,0,549;PLILLCLIA=748,0,750;PLILLWG=44,0,62;PLIllPCRFree=580,0,582;PLNCIIonWG=53,0,60;PLPlatGen=2672,0,2718;PLXIll=192,0,303;PLXPSolWGLS=51,0,25;PLminsum=6151;PLminsumOverDP=12.9;TrancheABQDmin2=0;TrancheAlignmin2=0;TrancheMapmin2=0;TrancheSSEmin2=0;YesPLtot=11;allalts=A;datasetcalls=11;geno=2;genoM…	GT:DP:GQ:PL	0/1:477:6151:6151,0,6555
chr1	61685634	.	AAAATAAAT	A	5078	PASS	DPSum=502;HRun=0;HapNoVar=0;NoPLTot=0;PL454WG=160,0,282;PLCG=12,0,15;PLHSWG=739,0,1449;PLILL250=794,0,1461;PLILLCLIA=344,0,2694;PLIllPCRFree=504,0,2058;PLPlatGen=2300,0,8090;PLXIll=225,0,1040;PLminsum=5078;PLminsumOverDP=10.12;RPA=7,5;RU=AAAT;TrancheABQDmin2=0;TrancheAlignmin2=0;TrancheMapmin2=0;TrancheSSEmin2=0;YesPLtot=7;allalts=A;datasetcalls=8;geno=2;genoMapGood=7;platformbias=none;platformna…	GT:DP:GQ:PL	0/1:502:5078:5078,0,17089
chr1	62673287	.	A	C	10032	PASS	DPSum=761;HRun=0;HapNoVar=0;NoPLTot=0;PL454WG=138,0,237;PLCG=675,0,1170;PLHSWG=1194,0,1148;PLILL250=965,0,713;PLILLCLIA=1121,0,1315;PLILLWG=402,0,507;PLIllPCRFree=675,0,715;PLIonEx=281,0,357;PLNCIIonWG=183,0,111;PLPlatGen=3755,0,3512;PLXIll=368,0,593;PLXPSolWGLS=275,0,135;PLminsum=10032;PLminsumOverDP=13.18;TrancheABQDmin2=0;TrancheAlignmin2=0;TrancheMapmin2=0;TrancheSSEmin2=0;YesPLtot=12;allalts…	GT:DP:GQ:PL	0/1:761:10032:10032,0,10513
chr1	62673365	.	T	C	10987	PASS	DPSum=763;HRun=0;HapNoVar=0;NoPLTot=0;PL454WG=151,0,222;PLCG=449,0,898;PLHSWG=1294,0,1317;PLILL250=571,0,898;PLILLCLIA=1372,0,1275;PLILLWG=454,0,281;PLIllPCRFree=1164,0,802;PLIonEx=95,0,117;PLNCIIonWG=38,0,96;PLPlatGen=4536,0,3538;PLXIll=734,0,601;PLXPSolWGLS=129,0,432;PLminsum=10477;PLminsumOverDP=13.73;TrancheABQDmin2=0;TrancheAlignmin2=0;TrancheMapmin2=0;TrancheSSEmin2=0;YesPLtot=12;allalts=C;…	GT:DP:GQ:PL	0/1:763:10477:10987,0,10477
chr1	62685142	.	G	A	8002	PASS	DPSum=620;HRun=1;HapNoVar=0;NoPLTot=0;PL454WG=58,0,30;PLCG=417,0,620;PLHSWG=1049,0,796;PLILL250=341,0,528;PLILLCLIA=1281,0,1302;PLILLWG=208,0,350;PLIllPCRFree=937,0,826;PLNCIIonWG=112,0,6;PLPlatGen=3040,0,3197;PLXIll=481,0,426;PLXPSolWGLS=78,0,119;PLminsum=8002;PLminsumOverDP=12.91;TrancheABQDmin2=0;TrancheAlignmin2=0;TrancheMapmin2=0;TrancheSSEmin2=0;YesPLtot=10;allalts=A;datasetcalls=11;geno=2;…	GT:DP:GQ:PL	0/1:620:8002:8002,0,8200
chr1	62685177	.	G	A	7286	PASS	DPSum=584;HRun=0;HapNoVar=0;NoPLTot=0;PLCG=162,0,170;PLHSWG=951,0,774;PLILL250=283,0,463;PLILLCLIA=1179,0,1499;PLILLWG=157,0,166;PLIllPCRFree=963,0,889;PLPlatGen=2855,0,3567;PLXIll=599,0,344;PLXPSolWGLS=137,0,142;PLminsum=7286;PLminsumOverDP=12.48;RPA=2,1;RU=AG;TrancheABQDmin2=0;TrancheAlignmin2=0;TrancheMapmin2=0;TrancheSSEmin2=0;YesPLtot=9;allalts=A;datasetcalls=9;geno=2;genoMapGood=9;platformb…	GT:DP:GQ:PL	0/1:584:7286:7286,0,8014
chr1	62685230	.	A	G	6239	PASS	DPSum=579;HRun=0;HapNoVar=0;NoPLTot=0;PL454WG=96,0,55;PLCG=295,0,780;PLHSWG=821,0,785;PLILL250=414,0,516;PLILLCLIA=909,0,1033;PLILLWG=52,0,395;PLIllPCRFree=700,0,700;PLPlatGen=2294,0,3739;PLXIll=516,0,408;PLXPSolWGLS=142,0,145;PLminsum=6239;PLminsumOverDP=10.78;RPA=2,1;RU=AG;TrancheABQDmin2=0;TrancheAlignmin2=0;TrancheMapmin2=0;TrancheSSEmin2=0;YesPLtot=10;allalts=G;datasetcalls=10;geno=2;genoMap…	GT:DP:GQ:PL	0/1:579:6239:6239,0,8556
chr1	62725873	.	C	T	8155	PASS	DPSum=628;HRun=1;HapNoVar=0;NoPLTot=0;PL454WG=148,0,140;PLCG=205,0,591;PLHSWG=821,0,875;PLILL250=660,0,479;PLILLCLIA=1795,0,2194;PLILLWG=378,0,287;PLIllPCRFree=691,0,820;PLPlatGen=2717,0,3146;PLXIll=654,0,580;PLXPSolWGLS=86,0,185;PLminsum=8155;PLminsumOverDP=12.99;TrancheABQDmin2=0;TrancheAlignmin2=0;TrancheMapmin2=0;TrancheSSEmin2=0;YesPLtot=10;allalts=T;datasetcalls=10;geno=2;genoMapGood=10;pla…	GT:DP:GQ:PL	0/1:628:8155:8155,0,9297
chr1	67005578	.	GT	G	10005	PASS	DPSum=666;HRun=0;HapNoVar=0;NoPLTot=0;PL454WG=67,0,229;PLCG=360,0,773;PLHSWG=1055,0,912;PLILL250=786,0,938;PLILLCLIA=798,0,1443;PLILLWG=326,0,639;PLIllPCRFree=1156,0,931;PLNCIIonWG=241,0,142;PLPlatGen=4584,0,3763;PLXIll=387,0,309;PLXPSolWGLS=245,0,444;PLminsum=10005;PLminsumOverDP=15.02;TrancheABQDmin2=0;TrancheAlignmin2=0;TrancheMapmin2=0;TrancheSSEmin2=0;YesPLtot=11;allalts=G;datasetcalls=11;ge…	GT:DP:GQ:PL	0/1:666:10005:10005,0,10523
chr1	67341898	.	C	T	8944	PASS	DPSum=636;HRun=0;HapNoVar=0;NoPLTot=0;PL454WG=44,0,195;PLCG=100,0,634;PLHSWG=987,0,1670;PLILL250=964,0,467;PLILLCLIA=435,0,572;PLILLWG=387,0,413;PLIllPCRFree=1060,0,1021;PLNCIIonWG=186,0,28;PLPlatGen=4099,0,4351;PLXIll=617,0,663;PLXPSolWGLS=65,0,71;PLminsum=8944;PLminsumOverDP=14.06;TrancheABQDmin2=0;TrancheAlignmin2=0;TrancheMapmin2=0;TrancheSSEmin2=0;YesPLtot=11;allalts=T;datasetcalls=11;geno=2…	GT:DP:GQ:PL	0/1:636:8944:8944,0,10085
chr1	67341984	.	G	A	9391	PASS	DPSum=641;HRun=0;HapNoVar=0;NoPLTot=0;PL454WG=177,0,275;PLCG=422,0,759;PLHSWG=1233,0,987;PLILL250=692,0,549;PLILLCLIA=658,0,630;PLILLWG=350,0,647;PLIllPCRFree=812,0,640;PLNCIIonWG=246,0,108;PLPlatGen=4092,0,3386;PLXIll=536,0,652;PLXPSolWGLS=173,0,377;PLminsum=9010;PLminsumOverDP=14.06;TrancheABQDmin2=0;TrancheAlignmin2=0;TrancheMapmin2=0;TrancheSSEmin2=0;YesPLtot=11;allalts=A;datasetcalls=11;geno…	GT:DP:GQ:PL	0/1:641:9010:9391,0,9010
chr1	68960404	.	A	T	9292	PASS	DPSum=655;HRun=3;HapNoVar=1;NoPLTot=0;PL454WG=68,0,296;PLCG=99,0,254;PLHSWEx=191,0,112;PLHSWG=1262,0,1401;PLILL250=637,0,619;PLILLCLIA=726,0,757;PLILLWG=275,0,168;PLIllPCRFree=1156,0,1104;PLIonEx=297,0,1146;PLPlatGen=4194,0,4147;PLXIll=362,0,604;PLXPSolWGLS=25,0,98;PLminsum=9292;PLminsumOverDP=14.19;RPA=3,2;RU=C;TrancheABQDmin2=0;TrancheAlignmin2=0;TrancheMapmin2=0;TrancheSSEmin2=0;YesPLtot=12;al…	GT:DP:GQ:PL	0/1:655:9292:9292,0,10706
chr1	68960411	.	T	G	10085	PASS	DPSum=734;HRun=3;HapNoVar=0;NoPLTot=0;PL454WG=78,0,111;PLCG=250,0,272;PLHSWEx=179,0,92;PLHSWG=1302,0,1426;PLILL250=681,0,650;PLILLCLIA=757,0,794;PLILLWG=207,0,265;PLIllPCRFree=1081,0,1118;PLIonEx=767,0,1335;PLNCIIonWG=285,0,51;PLPlatGen=4055,0,4261;PLXIll=426,0,606;PLXPSolWGLS=17,0,124;PLminsum=10085;PLminsumOverDP=13.74;RPA=3,2;RU=C;TrancheABQDmin2=0;TrancheAlignmin2=0;TrancheMapmin2=0;TrancheSS…	GT:DP:GQ:PL	0/1:734:10085:10085,0,11105
chr1	69024717	.	CT	C	7793	PASS	DPSum=703;HRun=1;HapNoVar=1;NoPLTot=0;PLCG=362,0,191;PLHSWG=1353,0,1337;PLILL250=570,0,755;PLILLCLIA=687,0,751;PLILLWG=256,0,233;PLIllPCRFree=762,0,753;PLNCIIonWG=165,0,68;PLPlatGen=2970,0,3187;PLXIll=657,0,456;PLXPSolWGLS=11,0,214;PLminsum=7793;PLminsumOverDP=11.09;RPA=7,6;RU=T;TrancheABQDmin2=0;TrancheAlignmin2=0;TrancheMapmin2=0;TrancheSSEmin2=0;YesPLtot=9;allalts=C;datasetcalls=10;geno=2;geno…	GT:DP:GQ:PL	0/1:703:7793:7793,0,7945
chr1	69024753	.	A	G	9945	PASS	DPSum=696;HRun=1;HapNoVar=0;NoPLTot=0;PL454WG=198,0,425;PLCG=175,0,497;PLHSWG=1369,0,1541;PLILL250=864,0,755;PLILLCLIA=1203,0,946;PLILLWG=364,0,455;PLIllPCRFree=801,0,968;PLNCIIonWG=45,0,226;PLPlatGen=4003,0,4197;PLXIll=820,0,574;PLXPSolWGLS=103,0,151;PLminsum=9945;PLminsumOverDP=14.29;TrancheABQDmin2=0;TrancheAlignmin2=0;TrancheMapmin2=0;TrancheSSEmin2=0;YesPLtot=11;allalts=G;datasetcalls=11;gen…	GT:DP:GQ:PL	0/1:696:9945:9945,0,10735
chr1	76529111	.	A	G	7798	PASS	DPSum=590;HRun=0;HapNoVar=0;NoPLTot=0;PL454WG=139,0,157;PLCG=387,0,786;PLHSWG=1042,0,659;PLILL250=436,0,303;PLILLCLIA=875,0,911;PLILLWG=276,0,446;PLIllPCRFree=772,0,617;PLNCIIonWG=103,0,37;PLPlatGen=3263,0,2797;PLXIll=371,0,483;PLXPSolWGLS=134,0,205;PLminsum=7401;PLminsumOverDP=12.54;TrancheABQDmin2=0;TrancheAlignmin2=0;TrancheMapmin2=0;TrancheSSEmin2=0;YesPLtot=11;allalts=G;datasetcalls=11;geno=…	GT:DP:GQ:PL	0/1:590:7401:7798,0,7401
chr1	76529194	.	G	GC	8894	PASS	DPSum=537;HRun=0;HapNoVar=0;NoPLTot=0;PL454WG=202,0,60;PLCG=304,0,137;PLHSWG=1045,0,199;PLILLCLIA=836,0,363;PLILLWG=297,0,64;PLIllPCRFree=880,0,254;PLPlatGen=4660,0,864;PLXIll=566,0,214;PLXPSolWGLS=104,0,42;PLminsum=2197;PLminsumOverDP=4.09;RPA=3,2;RU=G;TrancheABQDmin2=0;TrancheAlignmin2=0;TrancheMapmin2=0;TrancheSSEmin2=0;YesPLtot=9;allalts=GC;datasetcalls=9;geno=2;genoMapGood=9;platformbias=non…	GT:DP:GQ:PL	0/1:537:2197:8894,0,2197
chr1	76750800	.	T	C	10137	PASS	DPSum=719;HRun=0;HapNoVar=0;NoPLTot=0;PL454WG=98,0,237;PLCG=417,0,768;PLHSWG=986,0,1238;PLILL250=517,0,641;PLILLCLIA=2130,0,1392;PLILLWG=580,0,453;PLIllPCRFree=899,0,781;PLNCIIonWG=55,0,44;PLPlatGen=3641,0,3921;PLXIll=553,0,809;PLXPSolWGLS=261,0,742;PLminsum=10137;PLminsumOverDP=14.1;TrancheABQDmin2=0;TrancheAlignmin2=0;TrancheMapmin2=0;TrancheSSEmin2=0;YesPLtot=11;allalts=C;datasetcalls=11;geno=…	GT:DP:GQ:PL	0/1:719:10137:10137,0,11026
chr1	76750874	.	C	T	9632	PASS	DPSum=697;HRun=0;HapNoVar=0;NoPLTot=0;PL454WG=142,0,257;PLCG=325,0,794;PLHSWG=1460,0,1270;PLILL250=514,0,479;PLILLCLIA=1692,0,2023;PLILLWG=466,0,363;PLIllPCRFree=981,0,564;PLPlatGen=3310,0,3396;PLXIll=489,0,830;PLXPSolWGLS=253,0,652;PLminsum=9632;PLminsumOverDP=13.82;TrancheABQDmin2=0;TrancheAlignmin2=0;TrancheMapmin2=0;TrancheSSEmin2=0;YesPLtot=10;allalts=T;datasetcalls=10;geno=2;genoMapGood=10;…	GT:DP:GQ:PL	0/1:697:9632:9632,0,10628
chr1	76755091	.	T	C	9862	PASS	DPSum=721;HRun=1;HapNoVar=0;NoPLTot=0;PL454WG=198,0,249;PLCG=398,0,676;PLHSWG=1095,0,1167;PLILL250=390,0,748;PLILLCLIA=1569,0,1471;PLILLWG=536,0,967;PLIllPCRFree=702,0,1097;PLNCIIonWG=104,0,36;PLPlatGen=3730,0,3931;PLXIll=813,0,375;PLXPSolWGLS=327,0,535;PLminsum=9862;PLminsumOverDP=13.68;TrancheABQDmin2=0;TrancheAlignmin2=0;TrancheMapmin2=0;TrancheSSEmin2=0;YesPLtot=11;allalts=C;datasetcalls=11;g…	GT:DP:GQ:PL	0/1:721:9862:9862,0,11252
chr1	76755163	.	C	A	9464	PASS	DPSum=738;HRun=1;HapNoVar=0;NoPLTot=0;PL454WG=327,0,117;PLCG=713,0,1144;PLHSWG=1593,0,994;PLILL250=522,0,713;PLILLCLIA=1895,0,1315;PLILLWG=311,0,742;PLIllPCRFree=531,0,1178;PLNCIIonWG=120,0,94;PLPlatGen=2606,0,4779;PLXIll=496,0,461;PLXPSolWGLS=350,0,424;PLminsum=9464;PLminsumOverDP=12.82;TrancheABQDmin2=0;TrancheAlignmin2=0;TrancheMapmin2=0;TrancheSSEmin2=0;YesPLtot=11;allalts=A;datasetcalls=11;g…	GT:DP:GQ:PL	0/1:738:9464:9464,0,11961
chr1	76755188	.	T	C	8495	PASS	DPSum=676;HRun=1;HapNoVar=0;NoPLTot=0;PL454WG=294,0,129;PLCG=568,0,609;PLHSWG=1610,0,776;PLILL250=472,0,703;PLILLCLIA=1554,0,1168;PLILLWG=301,0,539;PLIllPCRFree=532,0,1101;PLNCIIonWG=135,0,122;PLPlatGen=2477,0,4654;PLXIll=433,0,534;PLXPSolWGLS=119,0,247;PLminsum=8495;PLminsumOverDP=12.57;TrancheABQDmin2=0;TrancheAlignmin2=0;TrancheMapmin2=0;TrancheSSEmin2=0;YesPLtot=11;allalts=C;datasetcalls=11;g…	GT:DP:GQ:PL	0/1:676:8495:8495,0,10582
chr1	76756841	.	A	G	10523	PASS	DPSum=731;HRun=1;HapNoVar=0;NoPLTot=0;PL454WG=237,0,164;PLCG=338,0,555;PLHSWG=1645,0,1508;PLILL250=739,0,680;PLILLCLIA=1828,0,1159;PLILLWG=471,0,365;PLIllPCRFree=887,0,1013;PLNCIIonWG=45,0,188;PLPlatGen=3481,0,3877;PLXIll=664,0,693;PLXPSolWGLS=188,0,272;PLminsum=10474;PLminsumOverDP=14.33;TrancheABQDmin2=0;TrancheAlignmin2=0;TrancheMapmin2=0;TrancheSSEmin2=0;YesPLtot=11;allalts=G;datasetcalls=11;…	GT:DP:GQ:PL	0/1:731:10474:10523,0,10474
chr1	76756928	.	A	G	10479	PASS	DPSum=704;HRun=1;HapNoVar=0;NoPLTot=0;PL454WG=220,0,63;PLCG=536,0,366;PLHSWG=1583,0,1016;PLILL250=846,0,568;PLILLCLIA=1543,0,1590;PLILLWG=328,0,563;PLIllPCRFree=805,0,484;PLNCIIonWG=72,0,154;PLPlatGen=3471,0,4256;PLXIll=818,0,844;PLXPSolWGLS=257,0,153;PLminsum=10057;PLminsumOverDP=14.29;TrancheABQDmin2=0;TrancheAlignmin2=0;TrancheMapmin2=0;TrancheSSEmin2=0;YesPLtot=11;allalts=G;datasetcalls=11;ge…	GT:DP:GQ:PL	0/1:704:10057:10479,0,10057
chr1	77103880	.	T	C	10362	PASS	DPSum=721;HRun=2;HapNoVar=0;NoPLTot=0;PL454WG=153,0,175;PLCG=575,0,281;PLHSWG=1591,0,873;PLILL250=631,0,875;PLILLCLIA=1660,0,1354;PLILLWG=413,0,343;PLIllPCRFree=771,0,985;PLNCIIonWG=39,0,133;PLPlatGen=3718,0,4500;PLXIll=607,0,688;PLXPSolWGLS=204,0,174;PLminsum=10362;PLminsumOverDP=14.37;RPA=12,11;RU=TC;TrancheABQDmin2=0;TrancheAlignmin2=0;TrancheMapmin2=0;TrancheSSEmin2=0;YesPLtot=11;allalts=C;da…	GT:DP:GQ:PL	0/1:721:10362:10362,0,10381
chr1	77103939	.	A	G	9483	PASS	DPSum=685;HRun=2;HapNoVar=0;NoPLTot=0;PL454WG=168,0,143;PLCG=512,0,385;PLHSWG=1318,0,1179;PLILL250=810,0,911;PLILLCLIA=1136,0,1430;PLILLWG=349,0,348;PLIllPCRFree=764,0,1087;PLNCIIonWG=14,0,142;PLPlatGen=3813,0,4536;PLXIll=538,0,602;PLXPSolWGLS=61,0,168;PLminsum=9483;PLminsumOverDP=13.84;TrancheABQDmin2=0;TrancheAlignmin2=0;TrancheMapmin2=0;TrancheSSEmin2=0;YesPLtot=10;allalts=G;datasetcalls=11;ge…	GT:DP:GQ:PL	0/1:685:9483:9483,0,10931
chr1	77104026	.	A	G	9352	PASS	DPSum=678;HRun=2;HapNoVar=0;NoPLTot=0;PL454WG=197,0,206;PLCG=224,0,551;PLHSWG=1120,0,1026;PLILL250=781,0,788;PLILLCLIA=1503,0,1015;PLILLWG=247,0,478;PLIllPCRFree=889,0,1261;PLPlatGen=3865,0,4490;PLXIll=361,0,840;PLXPSolWGLS=165,0,181;PLminsum=9352;PLminsumOverDP=13.79;TrancheABQDmin2=0;TrancheAlignmin2=0;TrancheMapmin2=0;TrancheSSEmin2=0;YesPLtot=10;allalts=G;datasetcalls=10;geno=2;genoMapGood=10…	GT:DP:GQ:PL	0/1:678:9352:9352,0,10836
chr1	77900175	.	A	G	10469	PASS	DPSum=667;HRun=1;HapNoVar=0;NoPLTot=0;PL454WG=157,0,249;PLCG=412,0,384;PLHSWG=1466,0,899;PLILL250=553,0,1142;PLILLCLIA=1106,0,958;PLILLWG=547,0,374;PLIllPCRFree=1154,0,994;PLPlatGen=4404,0,4043;PLXIll=555,0,340;PLXPSolWGLS=115,0,172;PLminsum=9555;PLminsumOverDP=14.33;TrancheABQDmin2=0;TrancheAlignmin2=0;TrancheMapmin2=0;TrancheSSEmin2=0;YesPLtot=10;allalts=G;datasetcalls=10;geno=2;genoMapGood=10;…	GT:DP:GQ:PL	0/1:667:9555:10469,0,9555
chr1	77900266	.	T	C	10635	PASS	DPSum=722;HRun=1;HapNoVar=0;NoPLTot=0;PL454WG=234,0,278;PLCG=394,0,724;PLHSWG=1168,0,1408;PLILL250=399,0,979;PLILLCLIA=1306,0,864;PLILLWG=200,0,555;PLIllPCRFree=1412,0,972;PLNCIIonWG=115,0,162;PLPlatGen=4815,0,3630;PLXIll=314,0,501;PLXPSolWGLS=278,0,173;PLminsum=10246;PLminsumOverDP=14.19;TrancheABQDmin2=0;TrancheAlignmin2=0;TrancheMapmin2=0;TrancheSSEmin2=0;YesPLtot=11;allalts=C;datasetcalls=11;…	GT:DP:GQ:PL	0/1:722:10246:10635,0,10246
chr1	79551116	.	G	A	10309	PASS	DPSum=736;HRun=3;HapNoVar=0;NoPLTot=0;PL454WG=6,0,267;PLCG=468,0,776;PLHSWG=1238,0,1591;PLILL250=654,0,504;PLILLCLIA=1322,0,802;PLILLWG=235,0,581;PLIllPCRFree=1137,0,1144;PLNCIIonWG=45,0,108;PLPlatGen=4352,0,4097;PLXIll=716,0,949;PLXPSolWGLS=136,0,373;PLminsum=10309;PLminsumOverDP=14.01;TrancheABQDmin2=0;TrancheAlignmin2=0;TrancheMapmin2=0;TrancheSSEmin2=0;YesPLtot=10;allalts=A;datasetcalls=11;ge…	GT:DP:GQ:PL	0/1:736:10309:10309,0,11192
chr1	79551207	.	C	T	9981	PASS	DPSum=689;HRun=3;HapNoVar=0;NoPLTot=0;PL454WG=14,0,188;PLCG=384,0,572;PLHSWG=1093,0,1494;PLILL250=733,0,586;PLILLCLIA=1023,0,1156;PLILLWG=623,0,381;PLIllPCRFree=1194,0,1376;PLNCIIonWG=63,0,40;PLPlatGen=4098,0,4417;PLXIll=527,0,693;PLXPSolWGLS=229,0,410;PLminsum=9981;PLminsumOverDP=14.49;TrancheABQDmin2=0;TrancheAlignmin2=0;TrancheMapmin2=0;TrancheSSEmin2=0;YesPLtot=10;allalts=T;datasetcalls=11;ge…	GT:DP:GQ:PL	0/1:689:9981:9981,0,11313
chr1	79851112	.	C	T	10249	PASS	DPSum=683;HRun=0;HapNoVar=0;NoPLTot=0;PL454WG=176,0,280;PLCG=245,0,291;PLHSWG=1343,0,1319;PLILL250=906,0,576;PLILLCLIA=1265,0,926;PLILLWG=225,0,647;PLIllPCRFree=888,0,1296;PLNCIIonWG=245,0,47;PLPlatGen=4511,0,3843;PLXIll=389,0,635;PLXPSolWGLS=56,0,415;PLminsum=10249;PLminsumOverDP=15.01;TrancheABQDmin2=0;TrancheAlignmin2=0;TrancheMapmin2=0;TrancheSSEmin2=0;YesPLtot=11;allalts=T;datasetcalls=11;ge…	GT:DP:GQ:PL	0/1:683:10249:10249,0,10275
chr1	79851126	.	C	T	10921	PASS	DPSum=686;HRun=0;HapNoVar=0;NoPLTot=0;PL454WG=191,0,250;PLCG=528,0,419;PLHSWG=1306,0,1116;PLILL250=954,0,515;PLILLCLIA=1434,0,819;PLILLWG=311,0,552;PLIllPCRFree=788,0,1174;PLNCIIonWG=264,0,6;PLPlatGen=4473,0,3731;PLXIll=472,0,663;PLXPSolWGLS=200,0,366;PLminsum=9611;PLminsumOverDP=14.01;TrancheABQDmin2=0;TrancheAlignmin2=0;TrancheMapmin2=0;TrancheSSEmin2=0;YesPLtot=10;allalts=T;datasetcalls=11;gen…	GT:DP:GQ:PL	0/1:686:9611:10921,0,9611
chr1	79966838	.	T	C	9341	PASS	DPSum=668;HRun=0;HapNoVar=0;NoPLTot=0;PL454WG=267,0,155;PLCG=663,0,773;PLHSWG=899,0,844;PLILL250=653,0,541;PLILLCLIA=1285,0,1087;PLILLWG=522,0,417;PLIllPCRFree=662,0,1085;PLNCIIonWG=3,0,91;PLPlatGen=3711,0,4676;PLXIll=557,0,711;PLXPSolWGLS=119,0,273;PLminsum=9341;PLminsumOverDP=13.98;RPA=20,16,19;RU=CA;TrancheABQDmin2=0;TrancheAlignmin2=0;TrancheMapmin2=0;TrancheSSEmin2=0;YesPLtot=10;allalts=C;da…	GT:DP:GQ:PL	0/1:668:9341:9341,0,10653
chr1	79966921	.	C	T	10357	PASS	DPSum=710;HRun=3;HapNoVar=0;NoPLTot=0;PLCG=544,0,512;PLHSWEx=39,0,39;PLHSWG=1478,0,1238;PLILL250=488,0,427;PLILLCLIA=1531,0,1135;PLILLWG=675,0,762;PLIllPCRFree=879,0,882;PLNCIIonWG=43,0,118;PLPlatGen=3797,0,4661;PLXIll=500,0,672;PLXPSolWGLS=383,0,320;PLminsum=10357;PLminsumOverDP=14.59;RPA=20,16,19;RU=CA;TrancheABQDmin2=0;TrancheAlignmin2=0;TrancheMapmin2=0;TrancheSSEmin2=0;YesPLtot=11;allalts=T;…	GT:DP:GQ:PL	0/1:710:10357:10357,0,10766
chr1	80490438	.	T	G	6748	PASS	DPSum=621;HRun=0;HapNoVar=0;NoPLTot=0;PL454WG=150,0,158;PLCG=333,0,565;PLHSWG=1251,0,981;PLILL250=472,0,449;PLILLCLIA=1058,0,905;PLILLWG=110,0,832;PLIllPCRFree=315,0,586;PLNCIIonWG=53,0,40;PLPlatGen=2365,0,2608;PLXIll=446,0,332;PLXPSolWGLS=195,0,486;PLminsum=6748;PLminsumOverDP=10.87;TrancheABQDmin2=0;TrancheAlignmin2=0;TrancheMapmin2=0;TrancheSSEmin2=0;YesPLtot=11;allalts=G;datasetcalls=11;geno=…	GT:DP:GQ:PL	0/1:621:6748:6748,0,7942
chr1	80490464	.	C	T	7922	PASS	DPSum=632;HRun=0;HapNoVar=0;NoPLTot=0;PL454WG=133,0,180;PLCG=235,0,846;PLHSWG=1311,0,1039;PLILL250=484,0,495;PLILLCLIA=1241,0,796;PLILLWG=417,0,522;PLIllPCRFree=551,0,855;PLNCIIonWG=50,0,32;PLPlatGen=2891,0,3139;PLXIll=454,0,505;PLXPSolWGLS=155,0,248;PLminsum=7922;PLminsumOverDP=12.53;TrancheABQDmin2=0;TrancheAlignmin2=0;TrancheMapmin2=0;TrancheSSEmin2=0;YesPLtot=11;allalts=T;datasetcalls=11;geno…	GT:DP:GQ:PL	0/1:632:7922:7922,0,8657
chr1	82377091	.	C	T	8975	PASS	DPSum=621;HRun=2;HapNoVar=0;NoPLTot=0;PL454WG=306,0,132;PLCG=91,0,491;PLHSWG=1265,0,1169;PLILL250=703,0,420;PLILLCLIA=696,0,719;PLILLWG=432,0,459;PLIllPCRFree=947,0,1031;PLNCIIonWG=18,0,109;PLPlatGen=3644,0,4640;PLXIll=492,0,583;PLXPSolWGLS=381,0,126;PLminsum=8975;PLminsumOverDP=14.45;RPA=18,19,17;RU=T;TrancheABQDmin2=0;TrancheAlignmin2=0;TrancheMapmin2=0;TrancheSSEmin2=0;YesPLtot=10;allalts=T;da…	GT:DP:GQ:PL	0/1:621:8975:8975,0,9879
chr1	82377184	.	G	T	8243	PASS	DPSum=593;HRun=0;HapNoVar=0;NoPLTot=0;PL454WG=217,0,186;PLCG=256,0,363;PLHSWG=931,0,1115;PLILL250=681,0,514;PLILLCLIA=897,0,970;PLILLWG=348,0,504;PLIllPCRFree=713,0,996;PLNCIIonWG=43,0,110;PLPlatGen=3470,0,3751;PLXIll=588,0,596;PLXPSolWGLS=99,0,170;PLminsum=8243;PLminsumOverDP=13.9;RPA=18,19,17;RU=T;TrancheABQDmin2=0;TrancheAlignmin2=0;TrancheMapmin2=0;TrancheSSEmin2=0;YesPLtot=11;allalts=T;datas…	GT:DP:GQ:PL	0/1:593:8243:8243,0,9275
chr1	82502547	.	G	A	6510	PASS	DPSum=639;HRun=0;HapNoVar=0;NoPLTot=0;PL454WG=90,0,111;PLCG=514,0,499;PLHSWG=1193,0,868;PLILL250=442,0,366;PLILLCLIA=703,0,1036;PLILLWG=507,0,334;PLIllPCRFree=465,0,524;PLNCIIonWG=106,0,62;PLPlatGen=2084,0,2474;PLXIll=406,0,462;PLminsum=6510;PLminsumOverDP=10.19;TrancheABQDmin2=0;TrancheAlignmin2=0;TrancheMapmin2=0;TrancheSSEmin2=0;YesPLtot=10;allalts=A;datasetcalls=10;geno=2;genoMapGood=10;platf…	GT:DP:GQ:PL	0/1:639:6510:6510,0,6736
chr1	82800333	.	A	G	7110	PASS	DPSum=598;HRun=0;HapNoVar=0;NoPLTot=0;PL454WG=27,0,293;PLCG=266,0,875;PLHSWG=766,0,1498;PLILL250=516,0,265;PLILLCLIA=863,0,1147;PLILLWG=161,0,515;PLIllPCRFree=590,0,569;PLNCIIonWG=26,0,180;PLPlatGen=3230,0,3573;PLXIll=554,0,673;PLXPSolWGLS=111,0,275;PLminsum=7110;PLminsumOverDP=11.89;TrancheABQDmin2=0;TrancheAlignmin2=0;TrancheMapmin2=0;TrancheSSEmin2=0;YesPLtot=11;allalts=G;datasetcalls=11;geno=…	GT:DP:GQ:PL	0/1:598:7110:7110,0,9863
chr1	82800339	.	T	C	7228	PASS	DPSum=606;HRun=0;HapNoVar=0;NoPLTot=0;PL454WG=38,0,309;PLCG=212,0,954;PLHSWG=816,0,1498;PLILL250=531,0,311;PLILLCLIA=913,0,1031;PLILLWG=221,0,469;PLIllPCRFree=618,0,556;PLNCIIonWG=21,0,158;PLPlatGen=3237,0,3622;PLXIll=532,0,713;PLXPSolWGLS=89,0,236;PLminsum=7228;PLminsumOverDP=11.93;TrancheABQDmin2=0;TrancheAlignmin2=0;TrancheMapmin2=0;TrancheSSEmin2=0;YesPLtot=11;allalts=C;datasetcalls=11;geno=2…	GT:DP:GQ:PL	0/1:606:7228:7228,0,9857
chr1	83481624	.	A	T	9799	PASS	DPSum=678;HRun=1;HapNoVar=0;NoPLTot=0;PL454WG=209,0,235;PLCG=332,0,532;PLHSWG=1501,0,1537;PLILL250=753,0,822;PLILLCLIA=965,0,1149;PLILLWG=555,0,273;PLIllPCRFree=910,0,1357;PLPlatGen=3963,0,4248;PLXIll=611,0,345;PLminsum=9799;PLminsumOverDP=14.45;TrancheABQDmin2=0;TrancheAlignmin2=0;TrancheMapmin2=0;TrancheSSEmin2=0;YesPLtot=9;allalts=T;datasetcalls=9;geno=2;genoMapGood=9;platformbias=none;platfor…	GT:DP:GQ:PL	0/1:678:9799:9799,0,10498
chr1	83481703	.	T	A	9764	PASS	DPSum=695;HRun=1;HapNoVar=0;NoPLTot=0;PL454WG=256,0,203;PLCG=491,0,792;PLHSWG=1156,0,1478;PLILL250=1018,0,1009;PLILLCLIA=610,0,1242;PLILLWG=341,0,326;PLIllPCRFree=1144,0,682;PLPlatGen=4145,0,4292;PLXIll=527,0,591;PLXPSolWGLS=76,0,135;PLminsum=9764;PLminsumOverDP=14.05;TrancheABQDmin2=0;TrancheAlignmin2=0;TrancheMapmin2=0;TrancheSSEmin2=0;YesPLtot=10;allalts=A;datasetcalls=10;geno=2;genoMapGood=10…	GT:DP:GQ:PL	0/1:695:9764:9764,0,10750
chr1	83590792	.	GGC	G	13635	PASS	DPSum=693;HRun=0;HapNoVar=0;NoPLTot=0;PL454WG=291,0,195;PLCG=1242,0,702;PLHSWG=1377,0,1536;PLILL250=1190,0,1254;PLILLCLIA=1463,0,1717;PLILLWG=577,0,849;PLIllPCRFree=923,0,1723;PLNCIIonWG=290,0,359;PLPlatGen=5602,0,5759;PLXIll=661,0,797;PLXPSolWGLS=19,0,573;PLminsum=13635;PLminsumOverDP=19.68;TrancheABQDmin2=0;TrancheAlignmin2=0;TrancheMapmin2=0;TrancheSSEmin2=0;YesPLtot=10;allalts=G;datasetcalls=…	GT:DP:GQ:PL	0/1:693:13635:13635,0,15464
chr1	83590843	.	G	T	9901	PASS	DPSum=704;HRun=0;HapNoVar=0;NoPLTot=0;PL454WG=182,0,124;PLCG=616,0,504;PLHSWG=1293,0,930;PLILL250=676,0,517;PLILLCLIA=1351,0,1438;PLILLWG=160,0,559;PLIllPCRFree=1000,0,605;PLNCIIonWG=97,0,115;PLPlatGen=3687,0,3828;PLXIll=694,0,416;PLXPSolWGLS=145,0,387;PLminsum=9423;PLminsumOverDP=13.38;TrancheABQDmin2=0;TrancheAlignmin2=0;TrancheMapmin2=0;TrancheSSEmin2=0;YesPLtot=11;allalts=T;datasetcalls=11;ge…	GT:DP:GQ:PL	0/1:704:9423:9901,0,9423
chr1	85316410	.	T	C	10326	PASS	DPSum=762;HRun=1;HapNoVar=0;NoPLTot=0;PL454WG=180,0,83;PLCG=734,0,651;PLHSWG=1107,0,1392;PLILL250=475,0,593;PLILLCLIA=2225,0,1681;PLILLWG=446,0,527;PLIllPCRFree=776,0,867;PLNCIIonWG=141,0,96;PLPlatGen=3331,0,3629;PLXIll=687,0,750;PLXPSolWGLS=224,0,294;PLminsum=10326;PLminsumOverDP=13.55;TrancheABQDmin2=0;TrancheAlignmin2=0;TrancheMapmin2=0;TrancheSSEmin2=0;YesPLtot=11;allalts=C;datasetcalls=11;ge…	GT:DP:GQ:PL	0/1:762:10326:10326,0,10563
chr1	85316428	.	G	A	10970	PASS	DPSum=762;HRun=1;HapNoVar=0;NoPLTot=0;PL454WG=227,0,79;PLCG=526,0,557;PLHSWG=1366,0,1511;PLILL250=541,0,538;PLILLCLIA=2599,0,1733;PLILLWG=580,0,331;PLIllPCRFree=695,0,811;PLPlatGen=3619,0,3638;PLXIll=612,0,923;PLXPSolWGLS=205,0,194;PLminsum=10315;PLminsumOverDP=13.54;TrancheABQDmin2=0;TrancheAlignmin2=0;TrancheMapmin2=0;TrancheSSEmin2=0;YesPLtot=10;allalts=A;datasetcalls=10;geno=2;genoMapGood=10;…	GT:DP:GQ:PL	0/1:762:10315:10970,0,10315
chr1	85994429	.	T	C	13443	PASS	DPSum=965;HRun=4;HapNoVar=0;NoPLTot=0;PL454WG=509,0,283;PLCG=418,0,596;PLHSWG=1783,0,2311;PLILL250=1265,0,844;PLILLCLIA=1986,0,2377;PLILLWG=167,0,632;PLIllPCRFree=1964,0,1503;PLPlatGen=4362,0,3527;PLXIll=989,0,1269;PLminsum=13342;PLminsumOverDP=13.83;TrancheABQDmin2=0;TrancheAlignmin2=0;TrancheMapmin2=0;TrancheSSEmin2=0;YesPLtot=9;allalts=C;datasetcalls=9;geno=2;genoMapGood=9;platformbias=none;pl…	GT:DP:GQ:PL	0/1:965:13342:13443,0,13342
chr1	85994434	.	G	A	14395	PASS	DPSum=986;HRun=4;HapNoVar=0;NoPLTot=0;PL454WG=602,0,218;PLCG=518,0,641;PLHSWG=2063,0,1932;PLILL250=1354,0,737;PLILLCLIA=1967,0,2286;PLILLWG=257,0,502;PLIllPCRFree=1880,0,1595;PLNCIIonWG=94,0,176;PLPlatGen=4560,0,3435;PLXIll=1040,0,1351;PLXPSolWGLS=60,0,91;PLminsum=12964;PLminsumOverDP=13.15;TrancheABQDmin2=0;TrancheAlignmin2=0;TrancheMapmin2=0;TrancheSSEmin2=0;YesPLtot=11;allalts=A;datasetcalls=1…	GT:DP:GQ:PL	0/1:986:12964:14395,0,12964
chr1	85994474	.	C	T	13627	PASS	DPSum=1045;HRun=4;HapNoVar=0;NoPLTot=0;PL454WG=463,0,191;PLCG=652,0,951;PLHSWG=2080,0,2054;PLILL250=1320,0,749;PLILLCLIA=1959,0,1965;PLILLWG=239,0,719;PLIllPCRFree=1828,0,1662;PLNCIIonWG=142,0,258;PLPlatGen=3990,0,3697;PLXIll=954,0,1310;PLminsum=13556;PLminsumOverDP=12.97;TrancheABQDmin2=0;TrancheAlignmin2=0;TrancheMapmin2=0;TrancheSSEmin2=0;YesPLtot=10;allalts=T;datasetcalls=10;geno=2;genoMapGoo…	GT:DP:GQ:PL	0/1:1045:13556:13627,0,13556
chr1	85994485	.	C	T	13372	PASS	DPSum=1018;HRun=4;HapNoVar=0;NoPLTot=0;PL454WG=494,0,179;PLCG=563,0,844;PLHSWG=2150,0,2302;PLILL250=1481,0,775;PLILLCLIA=1977,0,1804;PLILLWG=77,0,593;PLIllPCRFree=1590,0,1619;PLNCIIonWG=171,0,257;PLPlatGen=3934,0,3706;PLXIll=935,0,1468;PLminsum=13372;PLminsumOverDP=13.14;TrancheABQDmin2=0;TrancheAlignmin2=0;TrancheMapmin2=0;TrancheSSEmin2=0;YesPLtot=10;allalts=T;datasetcalls=10;geno=2;genoMapGood…	GT:DP:GQ:PL	0/1:1018:13372:13372,0,13547
chr1	90574778	.	A	G	12256	PASS	DPSum=766;HRun=1;HapNoVar=0;NoPLTot=0;PL454WG=137,0,243;PLCG=631,0,397;PLHSWEx=39,0,33;PLHSWG=1837,0,987;PLILL250=669,0,919;PLILLCLIA=1735,0,1432;PLILLWG=553,0,510;PLIllPCRFree=963,0,802;PLNCIIonWG=123,0,56;PLPlatGen=4530,0,3796;PLXIll=573,0,681;PLXPSolWGLS=466,0,363;PLminsum=10219;PLminsumOverDP=13.34;TrancheABQDmin2=0;TrancheAlignmin2=0;TrancheMapmin2=0;TrancheSSEmin2=0;YesPLtot=12;allalts=G;da…	GT:DP:GQ:PL	0/1:766:10219:12256,0,10219
chr1	90574807	.	T	TA	12898	PASS	DPSum=726;HRun=1;HapNoVar=0;NoPLTot=0;PL454WG=264,0,384,384,384,384;PLCG=119,0,843,843,843,843;PLHSWG=1828,0,1661,1828,1828,1828;PLILL250=938,0,857,938,938,938;PLILLCLIA=1475,0,1312,1475,1475,1475;PLILLWG=656,0,477,656,656,656;PLIllPCRFree=1363,0,951,1363,1363,1363;PLNCIIonWG=192,0,236,236,236,236;PLPlatGen=5221,0,4159,5221,5221,5221;PLXIll=618,0,632,632,632,632;PLXPSolWGLS=224,0,409,409,409,409;…	GT:DP:GQ:PL	0/1:726:11921:12898,0,11921
chr1	94473845	.	T	C	9608	PASS	DPSum=809;HRun=1;HapNoVar=0;NoPLTot=0;PL454WG=157,0,276;PLCG=210,0,670;PLHSWEx=1871,0,2412;PLHSWG=1025,0,1299;PLILL250=428,0,356;PLILLCLIA=1073,0,2134;PLILLWG=423,0,350;PLIllPCRFree=567,0,714;PLIonEx=82,0,496;PLNCIIonWG=46,0,19;PLPlatGen=3186,0,3176;PLXIll=503,0,924;PLXPSolWGLS=37,0,452;PLminsum=9608;PLminsumOverDP=11.88;RPA=3,1;RU=G;TrancheABQDmin2=0;TrancheAlignmin2=0;TrancheMapmin2=0;TrancheSS…	GT:DP:GQ:PL	0/1:809:9608:9608,0,13278
chr1	94473864	.	C	T	11003	PASS	DPSum=883;HRun=1;HapNoVar=0;NoPLTot=0;PL454WG=149,0,223;PLCG=142,0,1062;PLHSWEx=1810,0,2092;PLHSWG=1479,0,1092;PLILL250=487,0,321;PLILLCLIA=1336,0,1833;PLILLWG=484,0,464;PLIllPCRFree=609,0,710;PLIonEx=515,0,640;PLNCIIonWG=53,0,22;PLPlatGen=3335,0,3412;PLXIll=488,0,1051;PLXPSolWGLS=116,0,313;PLminsum=11003;PLminsumOverDP=12.46;RPA=3,1;RU=G;TrancheABQDmin2=0;TrancheAlignmin2=0;TrancheMapmin2=0;Tran…	GT:DP:GQ:PL	0/1:883:11003:11003,0,13235
chr1	94473896	.	G	T	10975	PASS	DPSum=889;HRun=1;HapNoVar=0;NoPLTot=0;PL454WG=77,0,349;PLCG=530,0,1012;PLHSWEx=820,0,1597;PLHSWG=1410,0,1333;PLILL250=382,0,441;PLILLCLIA=2012,0,1821;PLILLWG=478,0,609;PLIllPCRFree=750,0,640;PLIonEx=291,0,571;PLPlatGen=3437,0,3414;PLXIll=570,0,1061;PLXPSolWGLS=218,0,496;PLminsum=10975;PLminsumOverDP=12.35;RPA=3,1;RU=G;TrancheABQDmin2=0;TrancheAlignmin2=0;TrancheMapmin2=0;TrancheSSEmin2=0;YesPLtot…	GT:DP:GQ:PL	0/1:889:10975:10975,0,13344
chr1	97099017	.	T	TAAAA	10234	PASS	DPSum=585;HRun=1;HapNoVar=0;NoPLTot=0;PL454WG=258,0,351;PLCG=44,0,435;PLHSWG=1147,0,1441;PLILL250=1362,0,1274;PLILLCLIA=531,0,353;PLILLWG=96,0,104;PLIllPCRFree=1091,0,982;PLPlatGen=5017,0,4893;PLXIll=688,0,866;PLminsum=10234;PLminsumOverDP=17.49;RPA=3,7;RU=A;TrancheABQDmin2=0;TrancheAlignmin2=0;TrancheMapmin2=0;TrancheSSEmin2=0;YesPLtot=9;allalts=TAAAA;datasetcalls=9;geno=2;genoMapGood=9;platform…	GT:DP:GQ:PL	0/1:585:10234:10234,0,10699
chr1	97099041	.	T	G	8278	PASS	DPSum=578;HRun=1;HapNoVar=0;NoPLTot=0;PL454WG=233,0,488;PLCG=464,0,215;PLHSWG=790,0,925;PLILL250=799,0,712;PLILLCLIA=535,0,361;PLILLWG=168,0,431;PLIllPCRFree=810,0,644;PLNCIIonWG=41,0,117;PLPlatGen=4079,0,3384;PLXIll=335,0,742;PLXPSolWGLS=24,0,35;PLminsum=8054;PLminsumOverDP=13.93;TrancheABQDmin2=0;TrancheAlignmin2=0;TrancheMapmin2=0;TrancheSSEmin2=0;YesPLtot=11;allalts=G;datasetcalls=11;geno=2;g…	GT:DP:GQ:PL	0/1:578:8054:8278,0,8054
chr1	97867143	.	T	C	7860	PASS	DPSum=663;HRun=1;HapNoVar=0;NoPLTot=0;PL454WG=55,0,83;PLCG=372,0,520;PLHSWG=957,0,1596;PLILL250=756,0,921;PLILLCLIA=792,0,1301;PLILLWG=205,0,264;PLIllPCRFree=621,0,1113;PLNCIIonWG=200,0,31;PLPlatGen=3632,0,3657;PLXIll=270,0,532;PLminsum=7860;PLminsumOverDP=11.86;TrancheABQDmin2=0;TrancheAlignmin2=0;TrancheMapmin2=0;TrancheSSEmin2=0;YesPLtot=10;allalts=C;datasetcalls=10;geno=2;genoMapGood=10;platf…	GT:DP:GQ:PL	0/1:663:7860:7860,0,10018
chr1	97867198	.	G	A	9878	PASS	DPSum=727;HRun=1;HapNoVar=0;NoPLTot=0;PL454WG=153,0,102;PLCG=381,0,596;PLHSWG=889,0,1395;PLILL250=654,0,778;PLILLCLIA=1173,0,1072;PLILLWG=623,0,409;PLIllPCRFree=976,0,1318;PLNCIIonWG=208,0,89;PLPlatGen=4077,0,3891;PLXIll=555,0,510;PLXPSolWGLS=189,0,530;PLminsum=9878;PLminsumOverDP=13.59;TrancheABQDmin2=0;TrancheAlignmin2=0;TrancheMapmin2=0;TrancheSSEmin2=0;YesPLtot=11;allalts=A;datasetcalls=11;ge…	GT:DP:GQ:PL	0/1:727:9878:9878,0,10690
chr1	97981395	.	T	C	9258	PASS	DPSum=737;HRun=7;HapNoVar=0;NoPLTot=0;PL454WG=106,0,224;PLCG=611,0,480;PLHSWEx=1055,0,1517;PLHSWG=1158,0,1199;PLILL250=287,0,807;PLILLCLIA=760,0,808;PLILLWG=398,0,564;PLIllPCRFree=675,0,799;PLIonEx=505,0,496;PLNCIIonWG=53,0,191;PLPlatGen=3098,0,4122;PLXIll=404,0,607;PLXPSolWGLS=148,0,230;PLminsum=9258;PLminsumOverDP=12.56;RPA=7,6;RU=A;TrancheABQDmin2=0;TrancheAlignmin2=0;TrancheMapmin2=0;TrancheS…	GT:DP:GQ:PL	0/1:737:9258:9258,0,12044
chr1	97981421	.	C	T	12026	PASS	DPSum=750;HRun=7;HapNoVar=0;NoPLTot=0;PL454WG=305,0,101;PLCG=358,0,474;PLHSWEx=1633,0,1127;PLHSWG=958,0,1235;PLILL250=883,0,304;PLILLCLIA=998,0,713;PLILLWG=602,0,589;PLIllPCRFree=802,0,772;PLIonEx=407,0,604;PLNCIIonWG=184,0,80;PLPlatGen=4187,0,2915;PLXIll=515,0,469;PLXPSolWGLS=194,0,449;PLminsum=9832;PLminsumOverDP=13.11;RPA=7,6;RU=A;TrancheABQDmin2=0;TrancheAlignmin2=0;TrancheMapmin2=0;TrancheSS…	GT:DP:GQ:PL	0/1:750:9832:12026,0,9832
chr1	98651299	.	A	G	9706	PASS	DPSum=653;HRun=0;HapNoVar=0;NoPLTot=0;PL454WG=100,0,226;PLCG=320,0,251;PLHSWG=1298,0,1427;PLILL250=900,0,687;PLILLCLIA=1072,0,610;PLILLWG=268,0,447;PLIllPCRFree=1135,0,874;PLNCIIonWG=33,0,98;PLPlatGen=3899,0,4299;PLXIll=681,0,719;PLminsum=9638;PLminsumOverDP=14.76;TrancheABQDmin2=0;TrancheAlignmin2=0;TrancheMapmin2=0;TrancheSSEmin2=0;YesPLtot=10;allalts=G;datasetcalls=10;geno=2;genoMapGood=10;pla…	GT:DP:GQ:PL	0/1:653:9638:9706,0,9638
chr1	98651301	.	A	C	9771	PASS	DPSum=652;HRun=0;HapNoVar=0;NoPLTot=0;PL454WG=98,0,240;PLCG=277,0,346;PLHSWG=1230,0,1427;PLILL250=887,0,725;PLILLCLIA=1067,0,560;PLILLWG=339,0,397;PLIllPCRFree=1175,0,812;PLNCIIonWG=46,0,99;PLPlatGen=3985,0,4187;PLXIll=667,0,673;PLminsum=9466;PLminsumOverDP=14.52;TrancheABQDmin2=0;TrancheAlignmin2=0;TrancheMapmin2=0;TrancheSSEmin2=0;YesPLtot=10;allalts=C;datasetcalls=10;geno=2;genoMapGood=10;plat…	GT:DP:GQ:PL	0/1:652:9466:9771,0,9466
chr1	99365841	.	G	A	10534	PASS	DPSum=692;HRun=0;HapNoVar=0;NoPLTot=0;PL454WG=212,0,102;PLCG=277,0,563;PLHSWG=1387,0,695;PLILL250=574,0,329;PLILLCLIA=1835,0,1616;PLILLWG=476,0,285;PLIllPCRFree=1116,0,715;PLNCIIonWG=83,0,84;PLPlatGen=3706,0,3781;PLXIll=806,0,676;PLXPSolWGLS=62,0,348;PLminsum=9194;PLminsumOverDP=13.29;TrancheABQDmin2=0;TrancheAlignmin2=0;TrancheMapmin2=0;TrancheSSEmin2=0;YesPLtot=11;allalts=A;datasetcalls=11;geno…	GT:DP:GQ:PL	0/1:692:9194:10534,0,9194
chr1	99365922	.	C	T	9544	PASS	DPSum=708;HRun=0;HapNoVar=0;NoPLTot=0;PL454WG=109,0,201;PLCG=642,0,907;PLHSWG=1184,0,834;PLILL250=431,0,411;PLILLCLIA=1249,0,1936;PLILLWG=882,0,510;PLIllPCRFree=920,0,824;PLNCIIonWG=118,0,115;PLPlatGen=3124,0,3266;PLXIll=788,0,935;PLXPSolWGLS=97,0,387;PLminsum=9544;PLminsumOverDP=13.48;TrancheABQDmin2=0;TrancheAlignmin2=0;TrancheMapmin2=0;TrancheSSEmin2=0;YesPLtot=11;allalts=T;datasetcalls=11;gen…	GT:DP:GQ:PL	0/1:708:9544:9544,0,10326
chr1	99413636	.	G	A	9195	PASS	DPSum=699;HRun=1;HapNoVar=0;NoPLTot=0;PL454WG=2,0,319;PLCG=419,0,747;PLHSWG=1164,0,913;PLILL250=499,0,506;PLILLCLIA=1434,0,1699;PLILLWG=364,0,759;PLIllPCRFree=980,0,922;PLNCIIonWG=287,0,56;PLPlatGen=3204,0,3999;PLXIll=583,0,347;PLXPSolWGLS=259,0,617;PLminsum=9195;PLminsumOverDP=13.15;TrancheABQDmin2=0;TrancheAlignmin2=0;TrancheMapmin2=0;TrancheSSEmin2=0;YesPLtot=10;allalts=A;datasetcalls=11;geno=…	GT:DP:GQ:PL	0/1:699:9195:9195,0,10884
chr1	99413725	.	A	G	11227	PASS	DPSum=779;HRun=1;HapNoVar=0;NoPLTot=0;PL454WG=209,0,274;PLCG=968,0,524;PLHSWG=1207,0,1005;PLILL250=643,0,546;PLILLCLIA=1621,0,1917;PLILLWG=430,0,790;PLIllPCRFree=817,0,898;PLNCIIonWG=345,0,44;PLPlatGen=3646,0,4224;PLXIll=769,0,507;PLXPSolWGLS=572,0,630;PLminsum=11227;PLminsumOverDP=14.41;TrancheABQDmin2=0;TrancheAlignmin2=0;TrancheMapmin2=0;TrancheSSEmin2=0;YesPLtot=11;allalts=G;datasetcalls=11;g…	GT:DP:GQ:PL	0/1:779:11227:11227,0,11359
chr1	99615649	.	G	A	10102	PASS	DPSum=694;HRun=0;HapNoVar=0;NoPLTot=0;PL454WG=208,0,212;PLCG=198,0,508;PLHSWG=1385,0,1127;PLILL250=635,0,592;PLILLCLIA=1679,0,1023;PLILLWG=592,0,351;PLIllPCRFree=731,0,1180;PLNCIIonWG=118,0,8;PLPlatGen=3894,0,4679;PLXIll=486,0,723;PLXPSolWGLS=176,0,313;PLminsum=10102;PLminsumOverDP=14.56;TrancheABQDmin2=0;TrancheAlignmin2=0;TrancheMapmin2=0;TrancheSSEmin2=0;YesPLtot=10;allalts=A;datasetcalls=11;g…	GT:DP:GQ:PL	0/1:694:10102:10102,0,10716
chr1	99670470	.	A	G	10516	PASS	DPSum=723;HRun=0;HapNoVar=0;NoPLTot=0;PLCG=450,0,486;PLHSWG=1265,0,1342;PLILL250=590,0,851;PLILLCLIA=1556,0,1481;PLILLWG=511,0,598;PLIllPCRFree=1190,0,1030;PLPlatGen=4068,0,4020;PLXIll=802,0,628;PLXPSolWGLS=84,0,421;PLminsum=10516;PLminsumOverDP=14.54;TrancheABQDmin2=0;TrancheAlignmin2=0;TrancheMapmin2=0;TrancheSSEmin2=0;YesPLtot=9;allalts=G;datasetcalls=9;geno=2;genoMapGood=9;platformbias=none;p…	GT:DP:GQ:PL	0/1:723:10516:10516,0,10857
chr1	99670492	.	A	G	11422	PASS	DPSum=735;HRun=0;HapNoVar=0;NoPLTot=0;PL454WG=271,0,240;PLCG=406,0,547;PLHSWG=1278,0,1173;PLILL250=668,0,776;PLILLCLIA=1248,0,1322;PLILLWG=687,0,569;PLIllPCRFree=1332,0,754;PLNCIIonWG=130,0,195;PLPlatGen=4174,0,3622;PLXIll=778,0,550;PLXPSolWGLS=450,0,311;PLminsum=10059;PLminsumOverDP=13.69;TrancheABQDmin2=0;TrancheAlignmin2=0;TrancheMapmin2=0;TrancheSSEmin2=0;YesPLtot=11;allalts=G;datasetcalls=11…	GT:DP:GQ:PL	0/1:735:10059:11422,0,10059
chr1	100365080	.	C	CTCTT	6060	PASS	DPSum=424;HRun=0;HapNoVar=0;NoPLTot=0;PLHSWG=1178,0,2312,2312,2312,2312;PLILL250=746,0,1617,1617,1617,1617;PLILLCLIA=570,0,1381,1381,1381,1381;PLILLWG=62,0,362,362,362,362;PLIllPCRFree=524,0,2007,2007,2007,2007;PLPlatGen=2633,0,7713,7713,7713,7713;PLXIll=347,0,977,977,977,977;PLminsum=6060;PLminsumOverDP=14.29;TrancheABQDmin2=0;TrancheAlignmin2=0;TrancheMapmin2=0;TrancheSSEmin2=90;YesPLtot=7;alla…	GT:DP:GQ:PL	0/1:424:6060:6060,0,16369
chr1	100365086	.	T	C	5069	PASS	DPSum=521;HRun=0;HapNoVar=0;NoPLTot=0;PLCG=66,0,838;PLHSWG=875,0,949;PLILL250=418,0,586;PLILLCLIA=444,0,560;PLILLWG=16,0,246;PLIllPCRFree=372,0,963;PLPlatGen=2568,0,3877;PLXIll=278,0,411;PLXPSolWGLS=32,0,49;PLminsum=5069;PLminsumOverDP=9.73;TrancheABQDmin2=0;TrancheAlignmin2=0;TrancheMapmin2=0;TrancheSSEmin2=0;YesPLtot=8;allalts=C;datasetcalls=9;geno=2;genoMapGood=8;platformbias=none;platformname…	GT:DP:GQ:PL	0/1:521:5069:5069,0,8479
chr1	101851291	.	T	G	11408	PASS	DPSum=786;HRun=0;HapNoVar=0;NoPLTot=0;PL454WG=105,0,150;PLCG=884,0,669;PLHSWG=1789,0,1209;PLILL250=386,0,1078;PLILLCLIA=1406,0,1465;PLILLWG=543,0,788;PLIllPCRFree=1032,0,883;PLNCIIonWG=105,0,95;PLPlatGen=4032,0,4149;PLXIll=869,0,665;PLXPSolWGLS=257,0,171;PLminsum=11322;PLminsumOverDP=14.4;TrancheABQDmin2=0;TrancheAlignmin2=0;TrancheMapmin2=0;TrancheSSEmin2=0;YesPLtot=11;allalts=G;datasetcalls=11;…	GT:DP:GQ:PL	0/1:786:11322:11408,0,11322
chr1	101851322	.	GA	G	12240	PASS	DPSum=781;HRun=0;HapNoVar=0;NoPLTot=0;PL454WG=317,0,219;PLCG=724,0,945;PLHSWG=1120,0,1728;PLILL250=1275,0,579;PLILLCLIA=1442,0,1417;PLILLWG=774,0,797;PLIllPCRFree=965,0,1071;PLNCIIonWG=141,0,339;PLPlatGen=4687,0,4152;PLXIll=634,0,924;PLXPSolWGLS=161,0,458;PLminsum=12240;PLminsumOverDP=15.67;RPA=2,1;RU=A;TrancheABQDmin2=0;TrancheAlignmin2=0;TrancheMapmin2=0;TrancheSSEmin2=0;YesPLtot=11;allalts=G;d…	GT:DP:GQ:PL	0/1:781:12240:12240,0,12629
chr1	101851347	.	T	C	10382	PASS	DPSum=775;HRun=0;HapNoVar=0;NoPLTot=0;PL454WG=192,0,287;PLCG=523,0,805;PLHSWG=1255,0,1006;PLILL250=421,0,1021;PLILLCLIA=1256,0,1122;PLILLWG=342,0,387;PLIllPCRFree=1218,0,1040;PLNCIIonWG=129,0,124;PLPlatGen=3621,0,4456;PLXIll=974,0,398;PLXPSolWGLS=451,0,72;PLminsum=10382;PLminsumOverDP=13.4;TrancheABQDmin2=0;TrancheAlignmin2=0;TrancheMapmin2=0;TrancheSSEmin2=0;YesPLtot=11;allalts=C;datasetcalls=11…	GT:DP:GQ:PL	0/1:775:10382:10382,0,10718
chr1	101945629	.	T	C	9628	PASS	DPSum=783;HRun=0;HapNoVar=0;NoPLTot=0;PL454WG=297,0,132;PLCG=408,0,906;PLHSWG=1252,0,1046;PLILL250=526,0,491;PLILLCLIA=1181,0,1959;PLILLWG=247,0,856;PLIllPCRFree=1100,0,1113;PLNCIIonWG=105,0,43;PLPlatGen=3672,0,4449;PLXIll=784,0,707;PLXPSolWGLS=56,0,704;PLminsum=9628;PLminsumOverDP=12.3;TrancheABQDmin2=0;TrancheAlignmin2=0;TrancheMapmin2=0;TrancheSSEmin2=0;YesPLtot=11;allalts=C;datasetcalls=11;ge…	GT:DP:GQ:PL	0/1:783:9628:9628,0,12406
chr1	101945654	.	G	T	10734	PASS	DPSum=746;HRun=0;HapNoVar=0;NoPLTot=0;PL454WG=289,0,131;PLCG=303,0,905;PLHSWG=1414,0,986;PLILL250=608,0,467;PLILLCLIA=1352,0,1810;PLILLWG=691,0,614;PLIllPCRFree=1181,0,1020;PLNCIIonWG=97,0,41;PLPlatGen=3975,0,4157;PLXIll=737,0,738;PLXPSolWGLS=87,0,526;PLminsum=10734;PLminsumOverDP=14.39;TrancheABQDmin2=0;TrancheAlignmin2=0;TrancheMapmin2=0;TrancheSSEmin2=0;YesPLtot=11;allalts=T;datasetcalls=11;ge…	GT:DP:GQ:PL	0/1:746:10734:10734,0,11395
chr1	102016577	.	A	T	10141	PASS	DPSum=707;HRun=0;HapNoVar=0;NoPLTot=0;PL454WG=144,0,134;PLCG=305,0,587;PLHSWG=1220,0,1411;PLILL250=816,0,876;PLILLCLIA=989,0,1156;PLILLWG=282,0,295;PLIllPCRFree=1116,0,926;PLNCIIonWG=196,0,122;PLPlatGen=4339,0,3880;PLXIll=715,0,1003;PLXPSolWGLS=19,0,169;PLminsum=10141;PLminsumOverDP=14.34;TrancheABQDmin2=0;TrancheAlignmin2=0;TrancheMapmin2=0;TrancheSSEmin2=0;YesPLtot=10;allalts=T;datasetcalls=11;…	GT:DP:GQ:PL	0/1:707:10141:10141,0,10559
chr1	102016643	.	T	A	10537	PASS	DPSum=722;HRun=0;HapNoVar=0;NoPLTot=0;PL454WG=8,0,188;PLCG=515,0,387;PLHSWG=1291,0,1288;PLILL250=832,0,850;PLILLCLIA=1002,0,1301;PLILLWG=207,0,640;PLIllPCRFree=1516,0,916;PLNCIIonWG=104,0,96;PLPlatGen=4255,0,3913;PLXIll=788,0,555;PLXPSolWGLS=19,0,289;PLminsum=10423;PLminsumOverDP=14.44;TrancheABQDmin2=0;TrancheAlignmin2=0;TrancheMapmin2=0;TrancheSSEmin2=0;YesPLtot=9;allalts=A;datasetcalls=11;geno…	GT:DP:GQ:PL	0/1:722:10423:10537,0,10423
chr1	102016712	.	G	A	11199	PASS	DPSum=745;HRun=0;HapNoVar=0;NoPLTot=0;PLCG=382,0,728;PLHSWG=1499,0,1927;PLILL250=761,0,705;PLILLCLIA=1259,0,1336;PLILLWG=382,0,419;PLIllPCRFree=1228,0,771;PLNCIIonWG=139,0,166;PLPlatGen=4713,0,3621;PLXIll=604,0,499;PLXPSolWGLS=232,0,549;PLminsum=10721;PLminsumOverDP=14.39;TrancheABQDmin2=0;TrancheAlignmin2=0;TrancheMapmin2=0;TrancheSSEmin2=0;YesPLtot=10;allalts=A;datasetcalls=10;geno=2;genoMapGoo…	GT:DP:GQ:PL	0/1:745:10721:11199,0,10721
chr1	105764417	.	C	G	8827	PASS	DPSum=726;HRun=0;HapNoVar=0;NoPLTot=0;PL454WG=119,0,143;PLCG=319,0,422;PLHSWG=923,0,1390;PLILL250=1008,0,724;PLILLCLIA=1095,0,1251;PLILLWG=245,0,675;PLIllPCRFree=720,0,913;PLNCIIonWG=36,0,63;PLPlatGen=3779,0,4144;PLXIll=516,0,488;PLXPSolWGLS=67,0,413;PLminsum=8827;PLminsumOverDP=12.16;TrancheABQDmin2=0;TrancheAlignmin2=0;TrancheMapmin2=0;TrancheSSEmin2=0;YesPLtot=11;allalts=G;datasetcalls=11;geno…	GT:DP:GQ:PL	0/1:726:8827:8827,0,10626
chr1	105764431	.	A	T	8992	PASS	DPSum=698;HRun=0;HapNoVar=0;NoPLTot=0;PL454WG=89,0,119;PLCG=144,0,526;PLHSWG=986,0,1371;PLILL250=1115,0,760;PLILLCLIA=1178,0,1073;PLILLWG=126,0,466;PLIllPCRFree=756,0,974;PLNCIIonWG=35,0,127;PLPlatGen=3823,0,4058;PLXIll=616,0,479;PLXPSolWGLS=124,0,318;PLminsum=8992;PLminsumOverDP=12.88;TrancheABQDmin2=0;TrancheAlignmin2=0;TrancheMapmin2=0;TrancheSSEmin2=0;YesPLtot=11;allalts=T;datasetcalls=11;gen…	GT:DP:GQ:PL	0/1:698:8992:8992,0,10271
chr1	105955639	.	A	T	10961	PASS	DPSum=706;HRun=1;HapNoVar=0;NoPLTot=0;PL454WG=279,0,186;PLCG=207,0,349;PLHSWG=1985,0,1122;PLILL250=747,0,740;PLILLCLIA=1230,0,952;PLILLWG=490,0,604;PLIllPCRFree=1097,0,1249;PLPlatGen=3903,0,4673;PLXIll=680,0,543;PLXPSolWGLS=343,0,382;PLminsum=10800;PLminsumOverDP=15.3;TrancheABQDmin2=0;TrancheAlignmin2=0;TrancheMapmin2=0;TrancheSSEmin2=0;YesPLtot=10;allalts=T;datasetcalls=10;geno=2;genoMapGood=10…	GT:DP:GQ:PL	0/1:706:10800:10961,0,10800
chr1	105955670	.	A	C	10756	PASS	DPSum=709;HRun=1;HapNoVar=0;NoPLTot=0;PL454WG=259,0,245;PLCG=149,0,544;PLHSWG=2058,0,1014;PLILL250=765,0,752;PLILLCLIA=1349,0,1245;PLILLWG=356,0,536;PLIllPCRFree=1101,0,1261;PLPlatGen=3927,0,4684;PLXIll=503,0,662;PLXPSolWGLS=289,0,252;PLminsum=10756;PLminsumOverDP=15.17;TrancheABQDmin2=0;TrancheAlignmin2=0;TrancheMapmin2=0;TrancheSSEmin2=0;YesPLtot=10;allalts=C;datasetcalls=10;geno=2;genoMapGood=…	GT:DP:GQ:PL	0/1:709:10756:10756,0,11195
chr1	106034326	.	A	G	10128	PASS	DPSum=710;HRun=0;HapNoVar=0;NoPLTot=0;PL454WG=195,0,343;PLCG=498,0,588;PLHSWEx=39,0,21;PLHSWG=1253,0,1134;PLILL250=850,0,973;PLILLCLIA=1133,0,1069;PLILLWG=564,0,619;PLIllPCRFree=898,0,867;PLNCIIonWG=237,0,26;PLPlatGen=4089,0,3954;PLXIll=311,0,603;PLXPSolWGLS=61,0,387;PLminsum=10128;PLminsumOverDP=14.26;TrancheABQDmin2=0;TrancheAlignmin2=0;TrancheMapmin2=0;TrancheSSEmin2=0;YesPLtot=12;allalts=G;da…	GT:DP:GQ:PL	0/1:710:10128:10128,0,10584
chr1	106034336	.	A	T	10005	PASS	DPSum=699;HRun=0;HapNoVar=0;NoPLTot=0;PL454WG=189,0,348;PLCG=254,0,594;PLHSWEx=39,0,39;PLHSWG=1208,0,1031;PLILL250=900,0,868;PLILLCLIA=1144,0,1062;PLILLWG=474,0,599;PLIllPCRFree=827,0,978;PLNCIIonWG=211,0,1;PLPlatGen=4214,0,3918;PLXIll=410,0,552;PLXPSolWGLS=135,0,395;PLminsum=10005;PLminsumOverDP=14.31;TrancheABQDmin2=0;TrancheAlignmin2=0;TrancheMapmin2=0;TrancheSSEmin2=0;YesPLtot=11;allalts=T;da…	GT:DP:GQ:PL	0/1:699:10005:10005,0,10385
chr1	106034389	.	A	T	10177	PASS	DPSum=706;HRun=0;HapNoVar=0;NoPLTot=0;PL454WG=195,0,385;PLCG=310,0,376;PLHSWG=1444,0,771;PLILL250=708,0,1047;PLILLCLIA=1295,0,1197;PLILLWG=374,0,652;PLIllPCRFree=758,0,1298;PLNCIIonWG=166,0,43;PLPlatGen=3900,0,4307;PLXIll=785,0,664;PLXPSolWGLS=242,0,238;PLminsum=10177;PLminsumOverDP=14.42;TrancheABQDmin2=0;TrancheAlignmin2=0;TrancheMapmin2=0;TrancheSSEmin2=0;YesPLtot=11;allalts=T;datasetcalls=11;…	GT:DP:GQ:PL	0/1:706:10177:10177,0,10978
chr1	106043809	.	C	G	9000	PASS	DPSum=647;HRun=2;HapNoVar=0;NoPLTot=0;PL454WG=248,0,261;PLCG=103,0,613;PLHSWG=1012,0,902;PLILL250=781,0,594;PLILLCLIA=1120,0,1561;PLILLWG=298,0,525;PLIllPCRFree=588,0,1015;PLNCIIonWG=147,0,66;PLPlatGen=3972,0,3805;PLXIll=643,0,713;PLXPSolWGLS=88,0,312;PLminsum=9000;PLminsumOverDP=13.91;RPA=20,22,23;RU=T;TrancheABQDmin2=0;TrancheAlignmin2=0;TrancheMapmin2=0;TrancheSSEmin2=0;YesPLtot=11;allalts=G;d…	GT:DP:GQ:PL	0/1:647:9000:9000,0,10367
chr1	106043860	.	T	A	10141	PASS	DPSum=602;HRun=1;HapNoVar=0;NoPLTot=0;PL454WG=233,0,248;PLCG=274,0,292;PLHSWG=969,0,775;PLILL250=793,0,661;PLILLCLIA=987,0,862;PLILLWG=426,0,330;PLIllPCRFree=1039,0,909;PLPlatGen=4286,0,3173;PLXIll=766,0,620;PLXPSolWGLS=368,0,466;PLminsum=8336;PLminsumOverDP=13.85;RPA=20,22,23;RU=T;TrancheABQDmin2=0;TrancheAlignmin2=0;TrancheMapmin2=0;TrancheSSEmin2=0;YesPLtot=10;allalts=A;datasetcalls=10;geno=2;…	GT:DP:GQ:PL	0/1:602:8336:10141,0,8336
chr1	106049134	.	A	G	9245	PASS	DPSum=601;HRun=1;HapNoVar=0;NoPLTot=0;PL454WG=188,0,76;PLCG=211,0,329;PLHSWG=983,0,992;PLILL250=670,0,838;PLILLCLIA=778,0,828;PLILLWG=239,0,581;PLIllPCRFree=1091,0,777;PLNCIIonWG=38,0,115;PLPlatGen=4294,0,3945;PLXIll=753,0,462;PLminsum=8943;PLminsumOverDP=14.88;TrancheABQDmin2=0;TrancheAlignmin2=0;TrancheMapmin2=0;TrancheSSEmin2=0;YesPLtot=10;allalts=G;datasetcalls=10;geno=2;genoMapGood=10;platfo…	GT:DP:GQ:PL	0/1:601:8943:9245,0,8943
chr1	106049150	.	AT	A	9524	PASS	DPSum=599;HRun=1;HapNoVar=0;NoPLTot=0;PL454WG=323,0,39;PLCG=191,0,300;PLHSWG=1330,0,1046;PLILL250=792,0,916;PLILLCLIA=641,0,837;PLILLWG=262,0,429;PLIllPCRFree=1109,0,739;PLNCIIonWG=61,0,135;PLPlatGen=4111,0,4105;PLXIll=704,0,317;PLminsum=8863;PLminsumOverDP=14.8;RPA=3,2;RU=T;TrancheABQDmin2=0;TrancheAlignmin2=0;TrancheMapmin2=0;TrancheSSEmin2=0;YesPLtot=10;allalts=A;datasetcalls=10;geno=2;genoMap…	GT:DP:GQ:PL	0/1:599:8863:9524,0,8863
chr1	106090441	.	G	A	11644	PASS	DPSum=755;HRun=1;HapNoVar=0;NoPLTot=0;PL454WG=429,0,80;PLCG=404,0,763;PLHSWG=1171,0,1243;PLILL250=703,0,510;PLILLCLIA=1496,0,1538;PLILLWG=615,0,531;PLIllPCRFree=1274,0,825;PLNCIIonWG=148,0,4;PLPlatGen=4219,0,4023;PLXIll=1100,0,705;PLXPSolWGLS=85,0,596;PLminsum=10818;PLminsumOverDP=14.33;TrancheABQDmin2=0;TrancheAlignmin2=0;TrancheMapmin2=0;TrancheSSEmin2=0;YesPLtot=10;allalts=A;datasetcalls=11;ge…	GT:DP:GQ:PL	0/1:755:10818:11644,0,10818
chr1	106090464	.	A	G	11041	PASS	DPSum=730;HRun=1;HapNoVar=0;NoPLTot=0;PL454WG=536,0,130;PLCG=313,0,488;PLHSWG=877,0,1401;PLILL250=773,0,435;PLILLCLIA=1349,0,1568;PLILLWG=553,0,516;PLIllPCRFree=1371,0,877;PLNCIIonWG=138,0,3;PLPlatGen=4036,0,4364;PLXIll=996,0,843;PLXPSolWGLS=99,0,434;PLminsum=11041;PLminsumOverDP=15.12;TrancheABQDmin2=0;TrancheAlignmin2=0;TrancheMapmin2=0;TrancheSSEmin2=0;YesPLtot=10;allalts=G;datasetcalls=11;gen…	GT:DP:GQ:PL	0/1:730:11041:11041,0,11059
chr1	106129499	.	A	G	8958	PASS	DPSum=652;HRun=0;HapNoVar=0;NoPLTot=0;PL454WG=101,0,87;PLCG=443,0,602;PLHSWG=653,0,1282;PLILL250=481,0,944;PLILLCLIA=1124,0,943;PLILLWG=298,0,500;PLIllPCRFree=827,0,855;PLNCIIonWG=152,0,7;PLPlatGen=4241,0,3952;PLXIll=638,0,685;PLminsum=8958;PLminsumOverDP=13.74;TrancheABQDmin2=0;TrancheAlignmin2=0;TrancheMapmin2=0;TrancheSSEmin2=0;YesPLtot=9;allalts=G;datasetcalls=10;geno=2;genoMapGood=9;platform…	GT:DP:GQ:PL	0/1:652:8958:8958,0,9857
chr1	106129518	.	CAT	C	12633	PASS	DPSum=639;HRun=0;HapNoVar=0;NoPLTot=0;PL454WG=305,0,84;PLCG=211,0,995;PLHSWG=1018,0,1847;PLILL250=1222,0,1439;PLILLCLIA=1335,0,1343;PLILLWG=662,0,553;PLIllPCRFree=1311,0,1098;PLNCIIonWG=277,0,156;PLPlatGen=5453,0,5003;PLXIll=808,0,849;PLXPSolWGLS=31,0,280;PLminsum=12633;PLminsumOverDP=19.77;TrancheABQDmin2=0;TrancheAlignmin2=0;TrancheMapmin2=0;TrancheSSEmin2=0;YesPLtot=11;allalts=C;datasetcalls=1…	GT:DP:GQ:PL	0/1:639:12633:12633,0,13647
chr1	106129524	.	G	A	8771	PASS	DPSum=641;HRun=0;HapNoVar=0;NoPLTot=0;PL454WG=172,0,42;PLCG=212,0,572;PLHSWG=673,0,1200;PLILL250=643,0,919;PLILLCLIA=859,0,1092;PLILLWG=386,0,369;PLIllPCRFree=1004,0,872;PLNCIIonWG=162,0,139;PLPlatGen=4118,0,3815;PLXIll=540,0,586;PLXPSolWGLS=2,0,177;PLminsum=8771;PLminsumOverDP=13.68;TrancheABQDmin2=0;TrancheAlignmin2=0;TrancheMapmin2=0;TrancheSSEmin2=0;YesPLtot=10;allalts=A;datasetcalls=11;geno=…	GT:DP:GQ:PL	0/1:641:8771:8771,0,9783
chr1	107799248	.	T	C	9686	PASS	DPSum=743;HRun=11;HapNoVar=0;NoPLTot=0;PL454WG=222,0,229;PLCG=517,0,1276;PLHSWG=1002,0,1221;PLILL250=619,0,653;PLILLCLIA=1715,0,1752;PLILLWG=287,0,531;PLIllPCRFree=732,0,916;PLNCIIonWG=19,0,96;PLPlatGen=3785,0,3470;PLXIll=666,0,621;PLXPSolWGLS=122,0,531;PLminsum=9686;PLminsumOverDP=13.04;TrancheABQDmin2=0;TrancheAlignmin2=0;TrancheMapmin2=0;TrancheSSEmin2=0;YesPLtot=10;allalts=C;datasetcalls=11;g…	GT:DP:GQ:PL	0/1:743:9686:9686,0,11296
chr1	107799257	.	T	G	9481	PASS	DPSum=711;HRun=11;HapNoVar=0;NoPLTot=0;PL454WG=258,0,215;PLCG=330,0,1069;PLHSWG=1191,0,1253;PLILL250=667,0,663;PLILLCLIA=1514,0,1767;PLILLWG=274,0,581;PLIllPCRFree=747,0,844;PLNCIIonWG=17,0,97;PLPlatGen=3701,0,3289;PLXIll=630,0,589;PLXPSolWGLS=152,0,386;PLminsum=9481;PLminsumOverDP=13.33;TrancheABQDmin2=0;TrancheAlignmin2=0;TrancheMapmin2=0;TrancheSSEmin2=0;YesPLtot=10;allalts=G;datasetcalls=11;g…	GT:DP:GQ:PL	0/1:711:9481:9481,0,10753
chr1	109486269	.	C	A	13371	PASS	DPSum=957;HRun=2;HapNoVar=0;NoPLTot=0;PL454WG=92,0,214;PLCG=759,0,895;PLHSWEx=1366,0,1325;PLHSWG=1323,0,960;PLILL250=875,0,707;PLILLCLIA=1765,0,1228;PLILLWG=983,0,354;PLIllPCRFree=633,0,1120;PLIonEx=629,0,855;PLNCIIonWG=22,0,39;PLPlatGen=3846,0,3556;PLXIll=635,0,947;PLXPSolWGLS=443,0,196;PLminsum=12396;PLminsumOverDP=12.95;TrancheABQDmin2=0;TrancheAlignmin2=0;TrancheMapmin2=0;TrancheSSEmin2=0;Yes…	GT:DP:GQ:PL	0/1:957:12396:13371,0,12396
chr1	112156207	.	C	T	10788	PASS	DPSum=782;HRun=0;HapNoVar=0;NoPLTot=0;PL454WG=135,0,89;PLCG=422,0,1012;PLHSWG=1015,0,1285;PLILL250=902,0,575;PLILLCLIA=1691,0,1697;PLILLWG=532,0,658;PLIllPCRFree=1050,0,932;PLNCIIonWG=87,0,59;PLPlatGen=4036,0,3965;PLXIll=821,0,377;PLXPSolWGLS=97,0,206;PLminsum=10788;PLminsumOverDP=13.8;TrancheABQDmin2=0;TrancheAlignmin2=0;TrancheMapmin2=0;TrancheSSEmin2=0;YesPLtot=11;allalts=T;datasetcalls=11;gen…	GT:DP:GQ:PL	0/1:782:10788:10788,0,10855
chr1	112156268	.	C	G	12301	PASS	DPSum=861;HRun=0;HapNoVar=0;NoPLTot=0;PL454WG=212,0,126;PLCG=538,0,965;PLHSWG=940,0,1194;PLILL250=989,0,630;PLILLCLIA=2613,0,2617;PLILLWG=574,0,563;PLIllPCRFree=1005,0,909;PLNCIIonWG=52,0,178;PLPlatGen=4384,0,3828;PLXIll=665,0,720;PLXPSolWGLS=329,0,583;PLminsum=12301;PLminsumOverDP=14.29;TrancheABQDmin2=0;TrancheAlignmin2=0;TrancheMapmin2=0;TrancheSSEmin2=0;YesPLtot=11;allalts=G;datasetcalls=11;g…	GT:DP:GQ:PL	0/1:861:12301:12301,0,12313
chr1	113242978	.	G	T	13147	PASS	DPSum=1202;HRun=4;HapNoVar=0;NoPLTot=0;PL454WG=246,0,148;PLCG=541,0,604;PLHSWEx=2369,0,1771;PLHSWG=473,0,616;PLILL250=499,0,580;PLILLCLIA=1647,0,1889;PLILLWEx=1915,0,3602;PLILLWG=410,0,513;PLIllPCRFree=789,0,878;PLIonEx=917,0,919;PLNCIIonWG=81,0,34;PLPlatGen=2602,0,4659;PLXIll=513,0,724;PLXPSolWGLS=145,0,545;PLminsum=13147;PLminsumOverDP=10.94;RPA=4,3;RU=C;TrancheABQDmin2=0;TrancheAlignmin2=0;Tra…	GT:DP:GQ:PL	0/1:1202:13147:13147,0,17482
chr1	113243048	.	C	T	14433	PASS	DPSum=1207;HRun=5;HapNoVar=0;NoPLTot=0;PL454WG=185,0,161;PLCG=618,0,530;PLHSWEx=2138,0,2042;PLHSWG=723,0,650;PLILL250=227,0,575;PLILLCLIA=1641,0,2067;PLILLWEx=2693,0,3886;PLILLWG=382,0,57;PLIllPCRFree=893,0,1145;PLIonEx=867,0,717;PLNCIIonWG=87,0,185;PLPlatGen=3408,0,4082;PLXIll=504,0,667;PLXPSolWGLS=67,0,159;PLminsum=14433;PLminsumOverDP=11.96;RPA=5,4;RU=C;TrancheABQDmin2=0;TrancheAlignmin2=0;Tra…	GT:DP:GQ:PL	0/1:1207:14433:14433,0,16923
chr1	114865315	.	C	T	10309	PASS	DPSum=722;HRun=0;HapNoVar=0;NoPLTot=0;PL454WG=282,0,297;PLCG=489,0,954;PLHSWG=1747,0,1185;PLILL250=807,0,561;PLILLCLIA=1468,0,1190;PLILLWG=323,0,398;PLIllPCRFree=669,0,784;PLNCIIonWG=89,0,141;PLPlatGen=3764,0,4050;PLXIll=549,0,426;PLXPSolWGLS=122,0,223;PLminsum=10209;PLminsumOverDP=14.14;TrancheABQDmin2=0;TrancheAlignmin2=0;TrancheMapmin2=0;TrancheSSEmin2=0;YesPLtot=11;allalts=T;datasetcalls=11;g…	GT:DP:GQ:PL	0/1:722:10209:10309,0,10209
chr1	114865343	.	G	A	10414	PASS	DPSum=743;HRun=0;HapNoVar=0;NoPLTot=0;PL454WG=320,0,299;PLCG=448,0,627;PLHSWG=1506,0,1507;PLILL250=838,0,673;PLILLCLIA=1196,0,1499;PLILLWG=394,0,477;PLIllPCRFree=660,0,1015;PLNCIIonWG=98,0,88;PLPlatGen=4165,0,4149;PLXIll=586,0,434;PLXPSolWGLS=203,0,233;PLminsum=10414;PLminsumOverDP=14.02;TrancheABQDmin2=0;TrancheAlignmin2=0;TrancheMapmin2=0;TrancheSSEmin2=0;YesPLtot=11;allalts=A;datasetcalls=11;g…	GT:DP:GQ:PL	0/1:743:10414:10414,0,11001
chr1	115701325	.	C	A	11282	PASS	DPSum=693;HRun=1;HapNoVar=1;NoPLTot=0;PLCG=460,0,578;PLHSWG=1594,0,961;PLILL250=767,0,338;PLILLCLIA=1700,0,1057;PLILLWG=613,0,203;PLIllPCRFree=953,0,774;PLNCIIonWG=182,0,62;PLPlatGen=3912,0,3212;PLXIll=963,0,541;PLXPSolWGLS=138,0,139;PLminsum=7865;PLminsumOverDP=11.35;TrancheABQDmin2=0;TrancheAlignmin2=0;TrancheMapmin2=0;TrancheSSEmin2=0;YesPLtot=10;allalts=A;datasetcalls=10;geno=2;genoMapGood=10…	GT:DP:GQ:PL	0/1:693:7865:11282,0,7865
chr1	115701339	.	GGGGTATGTTTTA	G	11709	PASS	DPSum=689;HRun=1;HapNoVar=0;NoPLTot=0;PL454WG=247,0,287;PLCG=1448,0,1406;PLHSWG=1172,0,5924;PLILL250=333,0,4291;PLILLCLIA=1611,0,5736;PLILLWG=339,0,2973;PLIllPCRFree=1035,0,3455;PLNCIIonWG=428,0,346;PLPlatGen=4243,0,14578;PLXIll=610,0,3137;PLXPSolWGLS=243,0,356;PLminsum=11709;PLminsumOverDP=16.99;TrancheABQDmin2=0;TrancheAlignmin2=0;TrancheMapmin2=0;TrancheSSEmin2=0;YesPLtot=11;allalts=G;datasetc…	GT:DP:GQ:PL	0/1:689:11709:11709,0,42489
chr1	116247826	.	T	C	11215	PASS	DPSum=880;HRun=0;HapNoVar=0;NoPLTot=0;PL454WG=246,0,182;PLCG=255,0,331;PLHSWEx=1286,0,2922;PLHSWG=902,0,692;PLILL250=685,0,672;PLILLCLIA=1853,0,1413;PLILLWG=451,0,492;PLIllPCRFree=941,0,939;PLIonEx=175,0,602;PLPlatGen=3899,0,3445;PLXIll=392,0,366;PLXPSolWGLS=130,0,247;PLminsum=11215;PLminsumOverDP=12.74;RPA=1,2;RU=C;TrancheABQDmin2=0;TrancheAlignmin2=0;TrancheMapmin2=0;TrancheSSEmin2=0;YesPLtot=1…	GT:DP:GQ:PL	0/1:880:11215:11215,0,12303
chr1	117122285	.	G	GTCC	3365	PASS	DPSum=497;HRun=1;HapNoVar=1;NoPLTot=0;PLHSWEx=129,0,905,905,905,905;PLHSWG=234,0,1294,1294,1294,1294;PLILL250=739,0,821,821,821,821;PLILLCLIA=971,0,4919,4919,4919,4919;PLIllPCRFree=210,0,1327,1327,1327,1327;PLIonEx=102,0,324,324,324,324;PLPlatGen=794,0,4691,4691,4691,4691;PLXIll=157,0,630,630,630,630;PLXPSolWGLS=29,0,49,49,49,49;PLminsum=3365;PLminsumOverDP=6.77;RPA=7,9;RU=TCC;TrancheABQDmin2=90;…	GT:DP:GQ:PL	0/1:497:3365:3365,0,14960
chr1	117122288	.	G	C	8123	PASS	DPSum=808;HRun=1;HapNoVar=0;NoPLTot=4;PL454WG=29,0,24,29,29,29;PLCG=100,0,604,604,604,604;PLHSWEx=742,0,529,742,742,742;PLHSWG=838,0,651,838,838,838;PLILL250=743,0,275,743,743,743;PLILLCLIA=1855,0,2710,2710,2710,2710;PLILLWG=293,378,378,0,378,378;PLIllPCRFree=528,0,663,663,663,663;PLIonEx=456,0,823,823,823,823;PLPlatGen=2441,0,2420,2441,2441,2441;PLXIll=476,0,369,476,476,476;PLXPSolWGLS=73,73,73,…	GT:DP:GQ:PL	0/1:808:8123:8574,451,9519
chr1	118537142	.	T	C	12943	PASS	DPSum=1004;HRun=0;HapNoVar=0;NoPLTot=0;PL454WG=147,0,102;PLCG=397,0,1220;PLHSWEx=2373,0,2439;PLHSWG=1145,0,1555;PLILL250=508,0,833;PLILLCLIA=1374,0,962;PLILLWG=387,0,541;PLIllPCRFree=732,0,1105;PLIonEx=533,0,993;PLNCIIonWG=272,0,208;PLPlatGen=3809,0,3715;PLXIll=802,0,587;PLXPSolWGLS=464,0,532;PLminsum=12943;PLminsumOverDP=12.89;TrancheABQDmin2=0;TrancheAlignmin2=0;TrancheMapmin2=0;TrancheSSEmin2=…	GT:DP:GQ:PL	0/1:1004:12943:12943,0,14792
chr1	118537240	.	C	G	11244	PASS	DPSum=752;HRun=0;HapNoVar=0;NoPLTot=0;PL454WG=102,0,216;PLCG=250,0,891;PLHSWEx=202,0,348;PLHSWG=1434,0,1355;PLILL250=729,0,533;PLILLCLIA=1756,0,1327;PLILLWG=803,0,482;PLIllPCRFree=1085,0,852;PLPlatGen=4051,0,4410;PLXIll=713,0,712;PLXPSolWGLS=119,0,351;PLminsum=11244;PLminsumOverDP=14.95;TrancheABQDmin2=0;TrancheAlignmin2=0;TrancheMapmin2=0;TrancheSSEmin2=0;YesPLtot=11;allalts=G;datasetcalls=11;ge…	GT:DP:GQ:PL	0/1:752:11244:11244,0,11477
chr1	120339471	.	C	A	10786	PASS	DPSum=775;HRun=0;HapNoVar=0;NoPLTot=0;PL454WG=11,0,202;PLCG=637,0,1109;PLHSWG=964,0,934;PLILL250=1063,0,586;PLILLCLIA=1550,0,1736;PLILLWG=557,0,559;PLIllPCRFree=1101,0,738;PLNCIIonWG=41,0,161;PLPlatGen=4223,0,3447;PLXIll=540,0,765;PLXPSolWGLS=99,0,519;PLminsum=10756;PLminsumOverDP=13.88;TrancheABQDmin2=0;TrancheAlignmin2=0;TrancheMapmin2=0;TrancheSSEmin2=0;YesPLtot=10;allalts=A;datasetcalls=11;ge…	GT:DP:GQ:PL	0/1:775:10756:10786,0,10756
chr1	120339494	.	G	A	10770	PASS	DPSum=737;HRun=0;HapNoVar=0;NoPLTot=0;PL454WG=2,0,263;PLCG=633,0,782;PLHSWG=990,0,698;PLILL250=978,0,637;PLILLCLIA=1585,0,1548;PLILLWG=562,0,726;PLIllPCRFree=1134,0,696;PLNCIIonWG=94,0,152;PLPlatGen=3985,0,3317;PLXIll=528,0,773;PLXPSolWGLS=279,0,317;PLminsum=9909;PLminsumOverDP=13.45;TrancheABQDmin2=0;TrancheAlignmin2=0;TrancheMapmin2=0;TrancheSSEmin2=0;YesPLtot=10;allalts=A;datasetcalls=11;geno=…	GT:DP:GQ:PL	0/1:737:9909:10770,0,9909
chr1	149992277	.	T	C	7955	PASS	DPSum=629;HRun=2;HapNoVar=0;NoPLTot=0;PL454WG=240,0,42;PLCG=281,0,395;PLHSWG=453,0,1010;PLILL250=578,0,437;PLILLCLIA=861,0,1330;PLILLWG=3,0,256;PLIllPCRFree=1150,0,829;PLNCIIonWG=156,0,263;PLPlatGen=3666,0,3816;PLXIll=567,0,352;PLminsum=7955;PLminsumOverDP=12.65;TrancheABQDmin2=0;TrancheAlignmin2=0;TrancheMapmin2=0;TrancheSSEmin2=0;YesPLtot=9;allalts=C;datasetcalls=10;geno=2;genoMapGood=9;platfor…	GT:DP:GQ:PL	0/1:629:7955:7955,0,8730
chr1	149992278	.	T	C	7873	PASS	DPSum=636;HRun=2;HapNoVar=0;NoPLTot=0;PL454WG=245,0,43;PLCG=201,0,431;PLHSWG=450,0,1039;PLILL250=578,0,482;PLILLCLIA=952,0,1333;PLILLWG=3,0,257;PLIllPCRFree=1112,0,851;PLNCIIonWG=135,0,219;PLPlatGen=3668,0,3847;PLXIll=529,0,375;PLminsum=7873;PLminsumOverDP=12.38;TrancheABQDmin2=0;TrancheAlignmin2=0;TrancheMapmin2=0;TrancheSSEmin2=0;YesPLtot=9;allalts=C;datasetcalls=10;geno=2;genoMapGood=9;platfor…	GT:DP:GQ:PL	0/1:636:7873:7873,0,8877
chr1	149992286	.	A	G	7765	PASS	DPSum=669;HRun=2;HapNoVar=0;NoPLTot=0;PL454WG=225,0,43;PLCG=323,0,428;PLHSWG=524,0,975;PLILL250=558,0,518;PLILLCLIA=854,0,1230;PLILLWEx=33,3,0;PLILLWG=0,0,277;PLIllPCRFree=1082,0,900;PLNCIIonWG=55,0,132;PLPlatGen=3558,0,3854;PLXIll=508,0,353;PLXPSolWGLS=48,0,304;PLminsum=7765;PLminsumOverDP=11.61;TrancheABQDmin2=90;TrancheAlignmin2=0;TrancheMapmin2=0;TrancheSSEmin2=0;YesPLtot=11;allalts=G;dataset…	GT:DP:GQ:PL	0/1:669:7765:7768,3,9014
chr1	154658849	.	G	C	6851	PASS	DPSum=533;HRun=13;HapNoVar=0;NoPLTot=0;PL454WG=50,0,63;PLCG=488,0,485;PLHSWG=662,0,712;PLILL250=227,0,355;PLILLCLIA=856,0,689;PLILLWG=71,0,179;PLIllPCRFree=677,0,589;PLPlatGen=3608,0,2254;PLXIll=176,0,558;PLXPSolWGLS=36,0,36;PLminsum=5920;PLminsumOverDP=11.11;TrancheABQDmin2=0;TrancheAlignmin2=0;TrancheMapmin2=0;TrancheSSEmin2=0;YesPLtot=10;allalts=C;datasetcalls=10;geno=2;genoMapGood=10;platform…	GT:DP:GQ:PL	0/1:533:5920:6851,0,5920
chr1	154658909	.	C	CAA	4613	PASS	DPSum=484;HRun=13;HapNoVar=0;NoPLTot=1;PL454WG=15,104,104,0,104,104;PLCG=24,0,48,48,48,48;PLHSWG=878,0,986,986,986,986;PLILL250=344,0,532,532,532,532;PLILLCLIA=526,0,303,526,526,526;PLILLWG=48,0,124,124,124,124;PLIllPCRFree=448,0,425,448,448,448;PLPlatGen=2274,0,2226,2274,2274,2274;PLXIll=160,0,394,394,394,394;PLminsum=4613;PLminsumOverDP=9.53;RPA=13,15;RU=A;TrancheABQDmin2=0;TrancheAlignmin2=0;T…	GT:DP:GQ:PL	0/1:484:4613:4717,104,5142
chr1	154863195	.	A	G	7963	PASS	DPSum=612;HRun=0;HapNoVar=0;NoPLTot=0;PL454WG=107,0,143;PLCG=112,0,767;PLHSWG=783,0,1296;PLILL250=432,0,884;PLILLCLIA=626,0,689;PLILLWG=292,0,553;PLIllPCRFree=1083,0,929;PLNCIIonWG=45,0,77;PLPlatGen=3890,0,4359;PLXIll=551,0,564;PLXPSolWGLS=42,0,218;PLminsum=7963;PLminsumOverDP=13.01;TrancheABQDmin2=0;TrancheAlignmin2=0;TrancheMapmin2=0;TrancheSSEmin2=0;YesPLtot=11;allalts=G;datasetcalls=11;geno=2…	GT:DP:GQ:PL	0/1:612:7963:7963,0,10479
chr1	154863277	.	C	CATTTATTTATTT	7322	PASS	DPSum=429;HRun=0;HapNoVar=0;NoPLTot=0;PL454WG=260,0,651;PLHSWG=412,0,2340;PLILL250=1249,0,3842;PLILLCLIA=359,0,1811;PLIllPCRFree=1182,0,1797;PLNCIIonWG=196,0,230;PLPlatGen=3011,0,8061;PLXIll=653,0,1188;PLminsum=7322;PLminsumOverDP=17.07;RPA=7,10;RU=ATTT;TrancheABQDmin2=0;TrancheAlignmin2=0;TrancheMapmin2=0;TrancheSSEmin2=0;YesPLtot=8;allalts=CATTTATTTATTT;datasetcalls=8;geno=2;genoMapGood=8;platf…	GT:DP:GQ:PL	0/1:429:7322:7322,0,19920
chr1	156519766	.	T	C	10729	PASS	DPSum=807;HRun=1;HapNoVar=0;NoPLTot=0;PL454WG=156,0,212;PLCG=399,0,488;PLHSWG=1076,0,1088;PLILL250=499,0,493;PLILLCLIA=2987,0,2882;PLILLWG=649,0,849;PLIllPCRFree=862,0,1025;PLNCIIonWG=110,0,206;PLPlatGen=3217,0,4249;PLXIll=730,0,744;PLXPSolWGLS=44,0,204;PLminsum=10729;PLminsumOverDP=13.29;RPA=2,1;RU=C;TrancheABQDmin2=0;TrancheAlignmin2=0;TrancheMapmin2=0;TrancheSSEmin2=0;YesPLtot=11;allalts=C;dat…	GT:DP:GQ:PL	0/1:807:10729:10729,0,12440
chr1	159290622	.	G	GT	3072	PASS	DPSum=636;HRun=1;HapNoVar=1;NoPLTot=0;PLCG=1,0,69;PLHSWG=290,0,630;PLILL250=387,0,264;PLILLCLIA=383,0,326;PLILLWG=71,0,81;PLIllPCRFree=255,0,204;PLNCIIonWG=11,0,107;PLPlatGen=1501,0,983;PLXIll=173,0,136;PLminsum=2800;PLminsumOverDP=4.4;RPA=14,15;RU=T;TrancheABQDmin2=0;TrancheAlignmin2=0;TrancheMapmin2=0;TrancheSSEmin2=0;YesPLtot=7;allalts=GT;datasetcalls=9;geno=2;genoMapGood=7;platformbias=none;p…	GT:DP:GQ:PL	0/1:636:2800:3072,0,2800
chr1	159290661	.	T	C	7177	PASS	DPSum=653;HRun=1;HapNoVar=0;NoPLTot=0;PLCG=328,0,682;PLHSWG=816,0,988;PLILL250=775,0,649;PLILLCLIA=774,0,808;PLILLWG=321,0,601;PLIllPCRFree=512,0,796;PLNCIIonWG=143,0,79;PLPlatGen=2907,0,3500;PLXIll=383,0,513;PLXPSolWGLS=218,0,323;PLminsum=7177;PLminsumOverDP=10.99;TrancheABQDmin2=0;TrancheAlignmin2=0;TrancheMapmin2=0;TrancheSSEmin2=0;YesPLtot=10;allalts=C;datasetcalls=10;geno=2;genoMapGood=10;pl…	GT:DP:GQ:PL	0/1:653:7177:7177,0,8939
chr1	159785413	.	C	T	12277	PASS	DPSum=954;HRun=4;HapNoVar=0;NoPLTot=0;PL454WG=193,0,38;PLCG=467,0,1073;PLHSWEx=1887,0,2029;PLHSWG=1271,0,967;PLILL250=746,0,547;PLILLCLIA=1455,0,2143;PLILLWG=519,0,435;PLIllPCRFree=734,0,841;PLIonEx=565,0,370;PLNCIIonWG=103,0,175;PLPlatGen=3481,0,4244;PLXIll=696,0,735;PLXPSolWGLS=160,0,592;PLminsum=12277;PLminsumOverDP=12.87;RPA=4,3;RU=C;TrancheABQDmin2=0;TrancheAlignmin2=0;TrancheMapmin2=0;Tranc…	GT:DP:GQ:PL	0/1:954:12277:12277,0,14189
chr1	159785425	.	A	G	11704	PASS	DPSum=920;HRun=0;HapNoVar=0;NoPLTot=0;PL454WG=177,0,67;PLCG=432,0,871;PLHSWEx=1706,0,2056;PLHSWG=1101,0,1151;PLILL250=580,0,489;PLILLCLIA=1578,0,2158;PLILLWG=447,0,397;PLIllPCRFree=858,0,897;PLIonEx=366,0,334;PLNCIIonWG=33,0,227;PLPlatGen=3402,0,3979;PLXIll=733,0,566;PLXPSolWGLS=291,0,513;PLminsum=11704;PLminsumOverDP=12.72;TrancheABQDmin2=0;TrancheAlignmin2=0;TrancheMapmin2=0;TrancheSSEmin2=0;Ye…	GT:DP:GQ:PL	0/1:920:11704:11704,0,13705
chr1	159785477	.	G	A	8448	PASS	DPSum=809;HRun=0;HapNoVar=0;NoPLTot=0;PL454WG=107,0,58;PLCG=337,0,832;PLHSWEx=424,0,1284;PLHSWG=858,0,722;PLILL250=689,0,391;PLILLCLIA=1403,0,2396;PLILLWG=510,0,288;PLIllPCRFree=453,0,860;PLIonEx=295,0,166;PLNCIIonWG=113,0,190;PLPlatGen=2521,0,3438;PLXIll=453,0,760;PLXPSolWGLS=285,0,229;PLminsum=8448;PLminsumOverDP=10.44;TrancheABQDmin2=0;TrancheAlignmin2=0;TrancheMapmin2=0;TrancheSSEmin2=0;YesPL…	GT:DP:GQ:PL	0/1:809:8448:8448,0,11614
chr1	159785518	.	G	C	9419	PASS	DPSum=727;HRun=0;HapNoVar=0;NoPLTot=0;PL454WG=105,0,46;PLCG=229,0,1219;PLHSWEx=333,0,689;PLHSWG=1227,0,603;PLILL250=721,0,422;PLILLCLIA=1697,0,2010;PLILLWG=457,0,270;PLIllPCRFree=619,0,755;PLIonEx=59,0,58;PLNCIIonWG=108,0,90;PLPlatGen=3233,0,3130;PLXIll=506,0,597;PLXPSolWGLS=125,0,418;PLminsum=9419;PLminsumOverDP=12.96;TrancheABQDmin2=0;TrancheAlignmin2=0;TrancheMapmin2=0;TrancheSSEmin2=0;YesPLto…	GT:DP:GQ:PL	0/1:727:9419:9419,0,10307
chr1	159825004	.	C	G	8859	PASS	DPSum=631;HRun=0;HapNoVar=0;NoPLTot=0;PL454WG=80,0,93;PLCG=276,0,338;PLHSWG=771,0,323;PLILL250=851,0,639;PLILLCLIA=1771,0,2100;PLILLWG=59,0,283;PLIllPCRFree=738,0,570;PLIonEx=67,0,1117;PLPlatGen=3648,0,3104;PLXIll=598,0,409;PLminsum=8859;PLminsumOverDP=14.04;TrancheABQDmin2=0;TrancheAlignmin2=0;TrancheMapmin2=0;TrancheSSEmin2=0;YesPLtot=10;allalts=G;datasetcalls=10;geno=2;genoMapGood=9;platformbi…	GT:DP:GQ:PL	0/1:631:8859:8859,0,8976
chr1	160323342	.	A	C	11243	PASS	DPSum=791;HRun=5;HapNoVar=0;NoPLTot=0;PL454WG=145,0,32;PLCG=570,0,640;PLHSWG=800,0,1148;PLILL250=525,0,516;PLILLCLIA=2694,0,2445;PLILLWEx=125,0,141;PLILLWG=526,0,714;PLIllPCRFree=859,0,924;PLNCIIonWG=107,0,33;PLPlatGen=4203,0,3915;PLXIll=655,0,943;PLXPSolWGLS=34,0,321;PLminsum=11243;PLminsumOverDP=14.21;RPA=5,4;RU=C;TrancheABQDmin2=0;TrancheAlignmin2=0;TrancheMapmin2=0;TrancheSSEmin2=0;YesPLtot=1…	GT:DP:GQ:PL	0/1:791:11243:11243,0,11772
chr1	160323353	.	A	G	11280	PASS	DPSum=814;HRun=5;HapNoVar=0;NoPLTot=0;PL454WG=149,0,31;PLCG=610,0,889;PLHSWG=786,0,1020;PLILL250=491,0,481;PLILLCLIA=2695,0,2063;PLILLWEx=151,0,96;PLILLWG=452,0,627;PLIllPCRFree=953,0,896;PLNCIIonWG=77,0,34;PLPlatGen=4184,0,3586;PLXIll=489,0,781;PLXPSolWGLS=243,0,455;PLminsum=10959;PLminsumOverDP=13.46;RPA=5,4;RU=C;TrancheABQDmin2=0;TrancheAlignmin2=0;TrancheMapmin2=0;TrancheSSEmin2=0;YesPLtot=12…	GT:DP:GQ:PL	0/1:814:10959:11280,0,10959
chr1	160345283	.	T	TCACACA	5203	PASS	DPSum=529;HRun=0;HapNoVar=0;NoPLTot=3;PL454WG=filteredSSE0Align99.5,58,60,60,0,60,60;PLCG=2,0,8,8,8,8;PLHSWG=681,0,1604,1604,1604,1604;PLILL250=534,0,929,929,929,929;PLILLCLIA=1345,0,4717,4717,4717,4717;PLILLWEx=0,3,77,77,77,77;PLILLWG=9,0,74,74,74,74;PLIllPCRFree=750,0,1492,1492,1492,1492;PLNCIIonWG=filteredSSE90Align99.5,72,0,124,124,124,124;PLPlatGen=1939,0,6466,6466,6466,6466;PLXIll=364,582,5…	GT:DP:GQ:PL	0/1:529:5203:5788,585,16190
chr1	160345305	.	G	A	7241	PASS	DPSum=618;HRun=0;HapNoVar=0;NoPLTot=0;PL454WG=48,0,154;PLCG=168,0,500;PLHSWG=894,0,564;PLILL250=448,0,321;PLILLCLIA=1662,0,1794;PLILLWG=130,0,325;PLIllPCRFree=652,0,734;PLNCIIonWG=23,0,40;PLPlatGen=2572,0,2834;PLXIll=480,0,450;PLXPSolWGLS=164,0,241;PLminsum=7241;PLminsumOverDP=11.72;TrancheABQDmin2=0;TrancheAlignmin2=0;TrancheMapmin2=0;TrancheSSEmin2=0;YesPLtot=11;allalts=A;datasetcalls=11;geno=2…	GT:DP:GQ:PL	0/1:618:7241:7241,0,7957
chr1	160359065	.	C	A	10248	PASS	DPSum=723;HRun=0;HapNoVar=0;NoPLTot=0;PL454WG=183,0,156;PLCG=132,0,723;PLHSWG=1000,0,884;PLILL250=781,0,584;PLILLCLIA=1340,0,1126;PLILLWG=389,0,753;PLIllPCRFree=1180,0,901;PLNCIIonWG=108,0,60;PLPlatGen=3915,0,3849;PLXIll=739,0,654;PLXPSolWGLS=481,0,206;PLminsum=9896;PLminsumOverDP=13.69;TrancheABQDmin2=0;TrancheAlignmin2=0;TrancheMapmin2=0;TrancheSSEmin2=0;YesPLtot=11;allalts=A;datasetcalls=11;ge…	GT:DP:GQ:PL	0/1:723:9896:10248,0,9896
chr1	160359086	.	T	C	9462	PASS	DPSum=723;HRun=0;HapNoVar=0;NoPLTot=0;PL454WG=152,0,183;PLCG=219,0,778;PLHSWG=876,0,854;PLILL250=690,0,780;PLILLCLIA=1353,0,1222;PLILLWG=312,0,784;PLIllPCRFree=1238,0,935;PLNCIIonWG=97,0,66;PLPlatGen=3950,0,4118;PLXIll=542,0,633;PLXPSolWGLS=33,0,55;PLminsum=9462;PLminsumOverDP=13.09;TrancheABQDmin2=0;TrancheAlignmin2=0;TrancheMapmin2=0;TrancheSSEmin2=0;YesPLtot=11;allalts=C;datasetcalls=11;geno=2…	GT:DP:GQ:PL	0/1:723:9462:9462,0,10408
chr1	160394937	.	A	C	10466	PASS	DPSum=897;HRun=2;HapNoVar=0;NoPLTot=0;PL454WG=193,0,65;PLCG=168,0,355;PLHSWEx=1725,0,2300;PLHSWG=398,0,640;PLILL250=709,0,429;PLILLCLIA=2091,0,1197;PLILLWG=131,0,414;PLIllPCRFree=727,0,796;PLIonEx=746,0,1137;PLNCIIonWG=61,0,182;PLPlatGen=2687,0,3060;PLXIll=539,0,377;PLXPSolWGLS=291,0,234;PLminsum=10466;PLminsumOverDP=11.67;RPA=2,1;RU=C;TrancheABQDmin2=0;TrancheAlignmin2=0;TrancheMapmin2=0;Tranche…	GT:DP:GQ:PL	0/1:897:10466:10466,0,11186
chr1	160395003	.	G	A	11321	PASS	DPSum=872;HRun=2;HapNoVar=0;NoPLTot=0;PL454WG=192,0,74;PLCG=139,0,420;PLHSWEx=2115,0,2361;PLHSWG=480,0,802;PLILL250=690,0,478;PLILLCLIA=1753,0,1713;PLILLWG=304,0,484;PLIllPCRFree=822,0,900;PLIonEx=695,0,754;PLNCIIonWG=155,0,87;PLPlatGen=3533,0,3598;PLXIll=402,0,310;PLXPSolWGLS=41,0,319;PLminsum=11321;PLminsumOverDP=12.98;RPA=2,1;RU=C;TrancheABQDmin2=0;TrancheAlignmin2=0;TrancheMapmin2=0;TrancheSS…	GT:DP:GQ:PL	0/1:872:11321:11321,0,12300
chr1	161211909	.	T	C	9982	PASS	DPSum=760;HRun=13;HapNoVar=0;NoPLTot=0;PL454WG=199,0,47;PLCG=250,0,442;PLHSWEx=31,0,26;PLHSWG=1001,0,950;PLILL250=665,0,730;PLILLCLIA=1915,0,1776;PLILLWG=442,0,576;PLIllPCRFree=1127,0,952;PLNCIIonWG=97,0,218;PLPlatGen=3325,0,4762;PLXIll=707,0,736;PLXPSolWGLS=223,0,446;PLminsum=9982;PLminsumOverDP=13.13;TrancheABQDmin2=0;TrancheAlignmin2=0;TrancheMapmin2=0;TrancheSSEmin2=0;YesPLtot=12;allalts=C;da…	GT:DP:GQ:PL	0/1:760:9982:9982,0,11661
chr1	161211941	.	C	T	10889	PASS	DPSum=765;HRun=13;HapNoVar=0;NoPLTot=0;PL454WG=207,0,112;PLCG=469,0,666;PLHSWG=1271,0,728;PLILL250=784,0,529;PLILLCLIA=1825,0,1576;PLILLWG=658,0,371;PLIllPCRFree=1201,0,822;PLNCIIonWG=80,0,167;PLPlatGen=3715,0,3830;PLXIll=658,0,835;PLXPSolWGLS=21,0,142;PLminsum=9778;PLminsumOverDP=12.78;TrancheABQDmin2=0;TrancheAlignmin2=0;TrancheMapmin2=0;TrancheSSEmin2=0;YesPLtot=11;allalts=T;datasetcalls=11;ge…	GT:DP:GQ:PL	0/1:765:9778:10889,0,9778
chr1	161696998	.	C	G	4626	PASS	DPSum=380;HRun=2;HapNoVar=0;NoPLTot=0;PL454WG=106,0,169;PLCG=122,0,340;PLHSWEx=614,0,636;PLHSWG=79,0,197;PLILL250=362,0,372;PLILLCLIA=639,0,551;PLILLWG=130,0,75;PLIllPCRFree=243,0,430;PLIonEx=168,0,132;PLPlatGen=1939,0,1741;PLXIll=224,0,105;PLminsum=4626;PLminsumOverDP=12.17;RPA=2,1;RU=C;TrancheABQDmin2=0;TrancheAlignmin2=0;TrancheMapmin2=0;TrancheSSEmin2=0;YesPLtot=11;allalts=G;datasetcalls=11;g…	GT:DP:GQ:PL	0/1:380:4626:4626,0,4748
chr1	161697072	.	G	C	6200	PASS	DPSum=511;HRun=2;HapNoVar=0;NoPLTot=0;PL454WG=156,0,214;PLCG=205,0,543;PLHSWEx=693,0,915;PLHSWG=200,0,390;PLILL250=449,0,595;PLILLCLIA=1347,0,732;PLILLWG=102,0,45;PLIllPCRFree=382,0,469;PLIonEx=227,0,268;PLNCIIonWG=8,0,132;PLPlatGen=2297,0,2434;PLXIll=134,0,380;PLminsum=6200;PLminsumOverDP=12.13;RPA=2,1;RU=C;TrancheABQDmin2=0;TrancheAlignmin2=0;TrancheMapmin2=0;TrancheSSEmin2=0;YesPLtot=11;allalt…	GT:DP:GQ:PL	0/1:511:6200:6200,0,7117
chr1	163009485	.	A	C	9535	PASS	DPSum=689;HRun=0;HapNoVar=0;NoPLTot=0;PL454WG=111,0,158;PLCG=436,0,800;PLHSWG=1321,0,1302;PLILL250=633,0,775;PLILLCLIA=1538,0,1113;PLILLWG=303,0,557;PLIllPCRFree=768,0,892;PLNCIIonWG=156,0,106;PLPlatGen=3300,0,3490;PLXIll=683,0,602;PLXPSolWGLS=286,0,495;PLminsum=9535;PLminsumOverDP=13.84;TrancheABQDmin2=0;TrancheAlignmin2=0;TrancheMapmin2=0;TrancheSSEmin2=0;YesPLtot=11;allalts=C;datasetcalls=11;g…	GT:DP:GQ:PL	0/1:689:9535:9535,0,10290
chr1	163009498	.	T	C	9337	PASS	DPSum=677;HRun=0;HapNoVar=0;NoPLTot=0;PL454WG=116,0,141;PLCG=444,0,660;PLHSWG=1330,0,1292;PLILL250=567,0,889;PLILLCLIA=1344,0,1181;PLILLWG=339,0,436;PLIllPCRFree=718,0,825;PLNCIIonWG=151,0,76;PLPlatGen=3379,0,3525;PLXIll=632,0,546;PLXPSolWGLS=317,0,550;PLminsum=9337;PLminsumOverDP=13.79;TrancheABQDmin2=0;TrancheAlignmin2=0;TrancheMapmin2=0;TrancheSSEmin2=0;YesPLtot=11;allalts=C;datasetcalls=11;ge…	GT:DP:GQ:PL	0/1:677:9337:9337,0,10121
chr1	163479577	.	G	A	10453	PASS	DPSum=781;HRun=1;HapNoVar=0;NoPLTot=0;PL454WG=114,0,88;PLCG=941,0,564;PLHSWG=1362,0,1249;PLILL250=601,0,734;PLILLCLIA=2024,0,2443;PLILLWG=564,0,398;PLIllPCRFree=688,0,889;PLNCIIonWG=196,0,108;PLPlatGen=3192,0,3523;PLXIll=600,0,678;PLXPSolWGLS=171,0,359;PLminsum=10453;PLminsumOverDP=13.38;TrancheABQDmin2=0;TrancheAlignmin2=0;TrancheMapmin2=0;TrancheSSEmin2=0;YesPLtot=11;allalts=A;datasetcalls=11;g…	GT:DP:GQ:PL	0/1:781:10453:10453,0,11033
chr1	164256486	.	CT	C	5431	PASS	DPSum=614;HRun=0;HapNoVar=0;NoPLTot=0;PL454WG=119,0,62;PLCG=86,0,62;PLHSWG=710,0,671;PLILL250=218,0,513;PLILLCLIA=473,0,282;PLILLWG=70,0,370;PLIllPCRFree=646,0,633;PLNCIIonWG=48,0,70;PLPlatGen=2766,0,2399;PLXIll=295,0,336;PLminsum=5398;PLminsumOverDP=8.79;RPA=11,10;RU=T;TrancheABQDmin2=0;TrancheAlignmin2=0;TrancheMapmin2=0;TrancheSSEmin2=0;YesPLtot=10;allalts=C;datasetcalls=10;geno=2;genoMapGood=…	GT:DP:GQ:PL	0/1:614:5398:5431,0,5398
chr1	164763008	.	ACT	A	12560	PASS	DPSum=668;HRun=2;HapNoVar=0;NoPLTot=0;PL454WG=133,0,84;PLCG=710,0,412;PLHSWG=1586,0,1168;PLILL250=1169,0,363;PLILLCLIA=1724,0,1597;PLILLWG=396,0,945;PLIllPCRFree=1078,0,1086;PLPlatGen=5083,0,4881;PLXIll=647,0,1345;PLXPSolWGLS=34,0,184;PLminsum=12065;PLminsumOverDP=18.06;RPA=2,1;RU=CT;TrancheABQDmin2=0;TrancheAlignmin2=0;TrancheMapmin2=0;TrancheSSEmin2=0;YesPLtot=10;allalts=A;datasetcalls=10;geno=…	GT:DP:GQ:PL	0/1:668:12065:12560,0,12065
chr1	164763015	.	T	G	9545	PASS	DPSum=656;HRun=2;HapNoVar=0;NoPLTot=0;PL454WG=82,0,52;PLCG=429,0,399;PLHSWG=1175,0,1014;PLILL250=830,0,232;PLILLCLIA=1408,0,1244;PLILLWG=165,0,661;PLIllPCRFree=891,0,812;PLPlatGen=3987,0,3892;PLXIll=554,0,1035;PLXPSolWGLS=24,0,117;PLminsum=9458;PLminsumOverDP=14.42;TrancheABQDmin2=0;TrancheAlignmin2=0;TrancheMapmin2=0;TrancheSSEmin2=0;YesPLtot=10;allalts=G;datasetcalls=10;geno=2;genoMapGood=10;pl…	GT:DP:GQ:PL	0/1:656:9458:9545,0,9458
chr1	165171677	.	T	C	8208	PASS	DPSum=650;HRun=1;HapNoVar=0;NoPLTot=0;PL454WG=157,0,135;PLCG=310,0,546;PLHSWG=543,0,1068;PLILL250=520,0,644;PLILLCLIA=1150,0,1481;PLILLWG=468,0,241;PLIllPCRFree=868,0,955;PLNCIIonWG=245,0,154;PLPlatGen=3504,0,3446;PLXIll=324,0,601;PLXPSolWGLS=119,0,165;PLminsum=8208;PLminsumOverDP=12.63;TrancheABQDmin2=0;TrancheAlignmin2=0;TrancheMapmin2=0;TrancheSSEmin2=0;YesPLtot=11;allalts=C;datasetcalls=11;ge…	GT:DP:GQ:PL	0/1:650:8208:8208,0,9436
chr1	165171712	.	G	A	9208	PASS	DPSum=618;HRun=1;HapNoVar=0;NoPLTot=0;PL454WG=93,0,153;PLCG=535,0,257;PLHSWG=980,0,1171;PLILL250=473,0,620;PLILLCLIA=1152,0,1069;PLILLWG=444,0,267;PLIllPCRFree=1059,0,809;PLNCIIonWG=177,0,43;PLPlatGen=3703,0,3060;PLXIll=359,0,591;PLXPSolWGLS=233,0,378;PLminsum=8418;PLminsumOverDP=13.62;TrancheABQDmin2=0;TrancheAlignmin2=0;TrancheMapmin2=0;TrancheSSEmin2=0;YesPLtot=11;allalts=A;datasetcalls=11;gen…	GT:DP:GQ:PL	0/1:618:8418:9208,0,8418
chr1	166089975	.	G	A	8776	PASS	DPSum=713;HRun=1;HapNoVar=0;NoPLTot=0;PL454WG=270,0,289;PLCG=147,0,834;PLHSWEx=27,0,32;PLHSWG=696,0,621;PLILL250=575,0,653;PLILLCLIA=2041,0,2303;PLILLWG=634,0,314;PLIllPCRFree=625,0,917;PLPlatGen=3154,0,4059;PLXIll=454,0,732;PLXPSolWGLS=153,0,437;PLminsum=8776;PLminsumOverDP=12.31;TrancheABQDmin2=0;TrancheAlignmin2=0;TrancheMapmin2=0;TrancheSSEmin2=0;YesPLtot=11;allalts=A;datasetcalls=11;geno=2;g…	GT:DP:GQ:PL	0/1:713:8776:8776,0,11191
chr1	166089985	.	AAGAGCAGGAG	A	29990	PASS	DPSum=682;HRun=1;HapNoVar=0;NoPLTot=0;PL454WG=1261,0,1241;PLCG=185,0,1400;PLHSWG=2198,0,2516;PLILL250=2418,0,2896;PLILLCLIA=7428,0,8444;PLILLWG=1203,0,1700;PLIllPCRFree=2245,0,4049;PLNCIIonWG=764,0,281;PLPlatGen=10748,0,16238;PLXIll=1450,0,2675;PLXPSolWGLS=90,0,1694;PLminsum=29990;PLminsumOverDP=43.97;TrancheABQDmin2=0;TrancheAlignmin2=0;TrancheMapmin2=0;TrancheSSEmin2=0;YesPLtot=11;allalts=A;dat…	GT:DP:GQ:PL	0/1:682:29990:29990,0,43134
chr1	167663997	.	C	A	11129	PASS	DPSum=803;HRun=0;HapNoVar=0;NoPLTot=0;PL454WG=92,0,118;PLCG=840,0,739;PLHSWG=1537,0,983;PLILL250=591,0,614;PLILLCLIA=2060,0,2155;PLILLWG=586,0,532;PLIllPCRFree=814,0,1142;PLNCIIonWG=79,0,78;PLPlatGen=3569,0,4660;PLXIll=852,0,584;PLXPSolWGLS=109,0,499;PLminsum=11129;PLminsumOverDP=13.86;TrancheABQDmin2=0;TrancheAlignmin2=0;TrancheMapmin2=0;TrancheSSEmin2=0;YesPLtot=11;allalts=A;datasetcalls=11;gen…	GT:DP:GQ:PL	0/1:803:11129:11129,0,12104
chr1	167664047	.	C	T	11611	PASS	DPSum=798;HRun=0;HapNoVar=0;NoPLTot=0;PL454WG=186,0,293;PLCG=690,0,1026;PLHSWG=1361,0,1114;PLILL250=582,0,620;PLILLCLIA=2124,0,1695;PLILLWG=785,0,418;PLIllPCRFree=728,0,1127;PLPlatGen=4056,0,4233;PLXIll=729,0,388;PLXPSolWGLS=370,0,481;PLminsum=11395;PLminsumOverDP=14.28;TrancheABQDmin2=0;TrancheAlignmin2=0;TrancheMapmin2=0;TrancheSSEmin2=0;YesPLtot=10;allalts=T;datasetcalls=10;geno=2;genoMapGood=…	GT:DP:GQ:PL	0/1:798:11395:11611,0,11395
chr1	168720080	.	AT	A	10980	PASS	DPSum=810;HRun=0;HapNoVar=0;NoPLTot=0;PL454WG=206,0,372;PLCG=440,0,773;PLHSWG=1728,0,1375;PLILL250=989,0,478;PLILLCLIA=1225,0,1687;PLILLWG=409,0,795;PLIllPCRFree=1147,0,1095;PLPlatGen=3594,0,4572;PLXIll=980,0,635;PLXPSolWGLS=262,0,267;PLminsum=10980;PLminsumOverDP=13.56;RPA=4,3;RU=T;TrancheABQDmin2=0;TrancheAlignmin2=0;TrancheMapmin2=0;TrancheSSEmin2=0;YesPLtot=10;allalts=A;datasetcalls=10;geno=2…	GT:DP:GQ:PL	0/1:810:10980:10980,0,12049
chr1	168720171	.	A	G	11424	PASS	DPSum=746;HRun=0;HapNoVar=0;NoPLTot=0;PL454WG=172,0,352;PLCG=833,0,663;PLHSWG=1214,0,1279;PLILL250=882,0,564;PLILLCLIA=1470,0,1109;PLILLWG=599,0,466;PLIllPCRFree=951,0,1101;PLPlatGen=4534,0,3958;PLXIll=622,0,541;PLXPSolWGLS=147,0,356;PLminsum=10389;PLminsumOverDP=13.93;TrancheABQDmin2=0;TrancheAlignmin2=0;TrancheMapmin2=0;TrancheSSEmin2=0;YesPLtot=10;allalts=G;datasetcalls=10;geno=2;genoMapGood=1…	GT:DP:GQ:PL	0/1:746:10389:11424,0,10389
chr1	168764776	.	C	CT	3580	PASS	DPSum=613;HRun=2;HapNoVar=1;NoPLTot=0;PLHSWG=695,0,923;PLILL250=126,0,277;PLILLCLIA=455,0,628;PLILLWG=49,0,146;PLIllPCRFree=312,0,267;PLNCIIonWG=38,0,51;PLPlatGen=1634,0,1339;PLXIll=271,0,252;PLminsum=3580;PLminsumOverDP=5.84;RPA=13,14;RU=T;TrancheABQDmin2=0;TrancheAlignmin2=0;TrancheMapmin2=0;TrancheSSEmin2=0;YesPLtot=8;allalts=CT;datasetcalls=8;geno=2;genoMapGood=8;platformbias=none;platformnam…	GT:DP:GQ:PL	0/1:613:3580:3580,0,3883
chr1	169510348	.	T	C	11159	PASS	DPSum=1205;HRun=0;HapNoVar=0;NoPLTot=0;PL454WG=45,0,125;PLCG=394,0,258;PLHSWEx=3015,0,3539;PLHSWG=891,0,838;PLILL250=455,0,596;PLILLCLIA=1148,0,1469;PLILLWG=327,0,474;PLIllPCRFree=595,0,717;PLIonEx=938,0,2867;PLPlatGen=2970,0,3815;PLXIll=381,0,542;PLminsum=11159;PLminsumOverDP=9.26;TrancheABQDmin2=0;TrancheAlignmin2=0;TrancheMapmin2=0;TrancheSSEmin2=0;YesPLtot=11;allalts=C;datasetcalls=11;geno=2;…	GT:DP:GQ:PL	0/1:1205:11159:11159,0,15240
chr1	169510380	.	G	A	10942	PASS	DPSum=1018;HRun=0;HapNoVar=0;NoPLTot=0;PLCG=330,0,823;PLHSWEx=3382,0,3591;PLHSWG=959,0,1106;PLILL250=426,0,749;PLILLCLIA=1153,0,1394;PLILLWG=348,0,718;PLIllPCRFree=548,0,1156;PLPlatGen=3590,0,3750;PLXIll=206,0,574;PLminsum=10942;PLminsumOverDP=10.75;TrancheABQDmin2=0;TrancheAlignmin2=0;TrancheMapmin2=0;TrancheSSEmin2=0;YesPLtot=9;allalts=A;datasetcalls=9;geno=2;genoMapGood=9;platformbias=none;pla…	GT:DP:GQ:PL	0/1:1018:10942:10942,0,13861
chr1	170135760	.	T	C	10301	PASS	DPSum=823;HRun=4;HapNoVar=0;NoPLTot=0;PL454WG=180,0,113;PLCG=368,0,1207;PLHSWEx=84,0,217;PLHSWG=791,0,807;PLILL250=459,0,912;PLILLCLIA=1863,0,1952;PLILLWG=313,0,555;PLIllPCRFree=1367,0,628;PLIonEx=221,0,2027;PLNCIIonWG=91,0,151;PLPlatGen=4053,0,3323;PLXIll=434,0,361;PLXPSolWGLS=77,0,367;PLminsum=10301;PLminsumOverDP=12.52;RPA=4,3;RU=C;TrancheABQDmin2=0;TrancheAlignmin2=0;TrancheMapmin2=0;TrancheS…	GT:DP:GQ:PL	0/1:823:10301:10301,0,12620
chr1	170135765	.	T	C	10908	PASS	DPSum=876;HRun=4;HapNoVar=0;NoPLTot=0;PL454WG=142,0,119;PLCG=274,0,1164;PLHSWEx=134,0,187;PLHSWG=861,0,770;PLILL250=508,0,933;PLILLCLIA=1839,0,2048;PLILLWG=322,0,556;PLIllPCRFree=1365,0,729;PLIonEx=716,0,1365;PLNCIIonWG=103,0,120;PLPlatGen=4114,0,3366;PLXIll=428,0,358;PLXPSolWGLS=102,0,261;PLminsum=10908;PLminsumOverDP=12.45;RPA=4,3;RU=C;TrancheABQDmin2=0;TrancheAlignmin2=0;TrancheMapmin2=0;Tranc…	GT:DP:GQ:PL	0/1:876:10908:10908,0,11976
chr1	170742228	.	A	G	9259	PASS	DPSum=695;HRun=0;HapNoVar=0;NoPLTot=0;PLCG=822,0,655;PLHSWG=781,0,1190;PLILL250=722,0,770;PLILLCLIA=1096,0,2001;PLILLWG=352,0,517;PLIllPCRFree=886,0,752;PLNCIIonWG=104,0,155;PLPlatGen=3349,0,3728;PLXIll=704,0,579;PLXPSolWGLS=443,0,118;PLminsum=9259;PLminsumOverDP=13.32;TrancheABQDmin2=0;TrancheAlignmin2=0;TrancheMapmin2=0;TrancheSSEmin2=0;YesPLtot=10;allalts=G;datasetcalls=10;geno=2;genoMapGood=1…	GT:DP:GQ:PL	0/1:695:9259:9259,0,10465
chr1	170742278	.	C	CATCCA	17735	PASS	DPSum=711;HRun=0;HapNoVar=0;NoPLTot=0;PL454WG=558,0,186;PLCG=249,0,1737;PLHSWG=1820,0,2829;PLILL250=2026,0,2336;PLILLCLIA=2277,0,3896;PLILLWG=278,0,1917;PLIllPCRFree=2339,0,2883;PLNCIIonWG=234,0,246;PLPlatGen=7128,0,8977;PLXIll=772,0,1427;PLXPSolWGLS=54,0,601;PLminsum=17735;PLminsumOverDP=24.94;TrancheABQDmin2=0;TrancheAlignmin2=0;TrancheMapmin2=0;TrancheSSEmin2=0;YesPLtot=11;allalts=CATCCA;datas…	GT:DP:GQ:PL	0/1:711:17735:17735,0,27035
chr1	170941339	.	C	T	9011	PASS	DPSum=639;HRun=2;HapNoVar=0;NoPLTot=0;PL454WG=154,0,59;PLCG=817,0,575;PLHSWG=1052,0,908;PLILL250=560,0,584;PLILLCLIA=652,0,1172;PLILLWG=385,0,529;PLIllPCRFree=934,0,578;PLNCIIonWG=127,0,52;PLPlatGen=3656,0,3027;PLXIll=567,0,769;PLXPSolWGLS=107,0,260;PLminsum=8513;PLminsumOverDP=13.32;TrancheABQDmin2=0;TrancheAlignmin2=0;TrancheMapmin2=0;TrancheSSEmin2=0;YesPLtot=11;allalts=T;datasetcalls=11;geno=…	GT:DP:GQ:PL	0/1:639:8513:9011,0,8513
chr1	170941416	.	A	C	10157	PASS	DPSum=682;HRun=2;HapNoVar=0;NoPLTot=0;PL454WG=165,0,92;PLCG=427,0,664;PLHSWG=1341,0,1178;PLILL250=760,0,795;PLILLCLIA=1316,0,829;PLILLWG=281,0,419;PLIllPCRFree=932,0,894;PLPlatGen=4038,0,4376;PLXIll=716,0,587;PLXPSolWGLS=181,0,545;PLminsum=10157;PLminsumOverDP=14.89;TrancheABQDmin2=0;TrancheAlignmin2=0;TrancheMapmin2=0;TrancheSSEmin2=0;YesPLtot=10;allalts=C;datasetcalls=10;geno=2;genoMapGood=10;p…	GT:DP:GQ:PL	0/1:682:10157:10157,0,10379
chr1	171303836	.	G	A	13194	PASS	DPSum=973;HRun=2;HapNoVar=0;NoPLTot=0;PL454WG=94,0,139;PLCG=527,0,820;PLHSWEx=2530,0,2200;PLHSWG=1388,0,649;PLILL250=573,0,591;PLILLCLIA=1319,0,1563;PLILLWG=416,0,186;PLIllPCRFree=616,0,886;PLIonEx=705,0,1101;PLNCIIonWG=152,0,93;PLPlatGen=4019,0,3852;PLXIll=491,0,948;PLXPSolWGLS=364,0,417;PLminsum=13194;PLminsumOverDP=13.56;RPA=2,1;RU=C;TrancheABQDmin2=0;TrancheAlignmin2=0;TrancheMapmin2=0;Tranch…	GT:DP:GQ:PL	0/1:973:13194:13194,0,13445
chr1	171303925	.	C	T	10328	PASS	DPSum=778;HRun=5;HapNoVar=0;NoPLTot=0;PL454WG=183,0,133;PLCG=398,0,565;PLHSWEx=692,0,846;PLHSWG=981,0,1382;PLILL250=522,0,641;PLILLCLIA=1437,0,1118;PLILLWEx=21,0,61;PLILLWG=368,0,392;PLIllPCRFree=684,0,782;PLIonEx=739,0,945;PLNCIIonWG=223,0,128;PLPlatGen=3555,0,3440;PLXIll=432,0,718;PLXPSolWGLS=93,0,416;PLminsum=10328;PLminsumOverDP=13.28;RPA=5,4;RU=T;TrancheABQDmin2=0;TrancheAlignmin2=0;TrancheM…	GT:DP:GQ:PL	0/1:778:10328:10328,0,11567
chr1	172300688	.	A	C	9268	PASS	DPSum=656;HRun=2;HapNoVar=0;NoPLTot=0;PL454WG=181,0,274;PLCG=336,0,854;PLHSWG=1165,0,911;PLILL250=420,0,940;PLILLCLIA=686,0,1356;PLILLWG=603,0,548;PLIllPCRFree=1035,0,693;PLNCIIonWG=39,0,247;PLPlatGen=4129,0,3232;PLXIll=545,0,310;PLXPSolWGLS=129,0,92;PLminsum=9268;PLminsumOverDP=14.13;RPA=12,14,13;RU=TTTTA;TrancheABQDmin2=0;TrancheAlignmin2=0;TrancheMapmin2=0;TrancheSSEmin2=0;YesPLtot=11;allalts=…	GT:DP:GQ:PL	0/1:656:9268:9268,0,9457
chr1	172300707	.	C	T	9001	PASS	DPSum=616;HRun=0;HapNoVar=0;NoPLTot=0;PL454WG=187,0,211;PLCG=278,0,645;PLHSWG=1178,0,959;PLILL250=440,0,745;PLILLCLIA=919,0,1215;PLILLWG=475,0,477;PLIllPCRFree=955,0,589;PLNCIIonWG=44,0,212;PLPlatGen=4017,0,3000;PLXIll=403,0,287;PLXPSolWGLS=105,0,101;PLminsum=8441;PLminsumOverDP=13.7;RPA=12,14,13;RU=TTTTA;TrancheABQDmin2=0;TrancheAlignmin2=0;TrancheMapmin2=0;TrancheSSEmin2=0;YesPLtot=11;allalts=T…	GT:DP:GQ:PL	0/1:616:8441:9001,0,8441
chr1	173232807	.	A	T	10185	PASS	DPSum=709;HRun=0;HapNoVar=0;NoPLTot=0;PL454WG=388,0,162;PLCG=346,0,450;PLHSWG=1348,0,1576;PLILL250=436,0,645;PLILLCLIA=1590,0,1229;PLILLWG=280,0,530;PLIllPCRFree=839,0,1134;PLNCIIonWG=92,0,86;PLPlatGen=4004,0,4146;PLXIll=685,0,517;PLXPSolWGLS=177,0,306;PLminsum=10185;PLminsumOverDP=14.37;RPA=22,25;RU=T;TrancheABQDmin2=0;TrancheAlignmin2=0;TrancheMapmin2=0;TrancheSSEmin2=0;YesPLtot=11;allalts=T;da…	GT:DP:GQ:PL	0/1:709:10185:10185,0,10781
chr1	173232859	.	CA	C	10132	PASS	DPSum=755;HRun=5;HapNoVar=0;NoPLTot=0;PL454WG=541,0,101;PLCG=168,0,338;PLHSWG=1602,0,844;PLILL250=488,0,695;PLILLCLIA=1495,0,1412;PLILLWG=546,0,723;PLIllPCRFree=670,0,1164;PLNCIIonWG=142,0,20;PLPlatGen=3801,0,3894;PLXIll=545,0,604;PLXPSolWGLS=134,0,430;PLminsum=10132;PLminsumOverDP=13.42;RPA=5,4;RU=A;TrancheABQDmin2=0;TrancheAlignmin2=0;TrancheMapmin2=0;TrancheSSEmin2=0;YesPLtot=10;allalts=C;data…	GT:DP:GQ:PL	0/1:755:10132:10132,0,10225
chr1	175090958	.	G	C	10059	PASS	DPSum=664;HRun=2;HapNoVar=0;NoPLTot=0;PL454WG=218,0,298;PLCG=840,0,362;PLHSWG=1022,0,1096;PLILL250=556,0,560;PLILLCLIA=1110,0,1080;PLILLWG=277,0,704;PLIllPCRFree=969,0,681;PLNCIIonWG=188,0,87;PLPlatGen=4298,0,3003;PLXIll=581,0,981;PLminsum=8852;PLminsumOverDP=13.33;TrancheABQDmin2=0;TrancheAlignmin2=0;TrancheMapmin2=0;TrancheSSEmin2=0;YesPLtot=10;allalts=C;datasetcalls=10;geno=2;genoMapGood=10;pl…	GT:DP:GQ:PL	0/1:664:8852:10059,0,8852
chr1	175363204	.	C	T	12461	PASS	DPSum=797;HRun=2;HapNoVar=0;NoPLTot=0;PL454WG=256,0,224;PLCG=515,0,635;PLHSWEx=20,0,113;PLHSWG=1651,0,1222;PLILL250=1045,0,857;PLILLCLIA=1944,0,1758;PLILLWG=476,0,534;PLIllPCRFree=1085,0,795;PLIonEx=90,0,45;PLNCIIonWG=145,0,2;PLPlatGen=4461,0,3778;PLXIll=585,0,635;PLXPSolWGLS=188,0,272;PLminsum=10870;PLminsumOverDP=13.64;RPA=3,1;RU=C;TrancheABQDmin2=0;TrancheAlignmin2=0;TrancheMapmin2=0;TrancheSS…	GT:DP:GQ:PL	0/1:797:10870:12461,0,10870
chr1	175363227	.	T	A	12552	PASS	DPSum=794;HRun=2;HapNoVar=0;NoPLTot=0;PL454WG=317,0,203;PLCG=562,0,731;PLHSWG=1546,0,1348;PLILL250=1001,0,850;PLILLCLIA=1836,0,1734;PLILLWG=685,0,544;PLIllPCRFree=1049,0,605;PLIonEx=77,0,14;PLNCIIonWG=293,0,10;PLPlatGen=4201,0,3738;PLXIll=561,0,685;PLXPSolWGLS=424,0,301;PLminsum=10763;PLminsumOverDP=13.56;RPA=3,1;RU=C;TrancheABQDmin2=0;TrancheAlignmin2=0;TrancheMapmin2=0;TrancheSSEmin2=0;YesPLtot…	GT:DP:GQ:PL	0/1:794:10763:12552,0,10763
chr1	176497950	.	C	T	10684	PASS	DPSum=793;HRun=0;HapNoVar=0;NoPLTot=0;PL454WG=291,0,194;PLCG=573,0,1185;PLHSWG=1644,0,658;PLILL250=437,0,726;PLILLCLIA=2203,0,1839;PLILLWG=503,0,749;PLIllPCRFree=700,0,1150;PLNCIIonWG=38,0,72;PLPlatGen=3144,0,4085;PLXIll=879,0,399;PLXPSolWGLS=272,0,469;PLminsum=10684;PLminsumOverDP=13.47;RPA=12,13,11;RU=A;TrancheABQDmin2=0;TrancheAlignmin2=0;TrancheMapmin2=0;TrancheSSEmin2=0;YesPLtot=11;allalts=T…	GT:DP:GQ:PL	0/1:793:10684:10684,0,11526
chr1	176497985	.	G	A	11399	PASS	DPSum=792;HRun=0;HapNoVar=0;NoPLTot=0;PL454WG=339,0,193;PLCG=414,0,1042;PLHSWG=1667,0,1042;PLILL250=363,0,606;PLILLCLIA=2067,0,2056;PLILLWG=677,0,439;PLIllPCRFree=878,0,1136;PLNCIIonWG=91,0,84;PLPlatGen=3493,0,3721;PLXIll=929,0,539;PLXPSolWGLS=481,0,169;PLminsum=11027;PLminsumOverDP=13.92;RPA=12,13,11;RU=A;TrancheABQDmin2=0;TrancheAlignmin2=0;TrancheMapmin2=0;TrancheSSEmin2=0;YesPLtot=11;allalts=…	GT:DP:GQ:PL	0/1:792:11027:11399,0,11027
chr1	179600001	.	A	G	14056	PASS	DPSum=1012;HRun=0;HapNoVar=0;NoPLTot=0;PL454WG=373,0,158;PLCG=386,0,739;PLHSWEx=3481,0,3997;PLHSWG=989,0,976;PLILL250=743,0,743;PLILLCLIA=1087,0,1151;PLILLWG=335,0,442;PLIllPCRFree=810,0,908;PLIonEx=866,0,1042;PLNCIIonWG=10,0,253;PLPlatGen=4004,0,3863;PLXIll=469,0,610;PLXPSolWGLS=503,0,232;PLminsum=14056;PLminsumOverDP=13.89;RPA=4,5;RU=T;TrancheABQDmin2=0;TrancheAlignmin2=0;TrancheMapmin2=0;Tranc…	GT:DP:GQ:PL	0/1:1012:14056:14056,0,15114
chr1	179600042	.	G	A	12749	PASS	DPSum=1051;HRun=0;HapNoVar=0;NoPLTot=0;PL454WG=335,0,219;PLCG=374,0,1114;PLHSWEx=2712,0,4127;PLHSWG=1295,0,716;PLILL250=797,0,639;PLILLCLIA=692,0,1316;PLILLWG=437,0,550;PLIllPCRFree=898,0,1008;PLIonEx=699,0,1211;PLNCIIonWG=45,0,298;PLPlatGen=3598,0,4231;PLXIll=556,0,578;PLXPSolWGLS=311,0,59;PLminsum=12749;PLminsumOverDP=12.13;RPA=4,5;RU=T;TrancheABQDmin2=0;TrancheAlignmin2=0;TrancheMapmin2=0;Tran…	GT:DP:GQ:PL	0/1:1051:12749:12749,0,16066
chr1	179612785	.	A	G	8426	PASS	DPSum=678;HRun=0;HapNoVar=0;NoPLTot=0;PL454WG=222,0,141;PLCG=463,0,420;PLHSWG=1104,0,1243;PLILL250=808,0,766;PLILLCLIA=569,0,1224;PLILLWG=484,0,515;PLIllPCRFree=612,0,1211;PLNCIIonWG=127,0,135;PLPlatGen=3254,0,4765;PLXIll=549,0,678;PLXPSolWGLS=234,0,180;PLminsum=8426;PLminsumOverDP=12.43;TrancheABQDmin2=0;TrancheAlignmin2=0;TrancheMapmin2=0;TrancheSSEmin2=0;YesPLtot=11;allalts=G;datasetcalls=11;g…	GT:DP:GQ:PL	0/1:678:8426:8426,0,11278
chr1	179612835	.	G	A	8744	PASS	DPSum=639;HRun=0;HapNoVar=0;NoPLTot=0;PLCG=322,0,782;PLHSWG=1190,0,1037;PLILL250=907,0,633;PLILLCLIA=705,0,842;PLILLWG=374,0,601;PLIllPCRFree=633,0,983;PLNCIIonWG=247,0,128;PLPlatGen=3879,0,3818;PLXIll=376,0,707;PLXPSolWGLS=111,0,198;PLminsum=8744;PLminsumOverDP=13.68;TrancheABQDmin2=0;TrancheAlignmin2=0;TrancheMapmin2=0;TrancheSSEmin2=0;YesPLtot=10;allalts=A;datasetcalls=10;geno=2;genoMapGood=10…	GT:DP:GQ:PL	0/1:639:8744:8744,0,9729
chr1	179881110	.	CTTTTTTTCTTTT	C	7231	PASS	DPSum=752;HRun=0;HapNoVar=0;NoPLTot=0;PL454WG=28,0,55;PLCG=15,0,97;PLHSWG=1108,0,5727;PLILL250=693,0,3002;PLILLCLIA=161,0,2113;PLILLWG=167,0,984;PLIllPCRFree=1066,0,2860;PLPlatGen=3585,0,15004;PLXIll=408,0,1631;PLminsum=7231;PLminsumOverDP=9.62;RPA=2,1;RU=TTTTTTTCTTTT;TrancheABQDmin2=0;TrancheAlignmin2=0;TrancheMapmin2=0;TrancheSSEmin2=0;YesPLtot=8;allalts=C;datasetcalls=9;geno=2;genoMapGood=8;pl…	GT:DP:GQ:PL	0/1:752:7231:7231,0,31473
chr1	179881137	.	CTTTTTTTTCTT	C	7099	PASS	DPSum=628;HRun=0;HapNoVar=0;NoPLTot=0;PL454WG=135,0,66;PLCG=6,0,84;PLHSWG=1323,0,4761;PLILL250=867,0,2165;PLILLCLIA=471,0,1264;PLILLWG=59,0,665;PLIllPCRFree=524,0,4348;PLPlatGen=3320,0,13259;PLXIll=394,0,1391;PLminsum=7099;PLminsumOverDP=11.3;RPA=2,1;RU=TTTTTTTTCTT;TrancheABQDmin2=0;TrancheAlignmin2=0;TrancheMapmin2=0;TrancheSSEmin2=0;YesPLtot=8;allalts=C;datasetcalls=9;geno=2;genoMapGood=8;platf…	GT:DP:GQ:PL	0/1:628:7099:7099,0,28003
chr1	181432551	.	G	A	9718	PASS	DPSum=740;HRun=2;HapNoVar=0;NoPLTot=0;PLCG=360,0,644;PLHSWG=1310,0,880;PLILL250=729,0,914;PLILLCLIA=1265,0,1482;PLILLWG=589,0,759;PLIllPCRFree=942,0,1228;PLNCIIonWG=254,0,323;PLPlatGen=3438,0,4602;PLXIll=653,0,775;PLXPSolWGLS=178,0,117;PLminsum=9718;PLminsumOverDP=13.13;TrancheABQDmin2=0;TrancheAlignmin2=0;TrancheMapmin2=0;TrancheSSEmin2=0;YesPLtot=10;allalts=A;datasetcalls=10;geno=2;genoMapGood=…	GT:DP:GQ:PL	0/1:740:9718:9718,0,11724
chr1	181432580	.	C	A	10128	PASS	DPSum=730;HRun=2;HapNoVar=0;NoPLTot=0;PL454WG=15,0,195;PLCG=311,0,205;PLHSWG=1458,0,866;PLILL250=807,0,891;PLILLCLIA=1166,0,1466;PLILLWG=846,0,861;PLIllPCRFree=926,0,1230;PLNCIIonWG=215,0,447;PLPlatGen=3673,0,4316;PLXIll=576,0,788;PLXPSolWGLS=135,0,153;PLminsum=10128;PLminsumOverDP=13.87;TrancheABQDmin2=0;TrancheAlignmin2=0;TrancheMapmin2=0;TrancheSSEmin2=0;YesPLtot=10;allalts=A;datasetcalls=11;g…	GT:DP:GQ:PL	0/1:730:10128:10128,0,11418
chr1	184777813	.	T	C	10623	PASS	DPSum=753;HRun=5;HapNoVar=0;NoPLTot=0;PL454WG=126,0,145;PLCG=354,0,640;PLHSWG=1148,0,1510;PLILL250=569,0,376;PLILLCLIA=1737,0,2094;PLILLWG=517,0,457;PLIllPCRFree=1035,0,900;PLNCIIonWG=80,0,320;PLPlatGen=4210,0,3858;PLXIll=769,0,494;PLXPSolWGLS=78,0,288;PLminsum=10623;PLminsumOverDP=14.11;TrancheABQDmin2=0;TrancheAlignmin2=0;TrancheMapmin2=0;TrancheSSEmin2=0;YesPLtot=11;allalts=C;datasetcalls=11;g…	GT:DP:GQ:PL	0/1:753:10623:10623,0,11082
chr1	184777880	.	C	A	10182	PASS	DPSum=739;HRun=5;HapNoVar=0;NoPLTot=0;PL454WG=84,0,161;PLCG=574,0,1176;PLHSWG=950,0,1289;PLILL250=635,0,444;PLILLCLIA=1667,0,1648;PLILLWG=441,0,388;PLIllPCRFree=727,0,883;PLNCIIonWG=27,0,277;PLPlatGen=3759,0,3485;PLXIll=1055,0,401;PLXPSolWGLS=263,0,612;PLminsum=10182;PLminsumOverDP=13.78;TrancheABQDmin2=0;TrancheAlignmin2=0;TrancheMapmin2=0;TrancheSSEmin2=0;YesPLtot=11;allalts=A;datasetcalls=11;g…	GT:DP:GQ:PL	0/1:739:10182:10182,0,10764
chr1	185369194	.	G	T	10957	PASS	DPSum=738;HRun=0;HapNoVar=0;NoPLTot=0;PL454WG=166,0,183;PLCG=351,0,537;PLHSWG=1747,0,1290;PLILL250=584,0,875;PLILLCLIA=1103,0,1276;PLILLWG=475,0,598;PLIllPCRFree=1080,0,810;PLNCIIonWG=329,0,152;PLPlatGen=4275,0,3980;PLXIll=581,0,606;PLXPSolWGLS=266,0,365;PLminsum=10672;PLminsumOverDP=14.46;TrancheABQDmin2=0;TrancheAlignmin2=0;TrancheMapmin2=0;TrancheSSEmin2=0;YesPLtot=11;allalts=T;datasetcalls=11…	GT:DP:GQ:PL	0/1:738:10672:10957,0,10672
chr1	185369231	.	C	T	10265	PASS	DPSum=724;HRun=0;HapNoVar=0;NoPLTot=0;PL454WG=197,0,147;PLCG=201,0,668;PLHSWG=1388,0,1407;PLILL250=779,0,508;PLILLCLIA=1281,0,1153;PLILLWG=392,0,303;PLIllPCRFree=790,0,1011;PLNCIIonWG=286,0,319;PLPlatGen=3885,0,4313;PLXIll=806,0,517;PLXPSolWGLS=260,0,245;PLminsum=10265;PLminsumOverDP=14.18;TrancheABQDmin2=0;TrancheAlignmin2=0;TrancheMapmin2=0;TrancheSSEmin2=0;YesPLtot=11;allalts=T;datasetcalls=11…	GT:DP:GQ:PL	0/1:724:10265:10265,0,10591
chr1	188920116	.	T	C	7808	PASS	DPSum=638;HRun=0;HapNoVar=0;NoPLTot=0;PL454WG=71,0,128;PLCG=193,0,612;PLHSWG=1029,0,1238;PLILL250=474,0,900;PLILLCLIA=838,0,497;PLILLWG=345,0,303;PLIllPCRFree=887,0,947;PLNCIIonWG=22,0,17;PLPlatGen=3278,0,3979;PLXIll=630,0,452;PLXPSolWGLS=41,0,151;PLminsum=7808;PLminsumOverDP=12.24;TrancheABQDmin2=0;TrancheAlignmin2=0;TrancheMapmin2=0;TrancheSSEmin2=0;YesPLtot=10;allalts=C;datasetcalls=11;geno=2;…	GT:DP:GQ:PL	0/1:638:7808:7808,0,9224
chr1	188920129	.	AT	A	4550	PASS	DPSum=581;HRun=0;HapNoVar=0;NoPLTot=0;PL454WG=83,0,17;PLHSWG=545,0,662;PLILL250=393,0,557;PLILLCLIA=506,0,198;PLILLWG=173,0,93;PLIllPCRFree=534,0,231;PLNCIIonWG=20,0,5;PLPlatGen=1926,0,1464;PLXIll=370,0,189;PLminsum=3416;PLminsumOverDP=5.88;RPA=14,13;RU=T;TrancheABQDmin2=0;TrancheAlignmin2=0;TrancheMapmin2=0;TrancheSSEmin2=0;YesPLtot=7;allalts=A;datasetcalls=9;geno=2;genoMapGood=7;platformbias=no…	GT:DP:GQ:PL	0/1:581:3416:4550,0,3416
chr1	189527125	.	C	T	9918	PASS	DPSum=697;HRun=0;HapNoVar=0;NoPLTot=0;PL454WG=175,0,241;PLCG=486,0,649;PLHSWG=1335,0,1301;PLILL250=396,0,459;PLILLCLIA=1786,0,1099;PLILLWG=325,0,538;PLIllPCRFree=624,0,1223;PLNCIIonWG=130,0,82;PLPlatGen=3850,0,3953;PLXIll=567,0,214;PLXPSolWGLS=244,0,300;PLminsum=9918;PLminsumOverDP=14.23;TrancheABQDmin2=0;TrancheAlignmin2=0;TrancheMapmin2=0;TrancheSSEmin2=0;YesPLtot=11;allalts=T;datasetcalls=11;g…	GT:DP:GQ:PL	0/1:697:9918:9918,0,10059
chr1	189527129	.	C	T	9958	PASS	DPSum=712;HRun=0;HapNoVar=0;NoPLTot=0;PL454WG=170,0,244;PLCG=549,0,836;PLHSWG=1349,0,1261;PLILL250=394,0,532;PLILLCLIA=1765,0,1018;PLILLWG=265,0,537;PLIllPCRFree=653,0,1218;PLNCIIonWG=148,0,81;PLPlatGen=3913,0,3893;PLXIll=582,0,205;PLXPSolWGLS=170,0,423;PLminsum=9958;PLminsumOverDP=13.99;TrancheABQDmin2=0;TrancheAlignmin2=0;TrancheMapmin2=0;TrancheSSEmin2=0;YesPLtot=11;allalts=T;datasetcalls=11;g…	GT:DP:GQ:PL	0/1:712:9958:9958,0,10248
chr1	189644491	.	T	A	9478	PASS	DPSum=670;HRun=29;HapNoVar=0;NoPLTot=0;PL454WG=171,0,265;PLCG=267,0,516;PLHSWG=1356,0,1027;PLILL250=634,0,648;PLILLCLIA=1197,0,664;PLILLWG=533,0,433;PLIllPCRFree=727,0,714;PLNCIIonWG=77,0,235;PLPlatGen=3760,0,3747;PLXIll=712,0,409;PLXPSolWGLS=44,0,275;PLminsum=8933;PLminsumOverDP=13.33;RPA=29,18;RU=T;TrancheABQDmin2=0;TrancheAlignmin2=0;TrancheMapmin2=0;TrancheSSEmin2=0;YesPLtot=11;allalts=A;data…	GT:DP:GQ:PL	0/1:670:8933:9478,0,8933
chr1	189644539	.	T	A	8764	PASS	DPSum=639;HRun=29;HapNoVar=0;NoPLTot=0;PL454WG=45,0,175;PLCG=139,0,623;PLHSWG=1131,0,1064;PLILL250=570,0,648;PLILLCLIA=1141,0,697;PLILLWG=596,0,286;PLIllPCRFree=693,0,908;PLNCIIonWG=72,0,288;PLPlatGen=3733,0,3422;PLXIll=621,0,283;PLXPSolWGLS=23,0,125;PLminsum=8519;PLminsumOverDP=13.33;RPA=29,18;RU=T;TrancheABQDmin2=0;TrancheAlignmin2=0;TrancheMapmin2=0;TrancheSSEmin2=0;YesPLtot=11;allalts=A;datas…	GT:DP:GQ:PL	0/1:639:8519:8764,0,8519
chr1	190004061	.	G	GA	5426	PASS	DPSum=563;HRun=0;HapNoVar=0;NoPLTot=0;PLCG=18,0,186,186,186,186;PLHSWG=876,0,753,876,876,876;PLILL250=219,0,353,353,353,353;PLILLCLIA=461,0,501,501,501,501;PLILLWG=439,0,114,439,439,439;PLIllPCRFree=712,0,714,714,714,714;PLNCIIonWG=8,0,22,22,22,22;PLPlatGen=2334,0,2473,2473,2473,2473;PLXIll=359,0,470,470,470,470;PLminsum=5426;PLminsumOverDP=9.64;RPA=11,12;RU=A;TrancheABQDmin2=90;TrancheAlignmin2=…	GT:DP:GQ:PL	0/1:563:5426:5426,0,5586
chr1	190004099	.	C	A	9375	PASS	DPSum=663;HRun=0;HapNoVar=0;NoPLTot=0;PL454WG=44,0,202;PLCG=309,0,760;PLHSWG=1410,0,1078;PLILL250=523,0,518;PLILLCLIA=1221,0,614;PLILLWG=645,0,454;PLIllPCRFree=811,0,834;PLPlatGen=3632,0,4250;PLXIll=585,0,673;PLXPSolWGLS=195,0,254;PLminsum=9375;PLminsumOverDP=14.14;TrancheABQDmin2=0;TrancheAlignmin2=0;TrancheMapmin2=0;TrancheSSEmin2=0;YesPLtot=10;allalts=A;datasetcalls=10;geno=2;genoMapGood=10;pl…	GT:DP:GQ:PL	0/1:663:9375:9375,0,9637
chr1	190635860	.	CT	C	3190	PASS	DPSum=663;HRun=14;HapNoVar=0;NoPLTot=0;PLCG=46,0,60;PLHSWG=371,0,465;PLILL250=529,0,307;PLILLCLIA=155,0,301;PLILLWG=63,0,208;PLIllPCRFree=421,0,356;PLNCIIonWG=15,0,20;PLPlatGen=1456,0,1801;PLXIll=134,0,242;PLminsum=3190;PLminsumOverDP=4.81;RPA=14,13;RU=T;TrancheABQDmin2=0;TrancheAlignmin2=0;TrancheMapmin2=0;TrancheSSEmin2=0;YesPLtot=8;allalts=C;datasetcalls=9;geno=2;genoMapGood=8;platformbias=non…	GT:DP:GQ:PL	0/1:663:3190:3190,0,3760
chr1	190635902	.	C	T	6920	PASS	DPSum=581;HRun=1;HapNoVar=0;NoPLTot=0;PL454WG=152,0,159;PLCG=243,0,268;PLHSWG=963,0,537;PLILL250=690,0,434;PLILLCLIA=501,0,493;PLILLWG=217,0,183;PLIllPCRFree=676,0,614;PLPlatGen=3070,0,3368;PLXIll=408,0,399;PLminsum=6455;PLminsumOverDP=11.11;RPA=2,3;RU=TAA;TrancheABQDmin2=0;TrancheAlignmin2=0;TrancheMapmin2=0;TrancheSSEmin2=0;YesPLtot=9;allalts=T;datasetcalls=9;geno=2;genoMapGood=9;platformbias=n…	GT:DP:GQ:PL	0/1:581:6455:6920,0,6455
chr1	190689361	.	G	C	8106	PASS	DPSum=681;HRun=1;HapNoVar=0;NoPLTot=0;PL454WG=32,0,303;PLCG=609,0,984;PLHSWG=587,0,1432;PLILL250=648,0,526;PLILLCLIA=1141,0,1614;PLILLWG=572,0,484;PLIllPCRFree=835,0,599;PLNCIIonWG=86,0,84;PLPlatGen=2990,0,3277;PLXIll=339,0,273;PLXPSolWGLS=267,0,391;PLminsum=8106;PLminsumOverDP=11.9;TrancheABQDmin2=0;TrancheAlignmin2=0;TrancheMapmin2=0;TrancheSSEmin2=0;YesPLtot=11;allalts=C;datasetcalls=11;geno=2…	GT:DP:GQ:PL	0/1:681:8106:8106,0,9967
chr1	191306479	.	A	T	9332	PASS	DPSum=616;HRun=0;HapNoVar=0;NoPLTot=0;PL454WG=56,0,126;PLCG=178,0,239;PLHSWG=1518,0,1174;PLILL250=546,0,479;PLILLCLIA=1016,0,933;PLILLWG=398,0,488;PLIllPCRFree=783,0,924;PLNCIIonWG=81,0,38;PLPlatGen=4121,0,3972;PLXIll=614,0,691;PLXPSolWGLS=21,0,164;PLminsum=9228;PLminsumOverDP=14.98;TrancheABQDmin2=0;TrancheAlignmin2=0;TrancheMapmin2=0;TrancheSSEmin2=0;YesPLtot=11;allalts=T;datasetcalls=11;geno=2…	GT:DP:GQ:PL	0/1:616:9228:9332,0,9228
chr1	191306528	.	C	CA	4281	PASS	DPSum=601;HRun=0;HapNoVar=0;NoPLTot=0;PLCG=29,0,64;PLHSWG=666,0,571;PLILL250=244,0,386;PLILLCLIA=276,0,471;PLILLWG=124,0,77;PLIllPCRFree=515,0,462;PLNCIIonWG=19,0,23;PLPlatGen=2163,0,2282;PLXIll=245,0,423;PLminsum=4281;PLminsumOverDP=7.12;RPA=12,13;RU=A;TrancheABQDmin2=0;TrancheAlignmin2=0;TrancheMapmin2=0;TrancheSSEmin2=0;YesPLtot=8;allalts=CA;datasetcalls=9;geno=2;genoMapGood=8;platformbias=non…	GT:DP:GQ:PL	0/1:601:4281:4281,0,4759
chr1	191699500	.	A	G	10210	PASS	DPSum=719;HRun=0;HapNoVar=0;NoPLTot=0;PL454WG=227,0,69;PLCG=386,0,705;PLHSWG=1560,0,1267;PLILL250=744,0,712;PLILLCLIA=1036,0,1286;PLILLWG=325,0,311;PLIllPCRFree=1117,0,1203;PLNCIIonWG=117,0,126;PLPlatGen=3826,0,4578;PLXIll=626,0,657;PLXPSolWGLS=246,0,331;PLminsum=10210;PLminsumOverDP=14.2;TrancheABQDmin2=0;TrancheAlignmin2=0;TrancheMapmin2=0;TrancheSSEmin2=0;YesPLtot=11;allalts=G;datasetcalls=11;…	GT:DP:GQ:PL	0/1:719:10210:10210,0,11245
chr1	191699562	.	G	A	11546	PASS	DPSum=713;HRun=0;HapNoVar=0;NoPLTot=0;PL454WG=274,0,83;PLCG=524,0,620;PLHSWG=1415,0,1355;PLILL250=858,0,560;PLILLCLIA=1058,0,1079;PLILLWG=278,0,402;PLIllPCRFree=1501,0,845;PLNCIIonWG=162,0,104;PLPlatGen=4809,0,3638;PLXIll=487,0,680;PLXPSolWGLS=180,0,201;PLminsum=9567;PLminsumOverDP=13.42;TrancheABQDmin2=0;TrancheAlignmin2=0;TrancheMapmin2=0;TrancheSSEmin2=0;YesPLtot=11;allalts=A;datasetcalls=11;g…	GT:DP:GQ:PL	0/1:713:9567:11546,0,9567
chr1	194714035	.	C	G	8640	PASS	DPSum=624;HRun=2;HapNoVar=0;NoPLTot=0;PL454WG=132,0,175;PLCG=592,0,525;PLHSWG=1103,0,918;PLILL250=319,0,454;PLILLCLIA=1174,0,1329;PLILLWG=358,0,141;PLIllPCRFree=701,0,640;PLNCIIonWG=53,0,18;PLPlatGen=3407,0,3249;PLXIll=415,0,849;PLXPSolWGLS=386,0,530;PLminsum=8640;PLminsumOverDP=13.85;TrancheABQDmin2=0;TrancheAlignmin2=0;TrancheMapmin2=0;TrancheSSEmin2=0;YesPLtot=10;allalts=G;datasetcalls=11;geno…	GT:DP:GQ:PL	0/1:624:8640:8640,0,8828
chr1	194714125	.	G	GT	2797	PASS	DPSum=462;HRun=2;HapNoVar=1;NoPLTot=0;PL454WG=32,0,59;PLHSWG=487,0,4;PLILL250=249,0,333;PLILLCLIA=382,0,802;PLIllPCRFree=285,0,683;PLNCIIonWG=14,0,66;PLPlatGen=1181,0,2469;PLXIll=167,0,14;PLminsum=2797;PLminsumOverDP=6.05;RPA=15,16;RU=T;TrancheABQDmin2=0;TrancheAlignmin2=0;TrancheMapmin2=0;TrancheSSEmin2=0;YesPLtot=5;allalts=GT;datasetcalls=8;geno=2;genoMapGood=5;platformbias=none;platformnames=4…	GT:DP:GQ:PL	0/1:462:2797:2797,0,4430
chr1	194714129	.	T	TG	7719	PASS	DPSum=586;HRun=2;HapNoVar=0;NoPLTot=0;PL454WG=28,0,118;PLCG=95,0,321;PLHSWG=1121,0,845;PLILL250=561,0,207;PLILLCLIA=927,0,682;PLILLWG=687,0,93;PLIllPCRFree=924,0,602;PLNCIIonWG=15,0,33;PLPlatGen=3092,0,1896;PLXIll=239,0,297;PLXPSolWGLS=30,0,49;PLminsum=5143;PLminsumOverDP=8.78;TrancheABQDmin2=0;TrancheAlignmin2=0;TrancheMapmin2=0;TrancheSSEmin2=0;YesPLtot=10;allalts=TG;datasetcalls=11;geno=2;geno…	GT:DP:GQ:PL	0/1:586:5143:7719,0,5143
chr1	197070697	.	T	C	12049	PASS	DPSum=882;HRun=0;HapNoVar=0;NoPLTot=0;PL454WG=49,0,97;PLCG=605,0,357;PLHSWEx=1431,0,1881;PLHSWG=1062,0,1169;PLILL250=516,0,881;PLILLCLIA=1466,0,1451;PLILLWG=442,0,719;PLIllPCRFree=869,0,769;PLIonEx=803,0,658;PLNCIIonWG=50,0,48;PLPlatGen=4301,0,3750;PLXIll=455,0,694;PLminsum=12049;PLminsumOverDP=13.66;RPA=2,1;RU=A;TrancheABQDmin2=0;TrancheAlignmin2=0;TrancheMapmin2=0;TrancheSSEmin2=0;YesPLtot=12;a…	GT:DP:GQ:PL	0/1:882:12049:12049,0,12474
chr1	197070707	.	G	A	12553	PASS	DPSum=876;HRun=0;HapNoVar=0;NoPLTot=0;PL454WG=26,0,50;PLCG=607,0,492;PLHSWEx=1282,0,1864;PLHSWG=1359,0,890;PLILL250=610,0,716;PLILLCLIA=1467,0,1545;PLILLWG=488,0,451;PLIllPCRFree=1033,0,756;PLIonEx=920,0,836;PLNCIIonWG=46,0,49;PLPlatGen=4257,0,3619;PLXIll=385,0,668;PLXPSolWGLS=73,0,265;PLminsum=12201;PLminsumOverDP=13.93;RPA=2,1;RU=A;TrancheABQDmin2=0;TrancheAlignmin2=0;TrancheMapmin2=0;TrancheSS…	GT:DP:GQ:PL	0/1:876:12201:12553,0,12201
chr1	198453350	.	C	T	10459	PASS	DPSum=718;HRun=0;HapNoVar=0;NoPLTot=0;PL454WG=390,0,190;PLCG=230,0,551;PLHSWG=1017,0,1205;PLILL250=848,0,508;PLILLCLIA=1179,0,1396;PLILLWG=590,0,776;PLIllPCRFree=1444,0,1111;PLNCIIonWG=5,0,187;PLPlatGen=4124,0,4296;PLXIll=561,0,668;PLXPSolWGLS=71,0,401;PLminsum=10459;PLminsumOverDP=14.57;TrancheABQDmin2=0;TrancheAlignmin2=0;TrancheMapmin2=0;TrancheSSEmin2=0;YesPLtot=10;allalts=T;datasetcalls=11;g…	GT:DP:GQ:PL	0/1:718:10459:10459,0,11289
chr1	198453363	.	A	C	10117	PASS	DPSum=726;HRun=0;HapNoVar=0;NoPLTot=0;PL454WG=348,0,235;PLCG=24,0,900;PLHSWG=1326,0,1034;PLILL250=783,0,479;PLILLCLIA=1302,0,1194;PLILLWG=490,0,721;PLIllPCRFree=1355,0,1148;PLNCIIonWG=0,0,199;PLPlatGen=3964,0,4243;PLXIll=489,0,749;PLXPSolWGLS=36,0,511;PLminsum=10117;PLminsumOverDP=13.94;TrancheABQDmin2=0;TrancheAlignmin2=0;TrancheMapmin2=0;TrancheSSEmin2=0;YesPLtot=11;allalts=C;datasetcalls=11;ge…	GT:DP:GQ:PL	0/1:726:10117:10117,0,11413
chr1	199276054	.	G	A	10631	PASS	DPSum=703;HRun=1;HapNoVar=0;NoPLTot=0;PL454WG=169,0,189;PLCG=446,0,547;PLHSWG=1112,0,825;PLILL250=527,0,630;PLILLCLIA=1224,0,1546;PLILLWG=466,0,370;PLIllPCRFree=1122,0,713;PLNCIIonWG=102,0,128;PLPlatGen=4499,0,3958;PLXIll=695,0,930;PLXPSolWGLS=269,0,262;PLminsum=10098;PLminsumOverDP=14.36;TrancheABQDmin2=0;TrancheAlignmin2=0;TrancheMapmin2=0;TrancheSSEmin2=0;YesPLtot=11;allalts=A;datasetcalls=11;…	GT:DP:GQ:PL	0/1:703:10098:10631,0,10098
chr1	199276105	.	T	C	9895	PASS	DPSum=672;HRun=1;HapNoVar=0;NoPLTot=0;PL454WG=221,0,347;PLCG=624,0,457;PLHSWG=1185,0,1085;PLILL250=486,0,630;PLILLCLIA=1143,0,741;PLILLWG=467,0,234;PLIllPCRFree=938,0,753;PLNCIIonWG=189,0,93;PLPlatGen=3942,0,4078;PLXIll=618,0,837;PLXPSolWGLS=82,0,215;PLminsum=9470;PLminsumOverDP=14.09;TrancheABQDmin2=0;TrancheAlignmin2=0;TrancheMapmin2=0;TrancheSSEmin2=0;YesPLtot=11;allalts=C;datasetcalls=11;geno…	GT:DP:GQ:PL	0/1:672:9470:9895,0,9470
chr1	203422403	.	A	G	9433	PASS	DPSum=743;HRun=3;HapNoVar=0;NoPLTot=0;PL454WG=27,0,30;PLCG=489,0,873;PLHSWG=568,0,1096;PLILL250=595,0,694;PLILLCLIA=2190,0,1850;PLILLWG=506,0,538;PLIllPCRFree=820,0,433;PLNCIIonWG=132,0,157;PLPlatGen=3495,0,3005;PLXIll=525,0,420;PLXPSolWGLS=86,0,475;PLminsum=9433;PLminsumOverDP=12.7;TrancheABQDmin2=0;TrancheAlignmin2=0;TrancheMapmin2=0;TrancheSSEmin2=0;YesPLtot=11;allalts=G;datasetcalls=11;geno=2…	GT:DP:GQ:PL	0/1:743:9433:9433,0,9571
chr1	203422484	.	C	G	9644	PASS	DPSum=668;HRun=3;HapNoVar=0;NoPLTot=0;PL454WG=60,0,48;PLCG=804,0,252;PLHSWG=706,0,915;PLILL250=611,0,594;PLILLCLIA=1769,0,1428;PLILLWG=670,0,446;PLIllPCRFree=941,0,773;PLPlatGen=3302,0,3969;PLXIll=677,0,603;PLXPSolWGLS=104,0,255;PLminsum=9283;PLminsumOverDP=13.9;TrancheABQDmin2=0;TrancheAlignmin2=0;TrancheMapmin2=0;TrancheSSEmin2=0;YesPLtot=10;allalts=G;datasetcalls=10;geno=2;genoMapGood=10;platf…	GT:DP:GQ:PL	0/1:668:9283:9644,0,9283
chr1	204905844	.	T	C	9392	PASS	DPSum=676;HRun=0;HapNoVar=0;NoPLTot=0;PL454WG=31,0,281;PLCG=780,0,750;PLHSWEx=58,0,69;PLHSWG=1115,0,897;PLILL250=606,0,351;PLILLCLIA=2007,0,2085;PLILLWG=235,0,343;PLIllPCRFree=539,0,820;PLNCIIonWG=47,0,20;PLPlatGen=3313,0,2986;PLXIll=423,0,441;PLXPSolWGLS=238,0,94;PLminsum=9137;PLminsumOverDP=13.52;TrancheABQDmin2=0;TrancheAlignmin2=0;TrancheMapmin2=0;TrancheSSEmin2=0;YesPLtot=11;allalts=C;datase…	GT:DP:GQ:PL	0/1:676:9137:9392,0,9137
chr1	204905908	.	A	G	9740	PASS	DPSum=751;HRun=0;HapNoVar=0;NoPLTot=0;PL454WG=40,0,267;PLCG=317,0,819;PLHSWG=798,0,1018;PLILL250=603,0,428;PLILLCLIA=2408,0,2116;PLILLWG=616,0,415;PLIllPCRFree=730,0,937;PLNCIIonWG=62,0,135;PLPlatGen=3428,0,3810;PLXIll=619,0,588;PLXPSolWGLS=119,0,130;PLminsum=9740;PLminsumOverDP=12.97;TrancheABQDmin2=0;TrancheAlignmin2=0;TrancheMapmin2=0;TrancheSSEmin2=0;YesPLtot=11;allalts=G;datasetcalls=11;geno…	GT:DP:GQ:PL	0/1:751:9740:9740,0,10663
chr1	204905920	.	G	A	9985	PASS	DPSum=743;HRun=0;HapNoVar=0;NoPLTot=0;PL454WG=38,0,235;PLCG=249,0,1041;PLHSWG=830,0,996;PLILL250=552,0,355;PLILLCLIA=2334,0,2175;PLILLWG=441,0,298;PLIllPCRFree=884,0,811;PLNCIIonWG=97,0,133;PLPlatGen=3644,0,3520;PLXIll=724,0,593;PLXPSolWGLS=192,0,168;PLminsum=9985;PLminsumOverDP=13.44;TrancheABQDmin2=0;TrancheAlignmin2=0;TrancheMapmin2=0;TrancheSSEmin2=0;YesPLtot=11;allalts=A;datasetcalls=11;geno…	GT:DP:GQ:PL	0/1:743:9985:9985,0,10325
chr1	204907661	.	C	G	8769	PASS	DPSum=684;HRun=1;HapNoVar=0;NoPLTot=0;PL454WG=368,0,125;PLCG=520,0,710;PLHSWG=694,0,853;PLILL250=396,0,379;PLILLCLIA=1415,0,1462;PLILLWG=352,0,364;PLIllPCRFree=789,0,752;PLNCIIonWG=67,0,58;PLPlatGen=3072,0,3548;PLXIll=941,0,518;PLXPSolWGLS=155,0,310;PLminsum=8769;PLminsumOverDP=12.82;TrancheABQDmin2=0;TrancheAlignmin2=0;TrancheMapmin2=0;TrancheSSEmin2=0;YesPLtot=11;allalts=G;datasetcalls=11;geno=…	GT:DP:GQ:PL	0/1:684:8769:8769,0,9079
chr1	204907682	.	A	G	8703	PASS	DPSum=625;HRun=1;HapNoVar=0;NoPLTot=0;PL454WG=445,0,149;PLCG=432,0,345;PLHSWG=927,0,855;PLILL250=468,0,458;PLILLCLIA=1409,0,1325;PLILLWG=286,0,509;PLIllPCRFree=803,0,627;PLNCIIonWG=89,0,42;PLPlatGen=2994,0,3395;PLXIll=713,0,512;PLXPSolWGLS=137,0,306;PLminsum=8523;PLminsumOverDP=13.64;TrancheABQDmin2=0;TrancheAlignmin2=0;TrancheMapmin2=0;TrancheSSEmin2=0;YesPLtot=11;allalts=G;datasetcalls=11;geno=…	GT:DP:GQ:PL	0/1:625:8523:8703,0,8523
chr1	204945665	.	G	A	12762	PASS	DPSum=871;HRun=1;HapNoVar=0;NoPLTot=0;PL454WG=114,0,151;PLCG=618,0,496;PLHSWEx=1048,0,1527;PLHSWG=1112,0,882;PLILL250=618,0,621;PLILLCLIA=2897,0,2670;PLILLWG=476,0,693;PLIllPCRFree=807,0,806;PLNCIIonWG=295,0,218;PLPlatGen=4211,0,3242;PLXIll=385,0,665;PLXPSolWGLS=181,0,271;PLminsum=12242;PLminsumOverDP=14.06;TrancheABQDmin2=0;TrancheAlignmin2=0;TrancheMapmin2=0;TrancheSSEmin2=0;YesPLtot=12;allalts…	GT:DP:GQ:PL	0/1:871:12242:12762,0,12242
chr1	204945746	.	G	C	13849	PASS	DPSum=1066;HRun=3;HapNoVar=0;NoPLTot=0;PL454WG=239,0,230;PLCG=546,0,926;PLHSWEx=3650,0,3760;PLHSWG=807,0,786;PLILL250=624,0,649;PLILLCLIA=2649,0,2612;PLILLWEx=13,0,247;PLILLWG=310,0,344;PLIllPCRFree=592,0,1049;PLPlatGen=3670,0,2902;PLXIll=515,0,865;PLXPSolWGLS=234,0,394;PLminsum=13849;PLminsumOverDP=12.99;RPA=3,2;RU=G;TrancheABQDmin2=0;TrancheAlignmin2=0;TrancheMapmin2=0;TrancheSSEmin2=0;YesPLtot…	GT:DP:GQ:PL	0/1:1066:13849:13849,0,14764
chr1	205034434	.	G	T	10588	PASS	DPSum=845;HRun=0;HapNoVar=0;NoPLTot=0;PL454WG=115,0,112;PLCG=315,0,931;PLHSWEx=1422,0,2280;PLHSWG=847,0,701;PLILL250=698,0,362;PLILLCLIA=1597,0,2109;PLILLWG=286,0,388;PLIllPCRFree=742,0,868;PLIonEx=465,0,415;PLNCIIonWG=93,0,53;PLPlatGen=3047,0,3187;PLXIll=762,0,491;PLXPSolWGLS=199,0,243;PLminsum=10588;PLminsumOverDP=12.53;RPA=4,2,1;RU=G;TrancheABQDmin2=0;TrancheAlignmin2=0;TrancheMapmin2=0;Tranch…	GT:DP:GQ:PL	0/1:845:10588:10588,0,12140
chr1	205034488	.	A	G	9908	PASS	DPSum=733;HRun=3;HapNoVar=0;NoPLTot=0;PL454WG=230,0,95;PLCG=565,0,708;PLHSWEx=330,0,590;PLHSWG=784,0,820;PLILL250=614,0,295;PLILLCLIA=2130,0,2104;PLILLWG=524,0,332;PLIllPCRFree=811,0,776;PLNCIIonWG=24,0,184;PLPlatGen=3032,0,3028;PLXIll=673,0,754;PLXPSolWGLS=191,0,367;PLminsum=9908;PLminsumOverDP=13.52;RPA=3,2;RU=G;TrancheABQDmin2=0;TrancheAlignmin2=0;TrancheMapmin2=0;TrancheSSEmin2=0;YesPLtot=12;…	GT:DP:GQ:PL	0/1:733:9908:9908,0,10053
chr1	205034552	.	C	T	9305	PASS	DPSum=704;HRun=3;HapNoVar=0;NoPLTot=0;PL454WG=186,0,116;PLCG=374,0,1022;PLHSWG=734,0,633;PLILL250=494,0,420;PLILLCLIA=1916,0,1826;PLILLWG=664,0,429;PLIllPCRFree=886,0,728;PLIonEx=26,0,42;PLNCIIonWG=178,0,176;PLPlatGen=3263,0,3306;PLXIll=495,0,615;PLXPSolWGLS=89,0,424;PLminsum=9305;PLminsumOverDP=13.22;RPA=3,2;RU=G;TrancheABQDmin2=0;TrancheAlignmin2=0;TrancheMapmin2=0;TrancheSSEmin2=0;YesPLtot=12;…	GT:DP:GQ:PL	0/1:704:9305:9305,0,9737
chr1	205272926	.	C	T	14698	PASS	DPSum=1136;HRun=3;HapNoVar=0;NoPLTot=0;PL454WG=142,0,190;PLCG=935,0,991;PLHSWEx=1539,0,2096;PLHSWG=859,0,694;PLILL250=615,0,483;PLILLCLIA=1530,0,2290;PLILLWEx=3358,0,3258;PLILLWG=449,0,186;PLIllPCRFree=789,0,1131;PLIonEx=370,0,162;PLPlatGen=3554,0,3117;PLXIll=488,0,632;PLXPSolWGLS=70,0,84;PLminsum=14698;PLminsumOverDP=12.94;RPA=3,2;RU=C;TrancheABQDmin2=0;TrancheAlignmin2=0;TrancheMapmin2=0;Tranch…	GT:DP:GQ:PL	0/1:1136:14698:14698,0,15314
chr1	205272983	.	C	G	14490	PASS	DPSum=1125;HRun=3;HapNoVar=0;NoPLTot=0;PL454WG=90,0,250;PLCG=566,0,592;PLHSWEx=2181,0,2514;PLHSWG=760,0,804;PLILL250=576,0,466;PLILLCLIA=1996,0,2104;PLILLWEx=2879,0,3780;PLILLWG=401,0,234;PLIllPCRFree=775,0,893;PLIonEx=548,0,419;PLPlatGen=3303,0,3215;PLXIll=324,0,776;PLXPSolWGLS=91,0,30;PLminsum=14490;PLminsumOverDP=12.88;RPA=3,2;RU=C;TrancheABQDmin2=0;TrancheAlignmin2=0;TrancheMapmin2=0;TrancheS…	GT:DP:GQ:PL	0/1:1125:14490:14490,0,16077
chr1	205308335	.	G	A	12722	PASS	DPSum=851;HRun=3;HapNoVar=0;NoPLTot=0;PL454WG=302,0,210;PLCG=453,0,785;PLHSWEx=1653,0,963;PLHSWG=870,0,624;PLILL250=578,0,357;PLILLCLIA=2291,0,1972;PLILLWG=507,0,346;PLIllPCRFree=1015,0,878;PLIonEx=167,0,167;PLNCIIonWG=84,0,70;PLPlatGen=3810,0,3790;PLXIll=768,0,591;PLXPSolWGLS=224,0,36;PLminsum=10789;PLminsumOverDP=12.68;RPA=3,2;RU=G;TrancheABQDmin2=0;TrancheAlignmin2=0;TrancheMapmin2=0;TrancheSS…	GT:DP:GQ:PL	0/1:851:10789:12722,0,10789
chr1	205308368	.	C	T	13476	PASS	DPSum=947;HRun=3;HapNoVar=0;NoPLTot=0;PL454WG=243,0,267;PLCG=985,0,830;PLHSWEx=2368,0,1489;PLHSWG=815,0,1011;PLILL250=506,0,380;PLILLCLIA=2506,0,1994;PLILLWG=296,0,240;PLIllPCRFree=971,0,1047;PLIonEx=179,0,96;PLNCIIonWG=133,0,60;PLPlatGen=3801,0,3479;PLXIll=535,0,799;PLXPSolWGLS=138,0,36;PLminsum=11728;PLminsumOverDP=12.38;RPA=3,2;RU=G;TrancheABQDmin2=0;TrancheAlignmin2=0;TrancheMapmin2=0;Tranche…	GT:DP:GQ:PL	0/1:947:11728:13476,0,11728
chr1	206239403	.	C	T	11319	PASS	DPSum=834;HRun=3;HapNoVar=0;NoPLTot=0;PL454WG=146,0,199;PLCG=206,0,622;PLHSWEx=1246,0,1434;PLHSWG=1479,0,1147;PLILL250=342,0,463;PLILLCLIA=1305,0,1511;PLILLWG=719,0,384;PLIllPCRFree=972,0,677;PLIonEx=575,0,499;PLNCIIonWG=167,0,296;PLPlatGen=3654,0,4183;PLXIll=446,0,685;PLXPSolWGLS=62,0,456;PLminsum=11319;PLminsumOverDP=13.57;RPA=3,2;RU=C;TrancheABQDmin2=0;TrancheAlignmin2=0;TrancheMapmin2=0;Tranc…	GT:DP:GQ:PL	0/1:834:11319:11319,0,12556
chr1	206239415	.	C	T	11679	PASS	DPSum=878;HRun=3;HapNoVar=0;NoPLTot=0;PL454WG=144,0,210;PLCG=430,0,666;PLHSWEx=1238,0,1757;PLHSWG=1444,0,1366;PLILL250=306,0,517;PLILLCLIA=1380,0,1511;PLILLWG=648,0,422;PLIllPCRFree=1007,0,627;PLIonEx=678,0,651;PLNCIIonWG=140,0,411;PLPlatGen=3921,0,4143;PLXIll=321,0,728;PLXPSolWGLS=22,0,347;PLminsum=11679;PLminsumOverDP=13.3;RPA=3,2;RU=C;TrancheABQDmin2=0;TrancheAlignmin2=0;TrancheMapmin2=0;Tranc…	GT:DP:GQ:PL	0/1:878:11679:11679,0,13356
chr1	206239667	.	G	A	8935	PASS	DPSum=724;HRun=0;HapNoVar=0;NoPLTot=0;PL454WG=204,0,216;PLCG=431,0,913;PLHSWEx=28,0,111;PLHSWG=831,0,891;PLILL250=367,0,478;PLILLCLIA=1739,0,2395;PLILLWG=574,0,517;PLIllPCRFree=745,0,535;PLIonEx=222,0,252;PLNCIIonWG=112,0,212;PLPlatGen=2938,0,3301;PLXIll=559,0,793;PLXPSolWGLS=185,0,375;PLminsum=8935;PLminsumOverDP=12.34;RPA=2,1;RU=G;TrancheABQDmin2=0;TrancheAlignmin2=0;TrancheMapmin2=0;TrancheSSE…	GT:DP:GQ:PL	0/1:724:8935:8935,0,10989
chr1	206239668	.	A	G	9061	PASS	DPSum=729;HRun=0;HapNoVar=0;NoPLTot=0;PL454WG=187,0,231;PLCG=499,0,929;PLHSWEx=29,0,107;PLHSWG=819,0,941;PLILL250=363,0,469;PLILLCLIA=1718,0,2423;PLILLWG=513,0,531;PLIllPCRFree=775,0,519;PLIonEx=221,0,239;PLNCIIonWG=134,0,209;PLPlatGen=3022,0,3204;PLXIll=591,0,785;PLXPSolWGLS=190,0,367;PLminsum=9061;PLminsumOverDP=12.43;RPA=2,1;RU=G;TrancheABQDmin2=0;TrancheAlignmin2=0;TrancheMapmin2=0;TrancheSSE…	GT:DP:GQ:PL	0/1:729:9061:9061,0,10954
chr1	206239697	.	G	C	7906	PASS	DPSum=698;HRun=0;HapNoVar=0;NoPLTot=0;PL454WG=171,0,231;PLCG=318,0,1259;PLHSWEx=24,0,68;PLHSWG=556,0,994;PLILL250=315,0,442;PLILLCLIA=1570,0,1855;PLILLWG=279,0,483;PLIllPCRFree=843,0,660;PLIonEx=76,0,43;PLNCIIonWG=102,0,49;PLPlatGen=2877,0,3207;PLXIll=483,0,661;PLXPSolWGLS=292,0,621;PLminsum=7906;PLminsumOverDP=11.33;RPA=2,1;RU=G;TrancheABQDmin2=0;TrancheAlignmin2=0;TrancheMapmin2=0;TrancheSSEmin…	GT:DP:GQ:PL	0/1:698:7906:7906,0,10573
chr1	206655331	.	C	T	5182	PASS	DPSum=501;HRun=0;HapNoVar=0;NoPLTot=0;PL454WG=91,0,56;PLCG=1146,0,680;PLHSWG=644,0,638;PLILL250=304,0,243;PLILLCLIA=694,0,812;PLILLWG=7,0,152;PLIllPCRFree=400,0,489;PLPlatGen=1581,0,2213;PLXIll=315,0,292;PLminsum=5182;PLminsumOverDP=10.34;TrancheABQDmin2=0;TrancheAlignmin2=0;TrancheMapmin2=0;TrancheSSEmin2=0;YesPLtot=8;allalts=T;datasetcalls=9;geno=2;genoMapGood=8;platformbias=none;platformnames=…	GT:DP:GQ:PL	0/1:501:5182:5182,0,5575
chr1	206655363	.	T	C	4958	PASS	DPSum=537;HRun=1;HapNoVar=0;NoPLTot=0;PL454WG=93,0,91;PLCG=481,0,320;PLHSWG=605,0,996;PLILL250=303,0,395;PLILLCLIA=790,0,1169;PLILLWG=0,0,271;PLIllPCRFree=370,0,671;PLNCIIonWG=21,0,24;PLPlatGen=1862,0,3285;PLXIll=433,0,464;PLminsum=4958;PLminsumOverDP=9.23;TrancheABQDmin2=0;TrancheAlignmin2=0;TrancheMapmin2=0;TrancheSSEmin2=0;YesPLtot=10;allalts=C;datasetcalls=10;geno=2;genoMapGood=9;platformbias…	GT:DP:GQ:PL	0/1:537:4958:4958,0,7686
chr1	207065770	.	T	C	10129	PASS	DPSum=774;HRun=0;HapNoVar=0;NoPLTot=0;PL454WG=101,0,222;PLCG=532,0,753;PLHSWG=639,0,1241;PLILL250=551,0,797;PLILLCLIA=1418,0,1839;PLILLWG=388,0,682;PLIllPCRFree=801,0,1149;PLNCIIonWG=261,0,149;PLPlatGen=4251,0,3927;PLXIll=736,0,624;PLXPSolWGLS=451,0,388;PLminsum=10129;PLminsumOverDP=13.09;TrancheABQDmin2=0;TrancheAlignmin2=0;TrancheMapmin2=0;TrancheSSEmin2=0;YesPLtot=11;allalts=C;datasetcalls=11;…	GT:DP:GQ:PL	0/1:774:10129:10129,0,11771
chr1	207065806	.	T	A	8930	PASS	DPSum=773;HRun=0;HapNoVar=0;NoPLTot=0;PL454WG=133,0,302;PLCG=599,0,1005;PLHSWG=734,0,1250;PLILL250=612,0,652;PLILLCLIA=1013,0,1895;PLILLWG=257,0,1038;PLIllPCRFree=587,0,1207;PLNCIIonWG=164,0,37;PLPlatGen=4003,0,4192;PLXIll=586,0,665;PLXPSolWGLS=242,0,482;PLminsum=8930;PLminsumOverDP=11.55;TrancheABQDmin2=0;TrancheAlignmin2=0;TrancheMapmin2=0;TrancheSSEmin2=0;YesPLtot=11;allalts=A;datasetcalls=11;…	GT:DP:GQ:PL	0/1:773:8930:8930,0,12725
chr1	207109116	.	C	T	12877	PASS	DPSum=904;HRun=3;HapNoVar=0;NoPLTot=0;PL454WG=274,0,121;PLCG=808,0,914;PLHSWEx=1458,0,1269;PLHSWG=1016,0,863;PLILL250=289,0,567;PLILLCLIA=2076,0,2180;PLILLWG=425,0,412;PLIllPCRFree=1216,0,295;PLIonEx=328,0,395;PLNCIIonWG=104,0,103;PLPlatGen=3964,0,2794;PLXIll=796,0,809;PLXPSolWGLS=123,0,217;PLminsum=10939;PLminsumOverDP=12.1;RPA=3,2;RU=C;TrancheABQDmin2=0;TrancheAlignmin2=0;TrancheMapmin2=0;Tranc…	GT:DP:GQ:PL	0/1:904:10939:12877,0,10939
chr1	207109167	.	G	A	11730	PASS	DPSum=865;HRun=3;HapNoVar=0;NoPLTot=0;PL454WG=295,0,209;PLCG=667,0,919;PLHSWEx=948,0,907;PLHSWG=534,0,1057;PLILL250=422,0,718;PLILLCLIA=2061,0,2621;PLILLWG=322,0,336;PLIllPCRFree=1210,0,447;PLIonEx=293,0,444;PLNCIIonWG=110,0,59;PLPlatGen=3923,0,3087;PLXIll=827,0,1117;PLXPSolWGLS=118,0,361;PLminsum=11730;PLminsumOverDP=13.56;RPA=3,2;RU=C;TrancheABQDmin2=0;TrancheAlignmin2=0;TrancheMapmin2=0;Tranch…	GT:DP:GQ:PL	0/1:865:11730:11730,0,12282
chr1	211810143	.	C	T	7240	PASS	DPSum=634;HRun=0;HapNoVar=0;NoPLTot=0;PL454WG=303,0,188;PLCG=322,0,510;PLHSWG=510,0,725;PLILL250=277,0,429;PLILLCLIA=1633,0,1953;PLILLWG=278,0,131;PLIllPCRFree=485,0,645;PLNCIIonWG=108,0,166;PLPlatGen=2701,0,3990;PLXIll=608,0,297;PLXPSolWGLS=15,0,142;PLminsum=7240;PLminsumOverDP=11.42;TrancheABQDmin2=0;TrancheAlignmin2=0;TrancheMapmin2=0;TrancheSSEmin2=0;YesPLtot=10;allalts=T;datasetcalls=11;geno…	GT:DP:GQ:PL	0/1:634:7240:7240,0,9176
chr1	211810168	.	C	G	7240	PASS	DPSum=637;HRun=0;HapNoVar=0;NoPLTot=0;PL454WG=326,0,138;PLCG=343,0,308;PLHSWG=629,0,848;PLILL250=242,0,387;PLILLCLIA=1401,0,1822;PLILLWG=56,0,288;PLIllPCRFree=616,0,563;PLNCIIonWG=101,0,92;PLPlatGen=2978,0,3464;PLXIll=518,0,284;PLXPSolWGLS=30,0,75;PLminsum=7240;PLminsumOverDP=11.37;TrancheABQDmin2=0;TrancheAlignmin2=0;TrancheMapmin2=0;TrancheSSEmin2=0;YesPLtot=11;allalts=G;datasetcalls=11;geno=2;…	GT:DP:GQ:PL	0/1:637:7240:7240,0,8269
chr1	211988421	.	G	A	11064	PASS	DPSum=699;HRun=0;HapNoVar=0;NoPLTot=0;PL454WG=141,0,129;PLCG=251,0,657;PLHSWG=1089,0,1236;PLILL250=834,0,538;PLILLCLIA=1604,0,1111;PLILLWG=920,0,547;PLIllPCRFree=1012,0,480;PLNCIIonWG=63,0,140;PLPlatGen=4180,0,3426;PLXIll=716,0,544;PLXPSolWGLS=254,0,392;PLminsum=9200;PLminsumOverDP=13.16;RPA=12,13;RU=A;TrancheABQDmin2=0;TrancheAlignmin2=0;TrancheMapmin2=0;TrancheSSEmin2=0;YesPLtot=11;allalts=A;da…	GT:DP:GQ:PL	0/1:699:9200:11064,0,9200
chr1	211988451	.	T	C	9610	PASS	DPSum=707;HRun=0;HapNoVar=0;NoPLTot=0;PL454WG=44,0,203;PLCG=266,0,668;PLHSWG=1037,0,1337;PLILL250=804,0,699;PLILLCLIA=1738,0,1287;PLILLWG=475,0,775;PLIllPCRFree=754,0,1004;PLNCIIonWG=37,0,161;PLPlatGen=3541,0,3839;PLXIll=572,0,577;PLXPSolWGLS=342,0,396;PLminsum=9610;PLminsumOverDP=13.59;TrancheABQDmin2=0;TrancheAlignmin2=0;TrancheMapmin2=0;TrancheSSEmin2=0;YesPLtot=11;allalts=C;datasetcalls=11;ge…	GT:DP:GQ:PL	0/1:707:9610:9610,0,10946
chr1	213664461	.	G	T	11099	PASS	DPSum=752;HRun=1;HapNoVar=0;NoPLTot=0;PL454WG=180,0,209;PLCG=732,0,778;PLHSWEx=30,0,39;PLHSWG=1037,0,960;PLILL250=856,0,351;PLILLCLIA=1805,0,1632;PLILLWG=416,0,449;PLIllPCRFree=1054,0,980;PLPlatGen=4104,0,3876;PLXIll=771,0,739;PLXPSolWGLS=114,0,183;PLminsum=10196;PLminsumOverDP=13.56;TrancheABQDmin2=0;TrancheAlignmin2=0;TrancheMapmin2=0;TrancheSSEmin2=0;YesPLtot=11;allalts=T;datasetcalls=11;geno=…	GT:DP:GQ:PL	0/1:752:10196:11099,0,10196
chr1	213664490	.	A	T	10537	PASS	DPSum=812;HRun=1;HapNoVar=0;NoPLTot=0;PL454WG=199,0,205;PLCG=832,0,1568;PLHSWEx=70,0,32;PLHSWG=994,0,1068;PLILL250=458,0,677;PLILLCLIA=1681,0,1693;PLILLWG=632,0,634;PLIllPCRFree=886,0,1199;PLPlatGen=3570,0,4379;PLXIll=764,0,555;PLXPSolWGLS=451,0,509;PLminsum=10537;PLminsumOverDP=12.98;TrancheABQDmin2=0;TrancheAlignmin2=0;TrancheMapmin2=0;TrancheSSEmin2=0;YesPLtot=11;allalts=T;datasetcalls=11;geno…	GT:DP:GQ:PL	0/1:812:10537:10537,0,12519
chr1	214692522	.	G	C	9455	PASS	DPSum=691;HRun=1;HapNoVar=0;NoPLTot=0;PL454WG=82,0,83;PLCG=368,0,589;PLHSWG=968,0,1176;PLILL250=500,0,761;PLILLCLIA=1437,0,1443;PLILLWG=445,0,276;PLIllPCRFree=923,0,909;PLNCIIonWG=113,0,189;PLPlatGen=3985,0,3410;PLXIll=481,0,772;PLXPSolWGLS=153,0,23;PLminsum=9455;PLminsumOverDP=13.68;TrancheABQDmin2=0;TrancheAlignmin2=0;TrancheMapmin2=0;TrancheSSEmin2=0;YesPLtot=11;allalts=C;datasetcalls=11;geno=…	GT:DP:GQ:PL	0/1:691:9455:9455,0,9631
chr1	214692574	.	C	T	9263	PASS	DPSum=757;HRun=1;HapNoVar=0;NoPLTot=0;PL454WG=120,0,88;PLCG=334,0,533;PLHSWG=1326,0,1089;PLILL250=570,0,619;PLILLCLIA=1341,0,1391;PLILLWG=176,0,563;PLIllPCRFree=870,0,1045;PLNCIIonWG=77,0,237;PLPlatGen=3816,0,4015;PLXIll=613,0,887;PLXPSolWGLS=20,0,111;PLminsum=9263;PLminsumOverDP=12.24;TrancheABQDmin2=0;TrancheAlignmin2=0;TrancheMapmin2=0;TrancheSSEmin2=0;YesPLtot=10;allalts=T;datasetcalls=11;gen…	GT:DP:GQ:PL	0/1:757:9263:9263,0,10578
chr1	214830592	.	A	G	13780	PASS	DPSum=971;HRun=2;HapNoVar=0;NoPLTot=0;PL454WG=215,0,211;PLCG=801,0,400;PLHSWEx=2760,0,2855;PLHSWG=1117,0,1037;PLILL250=486,0,915;PLILLCLIA=1659,0,1900;PLILLWG=515,0,589;PLIllPCRFree=576,0,811;PLIonEx=693,0,636;PLNCIIonWG=60,0,231;PLPlatGen=3610,0,3633;PLXIll=796,0,210;PLXPSolWGLS=492,0,452;PLminsum=13780;PLminsumOverDP=14.19;RPA=2,1;RU=G;TrancheABQDmin2=0;TrancheAlignmin2=0;TrancheMapmin2=0;Tranc…	GT:DP:GQ:PL	0/1:971:13780:13780,0,13880
chr1	214830617	.	A	G	12259	PASS	DPSum=914;HRun=8;HapNoVar=0;NoPLTot=0;PL454WG=142,0,219;PLCG=464,0,917;PLHSWEx=2362,0,1517;PLHSWG=808,0,1207;PLILL250=853,0,561;PLILLCLIA=1761,0,1761;PLILLWG=514,0,489;PLIllPCRFree=635,0,595;PLIonEx=398,0,740;PLNCIIonWG=80,0,183;PLPlatGen=3512,0,3587;PLXIll=402,0,712;PLXPSolWGLS=328,0,506;PLminsum=12259;PLminsumOverDP=13.41;RPA=8,6;RU=T;TrancheABQDmin2=0;TrancheAlignmin2=0;TrancheMapmin2=0;Tranch…	GT:DP:GQ:PL	0/1:914:12259:12259,0,12994
chr1	215018908	.	T	C	8836	PASS	DPSum=718;HRun=0;HapNoVar=0;NoPLTot=0;PL454WG=70,0,237;PLCG=744,0,847;PLHSWG=1072,0,1359;PLILL250=385,0,660;PLILLCLIA=1443,0,2043;PLILLWG=614,0,548;PLIllPCRFree=768,0,768;PLNCIIonWG=40,0,129;PLPlatGen=3050,0,3920;PLXIll=642,0,681;PLXPSolWGLS=8,0,293;PLminsum=8836;PLminsumOverDP=12.31;RPA=15,13,14;RU=A;TrancheABQDmin2=0;TrancheAlignmin2=0;TrancheMapmin2=0;TrancheSSEmin2=0;YesPLtot=10;allalts=C;dat…	GT:DP:GQ:PL	0/1:718:8836:8836,0,11485
chr1	215018914	.	A	T	8935	PASS	DPSum=714;HRun=1;HapNoVar=0;NoPLTot=0;PL454WG=70,0,268;PLCG=805,0,706;PLHSWG=1077,0,1247;PLILL250=398,0,633;PLILLCLIA=1410,0,2093;PLILLWG=700,0,437;PLIllPCRFree=793,0,699;PLNCIIonWG=20,0,145;PLPlatGen=3060,0,3686;PLXIll=595,0,614;PLXPSolWGLS=7,0,310;PLminsum=8935;PLminsumOverDP=12.51;RPA=15,13,14;RU=A;TrancheABQDmin2=0;TrancheAlignmin2=0;TrancheMapmin2=0;TrancheSSEmin2=0;YesPLtot=9;allalts=T;data…	GT:DP:GQ:PL	0/1:714:8935:8935,0,10838
chr1	217961815	.	G	C	9530	PASS	DPSum=720;HRun=1;HapNoVar=0;NoPLTot=0;PL454WG=176,0,314;PLCG=380,0,595;PLHSWG=999,0,1363;PLILL250=668,0,435;PLILLCLIA=1061,0,1088;PLILLWG=369,0,238;PLIllPCRFree=1228,0,1280;PLNCIIonWG=194,0,200;PLPlatGen=3862,0,4557;PLXIll=385,0,612;PLXPSolWGLS=208,0,749;PLminsum=9530;PLminsumOverDP=13.24;TrancheABQDmin2=0;TrancheAlignmin2=0;TrancheMapmin2=0;TrancheSSEmin2=0;YesPLtot=11;allalts=C;datasetcalls=11;…	GT:DP:GQ:PL	0/1:720:9530:9530,0,11431
chr1	217961856	.	C	T	10958	PASS	DPSum=746;HRun=1;HapNoVar=0;NoPLTot=0;PL454WG=380,0,192;PLCG=518,0,526;PLHSWG=1502,0,946;PLILL250=524,0,692;PLILLCLIA=1297,0,1401;PLILLWG=280,0,568;PLIllPCRFree=1202,0,1336;PLNCIIonWG=207,0,162;PLPlatGen=4274,0,3861;PLXIll=457,0,429;PLXPSolWGLS=317,0,243;PLminsum=10356;PLminsumOverDP=13.88;RPA=5,9,6;RU=T;TrancheABQDmin2=0;TrancheAlignmin2=0;TrancheMapmin2=0;TrancheSSEmin2=0;YesPLtot=11;allalts=T;…	GT:DP:GQ:PL	0/1:746:10356:10958,0,10356
chr1	217961887	.	A	G	11409	PASS	DPSum=747;HRun=1;HapNoVar=0;NoPLTot=0;PL454WG=365,0,211;PLCG=468,0,929;PLHSWG=1532,0,1134;PLILL250=499,0,797;PLILLCLIA=1382,0,1660;PLILLWG=492,0,548;PLIllPCRFree=1174,0,932;PLNCIIonWG=193,0,160;PLPlatGen=4493,0,3935;PLXIll=684,0,374;PLXPSolWGLS=127,0,325;PLminsum=11005;PLminsumOverDP=14.73;RPA=5,9,6;RU=T;TrancheABQDmin2=0;TrancheAlignmin2=0;TrancheMapmin2=0;TrancheSSEmin2=0;YesPLtot=11;allalts=G;…	GT:DP:GQ:PL	0/1:747:11005:11409,0,11005
chr1	218149012	.	G	C	11414	PASS	DPSum=792;HRun=0;HapNoVar=0;NoPLTot=0;PL454WG=263,0,288;PLCG=594,0,826;PLHSWG=1176,0,1511;PLILL250=1115,0,381;PLILLCLIA=1547,0,1476;PLILLWG=566,0,628;PLIllPCRFree=954,0,875;PLNCIIonWG=194,0,163;PLPlatGen=3961,0,3893;PLXIll=779,0,953;PLXPSolWGLS=265,0,511;PLminsum=11414;PLminsumOverDP=14.41;TrancheABQDmin2=0;TrancheAlignmin2=0;TrancheMapmin2=0;TrancheSSEmin2=0;YesPLtot=11;allalts=C;datasetcalls=11…	GT:DP:GQ:PL	0/1:792:11414:11414,0,11505
chr1	218149100	.	G	A	10237	PASS	DPSum=736;HRun=0;HapNoVar=0;NoPLTot=0;PL454WG=226,0,376;PLCG=508,0,577;PLHSWG=1270,0,1269;PLILL250=1151,0,458;PLILLCLIA=831,0,1340;PLILLWG=703,0,420;PLIllPCRFree=874,0,1020;PLNCIIonWG=124,0,198;PLPlatGen=4113,0,4041;PLXIll=425,0,884;PLXPSolWGLS=12,0,261;PLminsum=10237;PLminsumOverDP=13.91;TrancheABQDmin2=0;TrancheAlignmin2=0;TrancheMapmin2=0;TrancheSSEmin2=0;YesPLtot=10;allalts=A;datasetcalls=11;…	GT:DP:GQ:PL	0/1:736:10237:10237,0,10844
chr1	218149107	.	A	G	10360	PASS	DPSum=753;HRun=0;HapNoVar=0;NoPLTot=0;PL454WG=221,0,353;PLCG=622,0,704;PLHSWG=1210,0,1203;PLILL250=1145,0,529;PLILLCLIA=874,0,1289;PLILLWG=616,0,683;PLIllPCRFree=929,0,1051;PLNCIIonWG=85,0,251;PLPlatGen=4137,0,4022;PLXIll=448,0,878;PLXPSolWGLS=73,0,381;PLminsum=10360;PLminsumOverDP=13.76;TrancheABQDmin2=0;TrancheAlignmin2=0;TrancheMapmin2=0;TrancheSSEmin2=0;YesPLtot=11;allalts=G;datasetcalls=11;g…	GT:DP:GQ:PL	0/1:753:10360:10360,0,11344
chr1	220740156	.	A	G	9550	PASS	DPSum=711;HRun=1;HapNoVar=0;NoPLTot=0;PL454WG=209,0,203;PLCG=238,0,713;PLHSWG=1321,0,1375;PLILL250=464,0,624;PLILLCLIA=1200,0,1367;PLILLWG=257,0,648;PLIllPCRFree=859,0,1466;PLNCIIonWG=228,0,9;PLPlatGen=4018,0,4310;PLXIll=725,0,586;PLXPSolWGLS=31,0,355;PLminsum=9550;PLminsumOverDP=13.43;TrancheABQDmin2=0;TrancheAlignmin2=0;TrancheMapmin2=0;TrancheSSEmin2=0;YesPLtot=10;allalts=G;datasetcalls=11;gen…	GT:DP:GQ:PL	0/1:711:9550:9550,0,11656
chr1	220740160	.	T	A	9837	PASS	DPSum=692;HRun=1;HapNoVar=0;NoPLTot=0;PL454WG=240,0,205;PLCG=232,0,707;PLHSWG=1500,0,1307;PLILL250=514,0,684;PLILLCLIA=1177,0,1390;PLILLWG=384,0,1532;PLIllPCRFree=852,0,1424;PLNCIIonWG=228,0,76;PLPlatGen=4023,0,4045;PLXIll=687,0,614;PLminsum=9837;PLminsumOverDP=14.22;TrancheABQDmin2=0;TrancheAlignmin2=0;TrancheMapmin2=0;TrancheSSEmin2=0;YesPLtot=10;allalts=A;datasetcalls=10;geno=2;genoMapGood=10;…	GT:DP:GQ:PL	0/1:692:9837:9837,0,11984
chr1	220740162	.	T	A	10170	PASS	DPSum=702;HRun=1;HapNoVar=0;NoPLTot=0;PL454WG=235,0,204;PLCG=293,0,609;PLHSWG=1528,0,1328;PLILL250=541,0,684;PLILLCLIA=1286,0,1281;PLILLWG=288,0,658;PLIllPCRFree=912,0,1348;PLNCIIonWG=258,0,31;PLPlatGen=4101,0,4092;PLXIll=728,0,682;PLminsum=10170;PLminsumOverDP=14.49;TrancheABQDmin2=0;TrancheAlignmin2=0;TrancheMapmin2=0;TrancheSSEmin2=0;YesPLtot=10;allalts=A;datasetcalls=10;geno=2;genoMapGood=10;…	GT:DP:GQ:PL	0/1:702:10170:10170,0,10917
chr1	220975337	.	C	T	11185	PASS	DPSum=746;HRun=2;HapNoVar=0;NoPLTot=0;PL454WG=233,0,279;PLCG=259,0,780;PLHSWG=991,0,794;PLILL250=563,0,557;PLILLCLIA=3276,0,2502;PLILLWG=642,0,340;PLIllPCRFree=718,0,691;PLNCIIonWG=291,0,95;PLPlatGen=3269,0,2940;PLXIll=912,0,477;PLXPSolWGLS=31,0,305;PLminsum=9760;PLminsumOverDP=13.08;TrancheABQDmin2=0;TrancheAlignmin2=0;TrancheMapmin2=0;TrancheSSEmin2=0;YesPLtot=11;allalts=T;datasetcalls=11;geno=…	GT:DP:GQ:PL	0/1:746:9760:11185,0,9760
chr1	220975414	.	G	T	10684	PASS	DPSum=762;HRun=2;HapNoVar=0;NoPLTot=0;PL454WG=367,0,255;PLCG=485,0,740;PLHSWG=948,0,973;PLILL250=568,0,469;PLILLCLIA=2214,0,2633;PLILLWG=426,0,623;PLIllPCRFree=1235,0,696;PLNCIIonWG=62,0,321;PLPlatGen=3386,0,3443;PLXIll=836,0,587;PLXPSolWGLS=157,0,336;PLminsum=10684;PLminsumOverDP=14.02;TrancheABQDmin2=0;TrancheAlignmin2=0;TrancheMapmin2=0;TrancheSSEmin2=0;YesPLtot=11;allalts=T;datasetcalls=11;ge…	GT:DP:GQ:PL	0/1:762:10684:10684,0,11076
chr1	222202423	.	T	C	9441	PASS	DPSum=673;HRun=6;HapNoVar=0;NoPLTot=0;PL454WG=89,0,147;PLCG=373,0,516;PLHSWG=825,0,735;PLILL250=432,0,679;PLILLCLIA=1320,0,1428;PLILLWG=539,0,547;PLIllPCRFree=1050,0,805;PLNCIIonWG=28,0,139;PLPlatGen=3617,0,4202;PLXIll=920,0,314;PLXPSolWGLS=248,0,356;PLminsum=9441;PLminsumOverDP=14.03;TrancheABQDmin2=0;TrancheAlignmin2=0;TrancheMapmin2=0;TrancheSSEmin2=0;YesPLtot=11;allalts=C;datasetcalls=11;geno…	GT:DP:GQ:PL	0/1:673:9441:9441,0,9868
chr1	222202501	.	G	C	11328	PASS	DPSum=698;HRun=6;HapNoVar=0;NoPLTot=0;PL454WG=76,0,177;PLCG=546,0,411;PLHSWG=1464,0,1129;PLILL250=772,0,642;PLILLCLIA=1645,0,1368;PLILLWG=619,0,287;PLIllPCRFree=1197,0,965;PLNCIIonWG=160,0,8;PLPlatGen=4297,0,4269;PLXIll=552,0,631;PLminsum=9887;PLminsumOverDP=14.16;TrancheABQDmin2=0;TrancheAlignmin2=0;TrancheMapmin2=0;TrancheSSEmin2=0;YesPLtot=9;allalts=C;datasetcalls=10;geno=2;genoMapGood=9;platf…	GT:DP:GQ:PL	0/1:698:9887:11328,0,9887
chr1	223286551	.	A	C	9934	PASS	DPSum=751;HRun=0;HapNoVar=0;NoPLTot=0;PL454WG=112,0,103;PLCG=807,0,1205;PLHSWG=1099,0,891;PLILL250=547,0,517;PLILLCLIA=1862,0,1504;PLILLWG=387,0,557;PLIllPCRFree=806,0,1067;PLIonEx=37,0,15;PLNCIIonWG=157,0,210;PLPlatGen=3102,0,3685;PLXIll=859,0,509;PLXPSolWGLS=159,0,289;PLminsum=9934;PLminsumOverDP=13.23;RPA=21,22,17;RU=A;TrancheABQDmin2=0;TrancheAlignmin2=0;TrancheMapmin2=0;TrancheSSEmin2=0;YesP…	GT:DP:GQ:PL	0/1:751:9934:9934,0,10552
chr1	223286561	.	T	G	9588	PASS	DPSum=709;HRun=0;HapNoVar=0;NoPLTot=0;PL454WG=107,0,110;PLCG=878,0,1173;PLHSWG=1001,0,823;PLILL250=575,0,513;PLILLCLIA=1717,0,1293;PLILLWG=366,0,569;PLIllPCRFree=802,0,1055;PLNCIIonWG=156,0,200;PLPlatGen=3167,0,3712;PLXIll=672,0,461;PLXPSolWGLS=147,0,157;PLminsum=9588;PLminsumOverDP=13.52;RPA=21,22,17;RU=A;TrancheABQDmin2=0;TrancheAlignmin2=0;TrancheMapmin2=0;TrancheSSEmin2=0;YesPLtot=11;allalts=…	GT:DP:GQ:PL	0/1:709:9588:9588,0,10066
chr1	223286643	.	G	A	8858	PASS	DPSum=710;HRun=0;HapNoVar=0;NoPLTot=0;PL454WG=110,0,147;PLCG=365,0,554;PLHSWG=1044,0,1016;PLILL250=414,0,491;PLILLCLIA=1408,0,1493;PLILLWEx=26,0,31;PLILLWG=250,0,298;PLIllPCRFree=879,0,918;PLNCIIonWG=64,0,113;PLPlatGen=3604,0,3695;PLXIll=563,0,623;PLXPSolWGLS=131,0,241;PLminsum=8858;PLminsumOverDP=12.48;RPA=5,6;RU=AC;TrancheABQDmin2=0;TrancheAlignmin2=0;TrancheMapmin2=0;TrancheSSEmin2=0;YesPLtot=…	GT:DP:GQ:PL	0/1:710:8858:8858,0,9620
chr1	224846423	.	C	CT	5254	PASS	DPSum=529;HRun=7;HapNoVar=0;NoPLTot=0;PLHSWG=613,0,1039,1039,1039,1039;PLILL250=263,0,269,269,269,269;PLILLCLIA=612,0,553,612,612,612;PLILLWG=106,0,179,179,179,179;PLIllPCRFree=731,0,729,731,731,731;PLPlatGen=2766,0,2741,2766,2766,2766;PLXIll=163,0,498,498,498,498;PLminsum=5254;PLminsumOverDP=9.93;RPA=7,6;RU=T;TrancheABQDmin2=0;TrancheAlignmin2=0;TrancheMapmin2=0;TrancheSSEmin2=0;YesPLtot=7;allal…	GT:DP:GQ:PL	0/1:529:5254:5254,0,6008
chr1	224846493	.	T	C	9655	PASS	DPSum=681;HRun=7;HapNoVar=0;NoPLTot=0;PL454WG=101,0,360;PLCG=251,0,487;PLHSWG=1166,0,1609;PLILL250=523,0,674;PLILLCLIA=1017,0,1136;PLILLWG=444,0,455;PLIllPCRFree=1197,0,1272;PLNCIIonWG=20,0,78;PLPlatGen=4169,0,4065;PLXIll=767,0,672;PLminsum=9655;PLminsumOverDP=14.18;RPA=7,6;RU=T;TrancheABQDmin2=0;TrancheAlignmin2=0;TrancheMapmin2=0;TrancheSSEmin2=0;YesPLtot=9;allalts=C;datasetcalls=10;geno=2;geno…	GT:DP:GQ:PL	0/1:681:9655:9655,0,10808
chr1	224861255	.	G	A	9701	PASS	DPSum=691;HRun=1;HapNoVar=0;NoPLTot=0;PL454WG=79,0,234;PLCG=414,0,504;PLHSWG=1265,0,1342;PLILL250=419,0,552;PLILLCLIA=1723,0,1609;PLILLWG=300,0,802;PLIllPCRFree=661,0,609;PLNCIIonWG=109,0,19;PLPlatGen=3290,0,3351;PLXIll=986,0,668;PLXPSolWGLS=455,0,413;PLminsum=9701;PLminsumOverDP=14.04;TrancheABQDmin2=0;TrancheAlignmin2=0;TrancheMapmin2=0;TrancheSSEmin2=0;YesPLtot=10;allalts=A;datasetcalls=11;gen…	GT:DP:GQ:PL	0/1:691:9701:9701,0,10103
chr1	224861276	.	G	C	8742	PASS	DPSum=663;HRun=1;HapNoVar=0;NoPLTot=0;PL454WG=86,0,252;PLCG=413,0,724;PLHSWG=1209,0,1309;PLILL250=455,0,542;PLILLCLIA=1743,0,1487;PLILLWG=212,0,409;PLIllPCRFree=606,0,524;PLNCIIonWG=92,0,32;PLPlatGen=2959,0,3092;PLXIll=858,0,554;PLXPSolWGLS=109,0,153;PLminsum=8742;PLminsumOverDP=13.19;TrancheABQDmin2=0;TrancheAlignmin2=0;TrancheMapmin2=0;TrancheSSEmin2=0;YesPLtot=11;allalts=C;datasetcalls=11;geno…	GT:DP:GQ:PL	0/1:663:8742:8742,0,9078
chr1	224861282	.	C	T	8612	PASS	DPSum=671;HRun=1;HapNoVar=0;NoPLTot=0;PL454WG=92,0,261;PLCG=387,0,1050;PLHSWG=1271,0,1165;PLILL250=547,0,600;PLILLCLIA=1770,0,1503;PLILLWG=196,0,382;PLIllPCRFree=565,0,619;PLNCIIonWG=64,0,22;PLPlatGen=2746,0,3189;PLXIll=821,0,722;PLXPSolWGLS=153,0,209;PLminsum=8612;PLminsumOverDP=12.83;TrancheABQDmin2=0;TrancheAlignmin2=0;TrancheMapmin2=0;TrancheSSEmin2=0;YesPLtot=11;allalts=T;datasetcalls=11;gen…	GT:DP:GQ:PL	0/1:671:8612:8612,0,9722
chr1	224861303	.	C	G	8447	PASS	DPSum=693;HRun=1;HapNoVar=0;NoPLTot=0;PL454WG=99,0,266;PLCG=497,0,1206;PLHSWEx=27,0,28;PLHSWG=1438,0,1243;PLILL250=532,0,586;PLILLCLIA=1521,0,1287;PLILLWG=161,0,510;PLIllPCRFree=592,0,700;PLNCIIonWG=94,0,50;PLPlatGen=2649,0,3023;PLXIll=671,0,812;PLXPSolWGLS=166,0,197;PLminsum=8447;PLminsumOverDP=12.19;TrancheABQDmin2=0;TrancheAlignmin2=0;TrancheMapmin2=0;TrancheSSEmin2=0;YesPLtot=12;allalts=G;dat…	GT:DP:GQ:PL	0/1:693:8447:8447,0,9908
chr1	224861306	.	G	A	8580	PASS	DPSum=690;HRun=1;HapNoVar=0;NoPLTot=0;PL454WG=101,0,241;PLCG=621,0,992;PLHSWEx=27,0,15;PLHSWG=1602,0,1211;PLILL250=521,0,526;PLILLCLIA=1492,0,1208;PLILLWG=190,0,514;PLIllPCRFree=526,0,678;PLNCIIonWG=98,0,14;PLPlatGen=2562,0,3140;PLXIll=664,0,874;PLXPSolWGLS=176,0,160;PLminsum=8580;PLminsumOverDP=12.43;TrancheABQDmin2=0;TrancheAlignmin2=0;TrancheMapmin2=0;TrancheSSEmin2=0;YesPLtot=10;allalts=A;dat…	GT:DP:GQ:PL	0/1:690:8580:8580,0,9573
chr1	227174122	.	C	G	9712	PASS	DPSum=731;HRun=2;HapNoVar=0;NoPLTot=0;PL454WG=113,0,148;PLCG=271,0,440;PLHSWEx=823,0,1131;PLHSWG=823,0,658;PLILL250=436,0,378;PLILLCLIA=1929,0,1494;PLILLWG=291,0,194;PLIllPCRFree=878,0,640;PLIonEx=195,0,212;PLNCIIonWG=38,0,206;PLPlatGen=3451,0,3090;PLXIll=403,0,401;PLXPSolWGLS=61,0,158;PLminsum=9150;PLminsumOverDP=12.52;RPA=2,1;RU=G;TrancheABQDmin2=0;TrancheAlignmin2=0;TrancheMapmin2=0;TrancheSSE…	GT:DP:GQ:PL	0/1:731:9150:9712,0,9150
chr1	227174145	.	T	C	11133	PASS	DPSum=806;HRun=2;HapNoVar=0;NoPLTot=0;PL454WG=115,0,160;PLCG=200,0,748;PLHSWEx=1711,0,1694;PLHSWG=755,0,894;PLILL250=402,0,543;PLILLCLIA=2336,0,1398;PLILLWG=385,0,315;PLIllPCRFree=872,0,724;PLIonEx=151,0,364;PLNCIIonWG=60,0,179;PLPlatGen=3548,0,3466;PLXIll=543,0,540;PLXPSolWGLS=55,0,250;PLminsum=11133;PLminsumOverDP=13.81;RPA=2,1;RU=G;TrancheABQDmin2=0;TrancheAlignmin2=0;TrancheMapmin2=0;TrancheS…	GT:DP:GQ:PL	0/1:806:11133:11133,0,11275
chr1	227174210	.	T	C	11899	PASS	DPSum=915;HRun=2;HapNoVar=0;NoPLTot=0;PL454WG=136,0,50;PLCG=379,0,719;PLHSWEx=2666,0,2645;PLHSWG=705,0,921;PLILL250=378,0,630;PLILLCLIA=1869,0,1944;PLILLWG=333,0,604;PLIllPCRFree=675,0,824;PLIonEx=236,0,461;PLNCIIonWG=38,0,319;PLPlatGen=3872,0,3295;PLXIll=478,0,703;PLXPSolWGLS=134,0,63;PLminsum=11899;PLminsumOverDP=13;RPA=2,1;RU=G;TrancheABQDmin2=0;TrancheAlignmin2=0;TrancheMapmin2=0;TrancheSSEmi…	GT:DP:GQ:PL	0/1:915:11899:11899,0,13178
chr1	228868477	.	C	G	9601	PASS	DPSum=685;HRun=0;HapNoVar=0;NoPLTot=0;PL454WG=76,0,46;PLCG=655,0,843;PLHSWG=605,0,825;PLILL250=762,0,361;PLILLCLIA=1434,0,1572;PLILLWG=415,0,318;PLIllPCRFree=785,0,685;PLPlatGen=3792,0,3472;PLXIll=697,0,562;PLXPSolWGLS=380,0,135;PLminsum=8819;PLminsumOverDP=12.87;TrancheABQDmin2=0;TrancheAlignmin2=0;TrancheMapmin2=0;TrancheSSEmin2=0;YesPLtot=10;allalts=G;datasetcalls=10;geno=2;genoMapGood=10;plat…	GT:DP:GQ:PL	0/1:685:8819:9601,0,8819
chr1	228868574	.	A	C	10776	PASS	DPSum=708;HRun=0;HapNoVar=0;NoPLTot=0;PL454WG=50,0,196;PLCG=392,0,603;PLHSWG=1342,0,1160;PLILL250=768,0,560;PLILLCLIA=1289,0,1073;PLILLWG=541,0,420;PLIllPCRFree=1223,0,1194;PLNCIIonWG=21,0,35;PLPlatGen=4189,0,4045;PLXIll=615,0,537;PLXPSolWGLS=346,0,144;PLminsum=9967;PLminsumOverDP=14.08;TrancheABQDmin2=0;TrancheAlignmin2=0;TrancheMapmin2=0;TrancheSSEmin2=0;YesPLtot=11;allalts=C;datasetcalls=11;ge…	GT:DP:GQ:PL	0/1:708:9967:10776,0,9967
chr1	229507615	.	C	T	9977	PASS	DPSum=769;HRun=2;HapNoVar=0;NoPLTot=0;PL454WG=191,0,127;PLCG=784,0,751;PLHSWG=722,0,1440;PLILL250=536,0,673;PLILLCLIA=1496,0,1161;PLILLWG=540,0,1099;PLIllPCRFree=851,0,1093;PLNCIIonWG=214,0,28;PLPlatGen=3871,0,3999;PLXIll=451,0,324;PLXPSolWGLS=321,0,293;PLminsum=9977;PLminsumOverDP=12.97;TrancheABQDmin2=0;TrancheAlignmin2=0;TrancheMapmin2=0;TrancheSSEmin2=0;YesPLtot=11;allalts=T;datasetcalls=11;g…	GT:DP:GQ:PL	0/1:769:9977:9977,0,10988
chr1	229507651	.	T	C	10485	PASS	DPSum=750;HRun=2;HapNoVar=0;NoPLTot=0;PL454WG=69,0,302;PLCG=532,0,836;PLHSWG=1082,0,919;PLILL250=621,0,372;PLILLCLIA=1469,0,1783;PLILLWG=724,0,507;PLIllPCRFree=1184,0,701;PLNCIIonWG=34,0,198;PLPlatGen=4134,0,4001;PLXIll=547,0,354;PLXPSolWGLS=89,0,354;PLminsum=10327;PLminsumOverDP=13.77;TrancheABQDmin2=0;TrancheAlignmin2=0;TrancheMapmin2=0;TrancheSSEmin2=0;YesPLtot=11;allalts=C;datasetcalls=11;gen…	GT:DP:GQ:PL	0/1:750:10327:10485,0,10327
chr1	232007109	.	G	A	10345	PASS	DPSum=748;HRun=2;HapNoVar=0;NoPLTot=0;PLCG=611,0,1171;PLHSWG=1398,0,900;PLILL250=682,0,553;PLILLCLIA=1857,0,1667;PLILLWG=411,0,709;PLIllPCRFree=1237,0,957;PLPlatGen=3623,0,3681;PLXIll=333,0,585;PLXPSolWGLS=193,0,224;PLminsum=10345;PLminsumOverDP=13.83;TrancheABQDmin2=0;TrancheAlignmin2=0;TrancheMapmin2=0;TrancheSSEmin2=0;YesPLtot=9;allalts=A;datasetcalls=9;geno=2;genoMapGood=9;platformbias=none;p…	GT:DP:GQ:PL	0/1:748:10345:10345,0,10447
chr1	232007181	.	T	C	8956	PASS	DPSum=687;HRun=2;HapNoVar=0;NoPLTot=0;PL454WG=75,0,218;PLCG=262,0,654;PLHSWEx=34,0,27;PLHSWG=996,0,1032;PLILL250=528,0,451;PLILLCLIA=1542,0,1635;PLILLWG=265,0,429;PLIllPCRFree=981,0,709;PLNCIIonWG=157,0,154;PLPlatGen=3340,0,3715;PLXIll=332,0,855;PLXPSolWGLS=444,0,373;PLminsum=8956;PLminsumOverDP=13.04;TrancheABQDmin2=0;TrancheAlignmin2=0;TrancheMapmin2=0;TrancheSSEmin2=0;YesPLtot=12;allalts=C;dat…	GT:DP:GQ:PL	0/1:687:8956:8956,0,10252
chr1	232007196	.	G	A	8286	PASS	DPSum=673;HRun=2;HapNoVar=0;NoPLTot=0;PL454WG=138,0,210;PLCG=197,0,882;PLHSWEx=26,0,27;PLHSWG=1061,0,831;PLILL250=547,0,404;PLILLCLIA=1783,0,1816;PLILLWG=319,0,402;PLIllPCRFree=733,0,826;PLNCIIonWG=268,0,140;PLPlatGen=2808,0,3673;PLXIll=349,0,832;PLXPSolWGLS=57,0,275;PLminsum=8286;PLminsumOverDP=12.31;TrancheABQDmin2=0;TrancheAlignmin2=0;TrancheMapmin2=0;TrancheSSEmin2=0;YesPLtot=12;allalts=A;dat…	GT:DP:GQ:PL	0/1:673:8286:8286,0,10318
chr1	232007219	.	T	C	8644	PASS	DPSum=682;HRun=2;HapNoVar=0;NoPLTot=0;PL454WG=99,0,245;PLCG=383,0,590;PLHSWEx=39,0,31;PLHSWG=849,0,1145;PLILL250=594,0,479;PLILLCLIA=2027,0,1746;PLILLWG=313,0,744;PLIllPCRFree=588,0,799;PLPlatGen=3148,0,3527;PLXIll=483,0,911;PLXPSolWGLS=121,0,37;PLminsum=8644;PLminsumOverDP=12.67;TrancheABQDmin2=0;TrancheAlignmin2=0;TrancheMapmin2=0;TrancheSSEmin2=0;YesPLtot=11;allalts=C;datasetcalls=11;geno=2;ge…	GT:DP:GQ:PL	0/1:682:8644:8644,0,10254
chr1	232675995	.	G	A	8155	PASS	DPSum=699;HRun=0;HapNoVar=0;NoPLTot=0;PL454WG=155,0,172;PLCG=247,0,622;PLHSWG=1107,0,990;PLILL250=752,0,711;PLILLCLIA=1326,0,1120;PLILLWG=12,0,200;PLIllPCRFree=737,0,828;PLNCIIonWG=44,0,83;PLPlatGen=3386,0,3581;PLXIll=389,0,400;PLminsum=8155;PLminsumOverDP=11.67;TrancheABQDmin2=0;TrancheAlignmin2=0;TrancheMapmin2=0;TrancheSSEmin2=0;YesPLtot=9;allalts=A;datasetcalls=10;geno=2;genoMapGood=9;platfor…	GT:DP:GQ:PL	0/1:699:8155:8155,0,8707
chr1	232676023	.	C	T	8374	PASS	DPSum=689;HRun=0;HapNoVar=0;NoPLTot=0;PL454WG=153,0,174;PLCG=630,0,473;PLHSWG=1119,0,1094;PLILL250=719,0,708;PLILLCLIA=1315,0,1350;PLILLWG=82,0,265;PLIllPCRFree=679,0,849;PLNCIIonWG=54,0,144;PLPlatGen=3173,0,3569;PLXIll=420,0,471;PLXPSolWGLS=30,0,105;PLminsum=8374;PLminsumOverDP=12.15;TrancheABQDmin2=0;TrancheAlignmin2=0;TrancheMapmin2=0;TrancheSSEmin2=0;YesPLtot=11;allalts=T;datasetcalls=11;geno…	GT:DP:GQ:PL	0/1:689:8374:8374,0,9202
chr1	232766721	.	G	C	7782	PASS	DPSum=597;HRun=0;HapNoVar=0;NoPLTot=0;PL454WG=213,0,194;PLCG=453,0,375;PLHSWG=778,0,493;PLILL250=557,0,638;PLILLCLIA=1401,0,1784;PLILLWG=301,0,508;PLIllPCRFree=653,0,631;PLNCIIonWG=16,0,59;PLPlatGen=2897,0,3394;PLXIll=513,0,501;PLminsum=7782;PLminsumOverDP=13.04;TrancheABQDmin2=0;TrancheAlignmin2=0;TrancheMapmin2=0;TrancheSSEmin2=0;YesPLtot=9;allalts=C;datasetcalls=10;geno=2;genoMapGood=9;platfor…	GT:DP:GQ:PL	0/1:597:7782:7782,0,8577
chr1	232766725	.	A	C	7993	PASS	DPSum=604;HRun=0;HapNoVar=0;NoPLTot=0;PLCG=458,0,429;PLHSWG=725,0,601;PLILL250=602,0,634;PLILLCLIA=1540,0,1729;PLILLWG=320,0,476;PLIllPCRFree=693,0,638;PLNCIIonWG=55,0,62;PLPlatGen=2987,0,3516;PLXIll=604,0,432;PLXPSolWGLS=9,0,328;PLminsum=7993;PLminsumOverDP=13.23;TrancheABQDmin2=0;TrancheAlignmin2=0;TrancheMapmin2=0;TrancheSSEmin2=0;YesPLtot=9;allalts=C;datasetcalls=10;geno=2;genoMapGood=9;platf…	GT:DP:GQ:PL	0/1:604:7993:7993,0,8845
chr1	232775240	.	A	ATTTT	5803	PASS	DPSum=467;HRun=12;HapNoVar=0;NoPLTot=0;PL454WG=65,0,258,258,258,258;PLHSWG=1045,0,1577,1577,1577,1577;PLILL250=739,0,889,889,889,889;PLILLCLIA=496,0,885,885,885,885;PLILLWG=85,0,348,348,348,348;PLIllPCRFree=591,0,1447,1447,1447,1447;PLPlatGen=2442,0,4723,4723,4723,4723;PLXIll=340,0,598,598,598,598;PLminsum=5803;PLminsumOverDP=12.43;RPA=12,16;RU=T;TrancheABQDmin2=0;TrancheAlignmin2=0;TrancheMapmin…	GT:DP:GQ:PL	0/1:467:5803:5803,0,10725
chr1	232775308	.	C	T	8086	PASS	DPSum=630;HRun=0;HapNoVar=0;NoPLTot=0;PL454WG=272,0,232;PLCG=201,0,156;PLHSWG=1120,0,825;PLILL250=362,0,622;PLILLCLIA=650,0,1294;PLILLWG=584,0,320;PLIllPCRFree=819,0,1137;PLNCIIonWG=57,0,140;PLPlatGen=3455,0,3977;PLXIll=413,0,431;PLXPSolWGLS=153,0,240;PLminsum=8086;PLminsumOverDP=12.83;TrancheABQDmin2=0;TrancheAlignmin2=0;TrancheMapmin2=0;TrancheSSEmin2=0;YesPLtot=11;allalts=T;datasetcalls=11;gen…	GT:DP:GQ:PL	0/1:630:8086:8086,0,9374
chr1	235278245	.	T	A	8440	PASS	DPSum=621;HRun=0;HapNoVar=0;NoPLTot=0;PL454WG=148,0,20;PLCG=366,0,391;PLHSWG=979,0,1037;PLILL250=716,0,605;PLILLCLIA=1123,0,896;PLILLWG=177,0,595;PLIllPCRFree=948,0,566;PLNCIIonWG=140,0,93;PLPlatGen=3225,0,2990;PLXIll=542,0,279;PLXPSolWGLS=76,0,51;PLminsum=7523;PLminsumOverDP=12.11;TrancheABQDmin2=0;TrancheAlignmin2=0;TrancheMapmin2=0;TrancheSSEmin2=0;YesPLtot=10;allalts=A;datasetcalls=11;geno=2;…	GT:DP:GQ:PL	0/1:621:7523:8440,0,7523
chr1	235278284	.	A	G	7897	PASS	DPSum=616;HRun=0;HapNoVar=0;NoPLTot=0;PL454WG=110,0,55;PLCG=122,0,431;PLHSWG=758,0,982;PLILL250=507,0,620;PLILLCLIA=1139,0,1323;PLILLWG=311,0,273;PLIllPCRFree=1035,0,691;PLNCIIonWG=137,0,133;PLPlatGen=3429,0,3725;PLXIll=248,0,300;PLXPSolWGLS=101,0,94;PLminsum=7897;PLminsumOverDP=12.82;TrancheABQDmin2=0;TrancheAlignmin2=0;TrancheMapmin2=0;TrancheSSEmin2=0;YesPLtot=11;allalts=G;datasetcalls=11;geno…	GT:DP:GQ:PL	0/1:616:7897:7897,0,8627
chr1	235457580	.	G	A	8089	PASS	DPSum=662;HRun=0;HapNoVar=0;NoPLTot=0;PL454WG=179,0,141;PLCG=382,0,1065;PLHSWG=974,0,787;PLILL250=399,0,400;PLILLCLIA=925,0,868;PLILLWG=315,0,171;PLIllPCRFree=1124,0,1167;PLNCIIonWG=111,0,65;PLPlatGen=3156,0,3488;PLXIll=469,0,554;PLXPSolWGLS=55,0,133;PLminsum=8089;PLminsumOverDP=12.22;TrancheABQDmin2=0;TrancheAlignmin2=0;TrancheMapmin2=0;TrancheSSEmin2=0;YesPLtot=11;allalts=A;datasetcalls=11;geno…	GT:DP:GQ:PL	0/1:662:8089:8089,0,8839
chr1	235457622	.	C	T	5583	PASS	DPSum=621;HRun=0;HapNoVar=0;NoPLTot=0;PL454WG=134,0,146;PLCG=120,0,658;PLHSWG=772,0,689;PLILL250=360,0,515;PLILLCLIA=540,0,738;PLILLWEx=24,0,30;PLILLWG=216,0,369;PLIllPCRFree=685,0,613;PLNCIIonWG=40,0,148;PLPlatGen=2341,0,2200;PLXIll=265,0,403;PLXPSolWGLS=86,0,88;PLminsum=5583;PLminsumOverDP=8.99;TrancheABQDmin2=0;TrancheAlignmin2=0;TrancheMapmin2=0;TrancheSSEmin2=0;YesPLtot=12;allalts=T;datasetc…	GT:DP:GQ:PL	0/1:621:5583:5583,0,6597
chr1	235462744	.	T	G	7458	PASS	DPSum=678;HRun=0;HapNoVar=0;NoPLTot=0;PL454WG=3,0,246;PLCG=646,0,976;PLHSWG=733,0,1037;PLILL250=453,0,806;PLILLCLIA=761,0,1240;PLILLWG=173,0,503;PLIllPCRFree=660,0,911;PLNCIIonWG=172,0,165;PLPlatGen=3311,0,3702;PLXIll=444,0,338;PLXPSolWGLS=102,0,433;PLminsum=7458;PLminsumOverDP=11;RPA=25,18;RU=T;TrancheABQDmin2=0;TrancheAlignmin2=0;TrancheMapmin2=0;TrancheSSEmin2=0;YesPLtot=10;allalts=G;datasetca…	GT:DP:GQ:PL	0/1:678:7458:7458,0,10357
chr1	235462758	.	T	A	7840	PASS	DPSum=670;HRun=0;HapNoVar=0;NoPLTot=0;PL454WG=6,0,239;PLCG=218,0,728;PLHSWG=813,0,1253;PLILL250=482,0,831;PLILLCLIA=840,0,1505;PLILLWG=22,0,504;PLIllPCRFree=919,0,959;PLNCIIonWG=147,0,116;PLPlatGen=3741,0,3533;PLXIll=613,0,413;PLXPSolWGLS=39,0,464;PLminsum=7840;PLminsumOverDP=11.7;RPA=25,18;RU=T;TrancheABQDmin2=0;TrancheAlignmin2=0;TrancheMapmin2=0;TrancheSSEmin2=0;YesPLtot=10;allalts=A;datasetca…	GT:DP:GQ:PL	0/1:670:7840:7840,0,10545
chr1	235462767	.	T	A	8440	PASS	DPSum=656;HRun=0;HapNoVar=0;NoPLTot=0;PL454WG=39,0,232;PLCG=434,0,807;PLHSWG=1001,0,1197;PLILL250=498,0,815;PLILLCLIA=792,0,1585;PLIllPCRFree=1006,0,1137;PLNCIIonWG=168,0,91;PLPlatGen=3792,0,3767;PLXIll=710,0,431;PLminsum=8440;PLminsumOverDP=12.87;RPA=25,18;RU=T;TrancheABQDmin2=0;TrancheAlignmin2=0;TrancheMapmin2=0;TrancheSSEmin2=0;YesPLtot=9;allalts=A;datasetcalls=9;geno=2;genoMapGood=9;platform…	GT:DP:GQ:PL	0/1:656:8440:8440,0,10062
chr1	235462842	.	C	T	10101	PASS	DPSum=738;HRun=0;HapNoVar=0;NoPLTot=0;PL454WG=139,0,114;PLCG=391,0,793;PLHSWG=1423,0,1017;PLILL250=581,0,847;PLILLCLIA=684,0,1349;PLILLWG=757,0,313;PLIllPCRFree=1102,0,1278;PLPlatGen=4026,0,4128;PLXIll=781,0,621;PLXPSolWGLS=217,0,363;PLminsum=10101;PLminsumOverDP=13.69;TrancheABQDmin2=0;TrancheAlignmin2=0;TrancheMapmin2=0;TrancheSSEmin2=0;YesPLtot=10;allalts=T;datasetcalls=10;geno=2;genoMapGood=1…	GT:DP:GQ:PL	0/1:738:10101:10101,0,10823
chr1	236251850	.	G	A	10572	PASS	DPSum=721;HRun=0;HapNoVar=0;NoPLTot=0;PL454WG=164,0,36;PLCG=502,0,795;PLHSWG=951,0,1342;PLILL250=854,0,364;PLILLCLIA=2308,0,1634;PLILLWG=625,0,244;PLIllPCRFree=791,0,571;PLNCIIonWG=66,0,93;PLPlatGen=3671,0,3737;PLXIll=514,0,459;PLXPSolWGLS=126,0,241;PLminsum=9516;PLminsumOverDP=13.2;RPA=23,18,19;RU=T;TrancheABQDmin2=0;TrancheAlignmin2=0;TrancheMapmin2=0;TrancheSSEmin2=0;YesPLtot=11;allalts=A;data…	GT:DP:GQ:PL	0/1:721:9516:10572,0,9516
chr1	236251902	.	A	G	10276	PASS	DPSum=722;HRun=1;HapNoVar=0;NoPLTot=0;PL454WG=91,0,23;PLCG=382,0,1014;PLHSWG=737,0,904;PLILL250=845,0,471;PLILLCLIA=1825,0,1912;PLILLWG=693,0,431;PLIllPCRFree=1040,0,610;PLNCIIonWG=107,0,17;PLPlatGen=3759,0,3902;PLXIll=446,0,369;PLXPSolWGLS=351,0,217;PLminsum=9870;PLminsumOverDP=13.67;RPA=23,18,19;RU=T;TrancheABQDmin2=0;TrancheAlignmin2=0;TrancheMapmin2=0;TrancheSSEmin2=0;YesPLtot=10;allalts=G;da…	GT:DP:GQ:PL	0/1:722:9870:10276,0,9870
chr1	236348045	.	G	T	9111	PASS	DPSum=721;HRun=1;HapNoVar=0;NoPLTot=0;PLCG=442,0,919;PLHSWG=1186,0,1052;PLILL250=679,0,650;PLILLCLIA=1585,0,879;PLILLWG=353,0,498;PLIllPCRFree=850,0,951;PLPlatGen=3342,0,3914;PLXIll=457,0,591;PLXPSolWGLS=217,0,142;PLminsum=9111;PLminsumOverDP=12.64;TrancheABQDmin2=0;TrancheAlignmin2=0;TrancheMapmin2=0;TrancheSSEmin2=0;YesPLtot=9;allalts=T;datasetcalls=9;geno=2;genoMapGood=9;platformbias=none;plat…	GT:DP:GQ:PL	0/1:721:9111:9111,0,9596
chr1	236348070	.	G	GT	6712	PASS	DPSum=681;HRun=1;HapNoVar=0;NoPLTot=0;PL454WG=89,0,69,89,89,89;PLCG=162,0,307,307,307,307;PLHSWG=1083,0,669,1083,1083,1083;PLILL250=474,0,448,474,474,474;PLILLCLIA=827,0,629,827,827,827;PLILLWG=357,0,350,357,357,357;PLIllPCRFree=714,0,759,759,759,759;PLPlatGen=2771,0,2738,2771,2771,2771;PLXIll=197,0,626,626,626,626;PLXPSolWGLS=38,0,117,117,117,117;PLminsum=6712;PLminsumOverDP=9.86;RPA=9,10;RU=T;T…	GT:DP:GQ:PL	0/1:681:6712:6712,0,6712
chr1	236381917	.	T	A	12080	PASS	DPSum=875;HRun=0;HapNoVar=0;NoPLTot=0;PL454WG=166,0,212;PLCG=124,0,513;PLHSWEx=934,0,1167;PLHSWG=1250,0,1244;PLILL250=853,0,623;PLILLCLIA=1073,0,1099;PLILLWG=425,0,463;PLIllPCRFree=964,0,957;PLIonEx=1222,0,1731;PLNCIIonWG=50,0,267;PLPlatGen=4120,0,4228;PLXIll=729,0,773;PLXPSolWGLS=170,0,103;PLminsum=12080;PLminsumOverDP=13.81;TrancheABQDmin2=0;TrancheAlignmin2=0;TrancheMapmin2=0;TrancheSSEmin2=0;…	GT:DP:GQ:PL	0/1:875:12080:12080,0,13380
chr1	236381987	.	A	G	9064	PASS	DPSum=751;HRun=0;HapNoVar=0;NoPLTot=0;PL454WG=192,0,276;PLCG=524,0,498;PLHSWEx=69,0,57;PLHSWG=1075,0,1165;PLILL250=723,0,658;PLILLCLIA=1069,0,1268;PLILLWG=305,0,406;PLIllPCRFree=755,0,1228;PLIonEx=151,0,476;PLPlatGen=3278,0,4680;PLXIll=908,0,382;PLXPSolWGLS=15,0,264;PLminsum=9064;PLminsumOverDP=12.07;TrancheABQDmin2=0;TrancheAlignmin2=0;TrancheMapmin2=0;TrancheSSEmin2=0;YesPLtot=11;allalts=G;data…	GT:DP:GQ:PL	0/1:751:9064:9064,0,11358
chr1	236381989	.	C	A	9717	PASS	DPSum=773;HRun=0;HapNoVar=0;NoPLTot=0;PL454WG=192,0,276;PLCG=438,0,640;PLHSWEx=64,0,61;PLHSWG=1154,0,1261;PLILL250=711,0,711;PLILLCLIA=1133,0,1233;PLILLWG=448,0,325;PLIllPCRFree=776,0,1224;PLIonEx=238,0,809;PLNCIIonWG=101,0,236;PLPlatGen=3485,0,4716;PLXIll=956,0,384;PLXPSolWGLS=21,0,233;PLminsum=9717;PLminsumOverDP=12.57;TrancheABQDmin2=0;TrancheAlignmin2=0;TrancheMapmin2=0;TrancheSSEmin2=0;YesPL…	GT:DP:GQ:PL	0/1:773:9717:9717,0,12109
chr1	237989943	.	T	TA	6966	PASS	DPSum=680;HRun=0;HapNoVar=0;NoPLTot=0;PL454WG=65,0,342;PLCG=186,0,569;PLHSWG=727,0,863;PLILL250=377,0,507;PLILLCLIA=911,0,1058;PLILLWEx=26,0,28;PLILLWG=254,0,609;PLIllPCRFree=764,0,803;PLNCIIonWG=75,0,55;PLPlatGen=3253,0,2897;PLXIll=317,0,330;PLXPSolWGLS=11,0,184;PLminsum=6966;PLminsumOverDP=10.24;RPA=7,8;RU=A;TrancheABQDmin2=0;TrancheAlignmin2=0;TrancheMapmin2=0;TrancheSSEmin2=0;YesPLtot=11;alla…	GT:DP:GQ:PL	0/1:680:6966:6966,0,8245
chr1	237989980	.	C	A	9907	PASS	DPSum=717;HRun=0;HapNoVar=0;NoPLTot=0;PL454WG=331,0,184;PLCG=449,0,876;PLHSWG=1274,0,1190;PLILL250=490,0,495;PLILLCLIA=1121,0,1309;PLILLWG=535,0,749;PLIllPCRFree=884,0,1163;PLNCIIonWG=88,0,52;PLPlatGen=4079,0,4200;PLXIll=530,0,329;PLXPSolWGLS=126,0,447;PLminsum=9907;PLminsumOverDP=13.82;RPA=3,2;RU=A;TrancheABQDmin2=0;TrancheAlignmin2=0;TrancheMapmin2=0;TrancheSSEmin2=0;YesPLtot=11;allalts=A;datas…	GT:DP:GQ:PL	0/1:717:9907:9907,0,10994
chr1	238756842	.	A	G	6204	PASS	DPSum=528;HRun=0;HapNoVar=0;NoPLTot=0;PL454WG=68,0,123;PLCG=657,0,225;PLHSWG=197,0,757;PLILL250=528,0,673;PLILLCLIA=1058,0,1194;PLIllPCRFree=653,0,798;PLPlatGen=2418,0,3442;PLXIll=625,0,281;PLminsum=6204;PLminsumOverDP=11.75;TrancheABQDmin2=0;TrancheAlignmin2=0;TrancheMapmin2=0;TrancheSSEmin2=0;YesPLtot=8;allalts=G;datasetcalls=8;geno=2;genoMapGood=8;platformbias=none;platformnames=ill,454,cg;pla…	GT:DP:GQ:PL	0/1:528:6204:6204,0,7493
chr1	238756891	.	C	G	7061	PASS	DPSum=581;HRun=0;HapNoVar=0;NoPLTot=0;PL454WG=108,0,80;PLCG=614,0,227;PLHSWG=547,0,704;PLILL250=581,0,717;PLILLCLIA=1258,0,995;PLILLWG=102,0,278;PLIllPCRFree=616,0,744;PLNCIIonWG=13,0,118;PLPlatGen=2732,0,3414;PLXIll=475,0,737;PLXPSolWGLS=15,0,199;PLminsum=7061;PLminsumOverDP=12.15;TrancheABQDmin2=0;TrancheAlignmin2=0;TrancheMapmin2=0;TrancheSSEmin2=0;YesPLtot=9;allalts=G;datasetcalls=11;geno=2;g…	GT:DP:GQ:PL	0/1:581:7061:7061,0,8213
chr1	238756904	.	G	A	7205	PASS	DPSum=603;HRun=0;HapNoVar=0;NoPLTot=0;PL454WG=93,0,62;PLCG=330,0,263;PLHSWG=736,0,760;PLILL250=679,0,655;PLILLCLIA=1319,0,827;PLILLWG=158,0,216;PLIllPCRFree=580,0,579;PLNCIIonWG=12,0,128;PLPlatGen=2713,0,3268;PLXIll=468,0,719;PLXPSolWGLS=117,0,289;PLminsum=7205;PLminsumOverDP=11.95;TrancheABQDmin2=0;TrancheAlignmin2=0;TrancheMapmin2=0;TrancheSSEmin2=0;YesPLtot=10;allalts=A;datasetcalls=11;geno=2;…	GT:DP:GQ:PL	0/1:603:7205:7205,0,7766
chr1	238756936	.	A	C	8053	PASS	DPSum=662;HRun=0;HapNoVar=0;NoPLTot=0;PL454WG=83,0,111;PLCG=580,0,808;PLHSWG=1177,0,940;PLILL250=661,0,849;PLILLCLIA=1095,0,1147;PLILLWG=447,0,300;PLIllPCRFree=411,0,641;PLNCIIonWG=35,0,126;PLPlatGen=2971,0,3597;PLXIll=477,0,808;PLXPSolWGLS=116,0,135;PLminsum=8053;PLminsumOverDP=12.16;TrancheABQDmin2=0;TrancheAlignmin2=0;TrancheMapmin2=0;TrancheSSEmin2=0;YesPLtot=11;allalts=C;datasetcalls=11;geno…	GT:DP:GQ:PL	0/1:662:8053:8053,0,9462
chr1	243396079	.	AAC	A	15355	PASS	DPSum=758;HRun=0;HapNoVar=0;NoPLTot=0;PL454WG=525,0,260;PLCG=904,0,557;PLHSWG=1838,0,1448;PLILL250=738,0,844;PLILLCLIA=2450,0,2556;PLILLWG=672,0,1221;PLIllPCRFree=1695,0,1059;PLNCIIonWG=121,0,396;PLPlatGen=5204,0,5356;PLXIll=963,0,1173;PLXPSolWGLS=245,0,589;PLminsum=15355;PLminsumOverDP=20.26;TrancheABQDmin2=0;TrancheAlignmin2=0;TrancheMapmin2=0;TrancheSSEmin2=0;YesPLtot=11;allalts=A;datasetcalls…	GT:DP:GQ:PL	0/1:758:15355:15355,0,15459
chr1	243396119	.	C	T	11339	PASS	DPSum=774;HRun=0;HapNoVar=0;NoPLTot=0;PLCG=905,0,853;PLHSWG=1123,0,908;PLILL250=410,0,484;PLILLCLIA=2026,0,1598;PLILLWG=706,0,514;PLIllPCRFree=1193,0,1029;PLNCIIonWG=63,0,215;PLPlatGen=4003,0,3994;PLXIll=681,0,545;PLXPSolWGLS=229,0,446;PLminsum=10586;PLminsumOverDP=13.68;TrancheABQDmin2=0;TrancheAlignmin2=0;TrancheMapmin2=0;TrancheSSEmin2=0;YesPLtot=10;allalts=T;datasetcalls=10;geno=2;genoMapGood…	GT:DP:GQ:PL	0/1:774:10586:11339,0,10586
chr1	243669012	.	T	C	9755	PASS	DPSum=731;HRun=1;HapNoVar=0;NoPLTot=0;PLCG=513,0,687;PLHSWG=1449,0,1552;PLILL250=480,0,983;PLILLCLIA=1291,0,1237;PLILLWG=257,0,599;PLIllPCRFree=793,0,1146;PLPlatGen=4035,0,4068;PLXIll=632,0,977;PLXPSolWGLS=305,0,125;PLminsum=9755;PLminsumOverDP=13.34;TrancheABQDmin2=0;TrancheAlignmin2=0;TrancheMapmin2=0;TrancheSSEmin2=0;YesPLtot=9;allalts=C;datasetcalls=9;geno=2;genoMapGood=9;platformbias=none;pl…	GT:DP:GQ:PL	0/1:731:9755:9755,0,11374
chr1	243669015	.	GT	G	11897	PASS	DPSum=725;HRun=1;HapNoVar=0;NoPLTot=0;PLCG=637,0,678;PLHSWG=1661,0,1919;PLILL250=740,0,1392;PLILLCLIA=1665,0,1529;PLILLWG=261,0,1072;PLIllPCRFree=953,0,1351;PLPlatGen=4851,0,4784;PLXIll=762,0,1171;PLXPSolWGLS=367,0,185;PLminsum=11897;PLminsumOverDP=16.41;TrancheABQDmin2=0;TrancheAlignmin2=0;TrancheMapmin2=0;TrancheSSEmin2=0;YesPLtot=9;allalts=G;datasetcalls=9;geno=2;genoMapGood=9;platformbias=non…	GT:DP:GQ:PL	0/1:725:11897:11897,0,14081
chr1	244281000	.	A	G	9338	PASS	DPSum=719;HRun=0;HapNoVar=0;NoPLTot=0;PL454WG=241,0,104;PLCG=379,0,931;PLHSWG=1097,0,1226;PLILL250=881,0,561;PLILLCLIA=1125,0,1547;PLILLWG=460,0,616;PLIllPCRFree=1056,0,1316;PLNCIIonWG=34,0,179;PLPlatGen=3361,0,4556;PLXIll=528,0,474;PLXPSolWGLS=176,0,397;PLminsum=9338;PLminsumOverDP=12.99;RPA=17,16,18,19;RU=A;TrancheABQDmin2=0;TrancheAlignmin2=0;TrancheMapmin2=0;TrancheSSEmin2=0;YesPLtot=11;allal…	GT:DP:GQ:PL	0/1:719:9338:9338,0,11907
chr1	244281046	.	T	C	10155	PASS	DPSum=743;HRun=0;HapNoVar=0;NoPLTot=0;PL454WG=259,0,93;PLCG=461,0,810;PLHSWG=920,0,1481;PLILL250=767,0,583;PLILLCLIA=1274,0,1586;PLILLWG=467,0,628;PLIllPCRFree=1041,0,1024;PLNCIIonWG=57,0,222;PLPlatGen=4078,0,4067;PLXIll=616,0,613;PLXPSolWGLS=215,0,420;PLminsum=10155;PLminsumOverDP=13.67;RPA=17,16,18,19;RU=A;TrancheABQDmin2=0;TrancheAlignmin2=0;TrancheMapmin2=0;TrancheSSEmin2=0;YesPLtot=11;allalt…	GT:DP:GQ:PL	0/1:743:10155:10155,0,11527
chr1	244281047	.	G	A	10273	PASS	DPSum=738;HRun=0;HapNoVar=0;NoPLTot=0;PL454WG=274,0,88;PLCG=408,0,899;PLHSWG=1018,0,1461;PLILL250=821,0,559;PLILLCLIA=1283,0,1522;PLILLWG=494,0,644;PLIllPCRFree=1000,0,1028;PLNCIIonWG=62,0,194;PLPlatGen=4070,0,4087;PLXIll=629,0,572;PLXPSolWGLS=214,0,420;PLminsum=10273;PLminsumOverDP=13.92;RPA=17,16,18,19;RU=A;TrancheABQDmin2=0;TrancheAlignmin2=0;TrancheMapmin2=0;TrancheSSEmin2=0;YesPLtot=11;allal…	GT:DP:GQ:PL	0/1:738:10273:10273,0,11474
chr1	244723652	.	G	C	7396	PASS	DPSum=557;HRun=7;HapNoVar=0;NoPLTot=0;PL454WG=348,0,117;PLCG=231,0,492;PLHSWG=683,0,696;PLILL250=456,0,486;PLILLCLIA=786,0,734;PLILLWG=242,0,424;PLIllPCRFree=722,0,975;PLNCIIonWG=19,0,23;PLPlatGen=3508,0,3771;PLXIll=251,0,285;PLXPSolWGLS=150,0,84;PLminsum=7396;PLminsumOverDP=13.28;TrancheABQDmin2=0;TrancheAlignmin2=0;TrancheMapmin2=0;TrancheSSEmin2=0;YesPLtot=10;allalts=C;datasetcalls=11;geno=2;g…	GT:DP:GQ:PL	0/1:557:7396:7396,0,8087
chr1	244723729	.	T	C	4600	PASS	DPSum=418;HRun=3;HapNoVar=0;NoPLTot=0;PL454WG=292,0,99;PLCG=248,0,563;PLHSWG=459,0,303;PLILL250=470,0,571;PLILLCLIA=426,0,257;PLILLWG=49,0,170;PLIllPCRFree=429,0,546;PLPlatGen=2094,0,2096;PLXIll=133,0,176;PLminsum=4600;PLminsumOverDP=11;RPA=3,2;RU=T;TrancheABQDmin2=0;TrancheAlignmin2=0;TrancheMapmin2=0;TrancheSSEmin2=0;YesPLtot=9;allalts=C;datasetcalls=9;geno=2;genoMapGood=9;platformbias=none;pla…	GT:DP:GQ:PL	0/1:418:4600:4600,0,4781
chr1	244723741	.	T	C	5247	PASS	DPSum=458;HRun=3;HapNoVar=0;NoPLTot=0;PL454WG=318,0,114;PLCG=542,0,577;PLHSWG=525,0,367;PLILL250=465,0,587;PLILLCLIA=442,0,344;PLILLWG=17,0,304;PLIllPCRFree=588,0,843;PLPlatGen=2189,0,3104;PLXIll=161,0,241;PLminsum=5247;PLminsumOverDP=11.46;RPA=3,2;RU=T;TrancheABQDmin2=0;TrancheAlignmin2=0;TrancheMapmin2=0;TrancheSSEmin2=0;YesPLtot=8;allalts=C;datasetcalls=9;geno=2;genoMapGood=8;platformbias=none…	GT:DP:GQ:PL	0/1:458:5247:5247,0,6481
chr1	244749901	.	C	G	10482	PASS	DPSum=731;HRun=0;HapNoVar=0;NoPLTot=0;PL454WG=130,0,111;PLCG=401,0,582;PLHSWG=978,0,1512;PLILL250=773,0,825;PLILLCLIA=1763,0,1525;PLILLWG=227,0,659;PLIllPCRFree=1135,0,643;PLNCIIonWG=344,0,46;PLPlatGen=3708,0,3118;PLXIll=714,0,732;PLXPSolWGLS=309,0,326;PLminsum=10079;PLminsumOverDP=13.79;TrancheABQDmin2=0;TrancheAlignmin2=0;TrancheMapmin2=0;TrancheSSEmin2=0;YesPLtot=11;allalts=G;datasetcalls=11;g…	GT:DP:GQ:PL	0/1:731:10079:10482,0,10079
chr1	244749962	.	C	T	10910	PASS	DPSum=798;HRun=0;HapNoVar=0;NoPLTot=0;PL454WG=155,0,125;PLCG=580,0,1019;PLHSWG=1374,0,1341;PLILL250=822,0,877;PLILLCLIA=1983,0,1889;PLILLWG=624,0,285;PLIllPCRFree=887,0,1004;PLPlatGen=3519,0,3551;PLXIll=706,0,785;PLXPSolWGLS=260,0,426;PLminsum=10910;PLminsumOverDP=13.67;RPA=2,1;RU=A;TrancheABQDmin2=0;TrancheAlignmin2=0;TrancheMapmin2=0;TrancheSSEmin2=0;YesPLtot=10;allalts=T;datasetcalls=10;geno=2…	GT:DP:GQ:PL	0/1:798:10910:10910,0,11302
chr1	245393367	.	G	A	7318	PASS	DPSum=602;HRun=1;HapNoVar=0;NoPLTot=0;PL454WG=187,0,87;PLCG=384,0,496;PLHSWG=926,0,737;PLILL250=558,0,425;PLILLCLIA=860,0,1081;PLILLWG=36,0,236;PLIllPCRFree=665,0,1053;PLNCIIonWG=44,0,105;PLPlatGen=3060,0,3719;PLXIll=598,0,560;PLminsum=7318;PLminsumOverDP=12.16;TrancheABQDmin2=0;TrancheAlignmin2=0;TrancheMapmin2=0;TrancheSSEmin2=0;YesPLtot=10;allalts=A;datasetcalls=10;geno=2;genoMapGood=10;platfo…	GT:DP:GQ:PL	0/1:602:7318:7318,0,8499
chr1	245393389	.	C	T	6807	PASS	DPSum=592;HRun=1;HapNoVar=0;NoPLTot=0;PL454WG=159,0,66;PLCG=469,0,196;PLHSWG=899,0,641;PLILL250=481,0,493;PLILLCLIA=855,0,1107;PLILLWEx=28,3,0;PLILLWG=170,0,223;PLIllPCRFree=560,0,919;PLNCIIonWG=38,0,114;PLPlatGen=2584,0,3796;PLXIll=434,0,456;PLXPSolWGLS=133,0,27;PLminsum=6807;PLminsumOverDP=11.5;TrancheABQDmin2=0;TrancheAlignmin2=0;TrancheMapmin2=0;TrancheSSEmin2=0;YesPLtot=11;allalts=T;datasetc…	GT:DP:GQ:PL	0/1:592:6807:6810,3,8038
chr1	245995946	.	A	G	9132	PASS	DPSum=694;HRun=0;HapNoVar=0;NoPLTot=0;PL454WG=195,0,255;PLCG=433,0,773;PLHSWG=1301,0,1104;PLILL250=476,0,628;PLILLCLIA=971,0,1152;PLILLWG=516,0,394;PLIllPCRFree=711,0,883;PLNCIIonWG=108,0,235;PLPlatGen=3563,0,3997;PLXIll=615,0,591;PLXPSolWGLS=243,0,477;PLminsum=9132;PLminsumOverDP=13.16;TrancheABQDmin2=0;TrancheAlignmin2=0;TrancheMapmin2=0;TrancheSSEmin2=0;YesPLtot=11;allalts=G;datasetcalls=11;ge…	GT:DP:GQ:PL	0/1:694:9132:9132,0,10489
chr1	245996005	.	G	A	10327	PASS	DPSum=720;HRun=1;HapNoVar=0;NoPLTot=0;PL454WG=223,0,132;PLCG=471,0,575;PLHSWG=1360,0,1353;PLILL250=619,0,605;PLILLCLIA=1074,0,1361;PLILLWG=597,0,733;PLIllPCRFree=1144,0,996;PLNCIIonWG=157,0,336;PLPlatGen=4131,0,3533;PLXIll=533,0,587;PLXPSolWGLS=18,0,433;PLminsum=10327;PLminsumOverDP=14.34;TrancheABQDmin2=0;TrancheAlignmin2=0;TrancheMapmin2=0;TrancheSSEmin2=0;YesPLtot=10;allalts=A;datasetcalls=11;…	GT:DP:GQ:PL	0/1:720:10327:10327,0,10644
chr1	245996007	.	G	A	9944	PASS	DPSum=713;HRun=1;HapNoVar=0;NoPLTot=0;PL454WG=181,0,178;PLCG=415,0,678;PLHSWG=1427,0,1315;PLILL250=635,0,593;PLILLCLIA=1070,0,1360;PLILLWG=533,0,702;PLIllPCRFree=1102,0,1014;PLNCIIonWG=78,0,310;PLPlatGen=3981,0,3457;PLXIll=504,0,525;PLXPSolWGLS=18,0,442;PLminsum=9944;PLminsumOverDP=13.95;TrancheABQDmin2=0;TrancheAlignmin2=0;TrancheMapmin2=0;TrancheSSEmin2=0;YesPLtot=10;allalts=A;datasetcalls=11;g…	GT:DP:GQ:PL	0/1:713:9944:9944,0,10574
chr1	247018184	.	A	G	8530	PASS	DPSum=607;HRun=4;HapNoVar=0;NoPLTot=0;PLCG=375,0,470;PLHSWG=940,0,1108;PLILL250=799,0,674;PLILLCLIA=882,0,1286;PLILLWG=413,0,299;PLIllPCRFree=793,0,802;PLNCIIonWG=112,0,14;PLPlatGen=3446,0,3170;PLXIll=508,0,781;PLXPSolWGLS=262,0,407;PLminsum=8530;PLminsumOverDP=14.05;RPA=4,3;RU=A;TrancheABQDmin2=0;TrancheAlignmin2=0;TrancheMapmin2=0;TrancheSSEmin2=0;YesPLtot=9;allalts=G;datasetcalls=10;geno=2;gen…	GT:DP:GQ:PL	0/1:607:8530:8530,0,9011
chr1	247018264	.	T	TTTTAC	10457	PASS	DPSum=688;HRun=4;HapNoVar=0;NoPLTot=0;PL454WG=110,0,329,329,329,329;PLCG=84,0,847,847,847,847;PLHSWG=1258,0,2703,2703,2703,2703;PLILL250=1025,0,1546,1546,1546,1546;PLILLCLIA=1828,0,3174,3174,3174,3174;PLILLWG=480,0,761,761,761,761;PLIllPCRFree=988,0,2323,2323,2323,2323;PLNCIIonWG=122,0,32,122,122,122;PLPlatGen=4155,0,7830,7830,7830,7830;PLXIll=348,0,1601,1601,1601,1601;PLXPSolWGLS=59,0,305,305,30…	GT:DP:GQ:PL	0/1:688:10457:10457,0,21451
chr10	980822	.	G	A	10069	PASS	DPSum=758;HRun=0;HapNoVar=0;NoPLTot=0;PL454WG=182,0,210;PLCG=367,0,656;PLHSWG=1175,0,1346;PLILL250=599,0,480;PLILLCLIA=1768,0,2188;PLILLWG=529,0,420;PLIllPCRFree=651,0,695;PLNCIIonWG=207,0,168;PLPlatGen=3486,0,3618;PLXIll=849,0,510;PLXPSolWGLS=256,0,395;PLminsum=10069;PLminsumOverDP=13.28;TrancheABQDmin2=0;TrancheAlignmin2=0;TrancheMapmin2=0;TrancheSSEmin2=0;YesPLtot=11;allalts=A;datasetcalls=11;…	GT:DP:GQ:PL	0/1:758:10069:10069,0,10686
chr10	1040159	.	G	C	9787	PASS	DPSum=692;HRun=0;HapNoVar=0;NoPLTot=0;PL454WG=141,0,139;PLCG=894,0,603;PLHSWG=1217,0,933;PLILL250=515,0,754;PLILLCLIA=1420,0,1355;PLILLWG=468,0,378;PLIllPCRFree=965,0,625;PLNCIIonWG=47,0,263;PLPlatGen=3641,0,3703;PLXIll=388,0,340;PLXPSolWGLS=91,0,152;PLminsum=9245;PLminsumOverDP=13.36;RPA=7,6;RU=TTTG;TrancheABQDmin2=0;TrancheAlignmin2=0;TrancheMapmin2=0;TrancheSSEmin2=0;YesPLtot=11;allalts=C;data…	GT:DP:GQ:PL	0/1:692:9245:9787,0,9245
chr10	2291574	.	G	A	10617	PASS	DPSum=740;HRun=1;HapNoVar=0;NoPLTot=0;PL454WG=204,0,246;PLCG=239,0,1004;PLHSWG=1320,0,1287;PLILL250=636,0,790;PLILLCLIA=2004,0,1912;PLILLWEx=29,0,25;PLILLWG=483,0,734;PLIllPCRFree=673,0,820;PLNCIIonWG=269,0,37;PLPlatGen=4052,0,2855;PLXIll=612,0,722;PLXPSolWGLS=96,0,348;PLminsum=10617;PLminsumOverDP=14.35;TrancheABQDmin2=0;TrancheAlignmin2=0;TrancheMapmin2=0;TrancheSSEmin2=0;YesPLtot=12;allalts=A;…	GT:DP:GQ:PL	0/1:740:10617:10617,0,10780
chr10	2291632	.	T	G	12127	PASS	DPSum=775;HRun=1;HapNoVar=0;NoPLTot=0;PL454WG=220,0,109;PLCG=224,0,431;PLHSWG=1346,0,1148;PLILL250=491,0,777;PLILLCLIA=2381,0,2682;PLILLWG=627,0,672;PLIllPCRFree=1130,0,1021;PLNCIIonWG=290,0,51;PLPlatGen=4434,0,2992;PLXIll=548,0,730;PLXPSolWGLS=436,0,346;PLminsum=10959;PLminsumOverDP=14.14;TrancheABQDmin2=0;TrancheAlignmin2=0;TrancheMapmin2=0;TrancheSSEmin2=0;YesPLtot=11;allalts=G;datasetcalls=11…	GT:DP:GQ:PL	0/1:775:10959:12127,0,10959
chr10	2502822	.	CT	C	6042	PASS	DPSum=587;HRun=0;HapNoVar=0;NoPLTot=0;PLCG=74,0,74;PLHSWG=772,0,1017;PLILL250=394,0,498;PLILLCLIA=915,0,223;PLILLWG=366,0,91;PLIllPCRFree=508,0,571;PLNCIIonWG=49,0,32;PLPlatGen=2455,0,2619;PLXIll=509,0,512;PLminsum=5637;PLminsumOverDP=9.6;RPA=12,11;RU=T;TrancheABQDmin2=0;TrancheAlignmin2=0;TrancheMapmin2=0;TrancheSSEmin2=0;YesPLtot=9;allalts=C;datasetcalls=9;geno=2;genoMapGood=9;platformbias=none…	GT:DP:GQ:PL	0/1:587:5637:6042,0,5637
chr10	2502906	.	A	T	7525	PASS	DPSum=608;HRun=0;HapNoVar=0;NoPLTot=0;PL454WG=41,0,282;PLCG=261,0,557;PLHSWG=737,0,1743;PLILL250=506,0,788;PLILLCLIA=1273,0,1359;PLILLWG=407,0,464;PLIllPCRFree=670,0,587;PLNCIIonWG=36,0,120;PLPlatGen=2734,0,3273;PLXIll=684,0,766;PLXPSolWGLS=176,0,128;PLminsum=7525;PLminsumOverDP=12.38;TrancheABQDmin2=0;TrancheAlignmin2=0;TrancheMapmin2=0;TrancheSSEmin2=0;YesPLtot=11;allalts=T;datasetcalls=11;geno…	GT:DP:GQ:PL	0/1:608:7525:7525,0,10067
chr10	2502966	.	T	TGGGTCTTTCCTA	11338	PASS	DPSum=643;HRun=2;HapNoVar=0;NoPLTot=0;PL454WG=263,0,2022,2022,2022,2022;PLCG=1119,0,1141,1141,1141,1141;PLHSWG=1224,0,5427,5427,5427,5427;PLILL250=869,0,3210,3210,3210,3210;PLILLCLIA=1485,0,3724,3724,3724,3724;PLILLWG=490,0,1285,1285,1285,1285;PLIllPCRFree=1034,0,3291,3291,3291,3291;PLNCIIonWG=140,0,647,647,647,647;PLPlatGen=3760,0,12731,12731,12731,12731;PLXIll=851,0,2498,2498,2498,2498;PLXPSolW…	GT:DP:GQ:PL	0/1:643:11338:11338,0,37423
chr10	3865519	.	A	G	9752	PASS	DPSum=682;HRun=4;HapNoVar=0;NoPLTot=0;PL454WG=85,0,56;PLCG=390,0,1244;PLHSWG=1029,0,1456;PLILL250=432,0,736;PLILLCLIA=1390,0,1127;PLILLWG=542,0,430;PLIllPCRFree=1117,0,617;PLNCIIonWG=199,0,62;PLPlatGen=3745,0,2845;PLXIll=575,0,383;PLXPSolWGLS=248,0,524;PLminsum=9480;PLminsumOverDP=13.9;TrancheABQDmin2=0;TrancheAlignmin2=0;TrancheMapmin2=0;TrancheSSEmin2=0;YesPLtot=11;allalts=G;datasetcalls=11;gen…	GT:DP:GQ:PL	0/1:682:9480:9752,0,9480
chr10	3865566	.	T	C	9510	PASS	DPSum=656;HRun=4;HapNoVar=0;NoPLTot=0;PL454WG=88,0,21;PLCG=363,0,521;PLHSWG=1665,0,1204;PLILL250=437,0,1019;PLILLCLIA=1170,0,1012;PLILLWG=322,0,726;PLIllPCRFree=951,0,705;PLPlatGen=3701,0,3566;PLXIll=461,0,377;PLXPSolWGLS=352,0,380;PLminsum=9510;PLminsumOverDP=14.5;TrancheABQDmin2=0;TrancheAlignmin2=0;TrancheMapmin2=0;TrancheSSEmin2=0;YesPLtot=10;allalts=C;datasetcalls=10;geno=2;genoMapGood=10;pl…	GT:DP:GQ:PL	0/1:656:9510:9510,0,9531
chr10	5176727	.	A	C	10016	PASS	DPSum=722;HRun=0;HapNoVar=0;NoPLTot=0;PL454WG=181,0,389;PLCG=437,0,777;PLHSWG=1103,0,1694;PLILL250=426,0,715;PLILLCLIA=826,0,1553;PLILLWG=380,0,496;PLIllPCRFree=1124,0,878;PLNCIIonWG=178,0,52;PLPlatGen=4499,0,3866;PLXIll=788,0,625;PLXPSolWGLS=74,0,386;PLminsum=10016;PLminsumOverDP=13.87;TrancheABQDmin2=0;TrancheAlignmin2=0;TrancheMapmin2=0;TrancheSSEmin2=0;YesPLtot=11;allalts=C;datasetcalls=11;ge…	GT:DP:GQ:PL	0/1:722:10016:10016,0,11431
chr10	5176783	.	C	T	9223	PASS	DPSum=648;HRun=0;HapNoVar=0;NoPLTot=0;PL454WG=72,0,377;PLCG=502,0,533;PLHSWG=1065,0,1359;PLILL250=526,0,630;PLILLCLIA=675,0,1188;PLILLWG=465,0,303;PLIllPCRFree=767,0,928;PLNCIIonWG=85,0,51;PLPlatGen=4297,0,3734;PLXIll=602,0,545;PLXPSolWGLS=167,0,433;PLminsum=9223;PLminsumOverDP=14.23;TrancheABQDmin2=0;TrancheAlignmin2=0;TrancheMapmin2=0;TrancheSSEmin2=0;YesPLtot=11;allalts=T;datasetcalls=11;geno=…	GT:DP:GQ:PL	0/1:648:9223:9223,0,10081
chr10	5940718	.	A	C	10121	PASS	DPSum=806;HRun=0;HapNoVar=0;NoPLTot=0;PL454WG=204,0,135;PLCG=169,0,820;PLHSWG=1082,0,1140;PLILL250=637,0,709;PLILLCLIA=2628,0,2646;PLILLWG=317,0,869;PLIllPCRFree=733,0,934;PLNCIIonWG=309,0,222;PLPlatGen=3290,0,4306;PLXIll=637,0,657;PLXPSolWGLS=115,0,691;PLminsum=10121;PLminsumOverDP=12.56;RPA=9,10;RU=A;TrancheABQDmin2=0;TrancheAlignmin2=0;TrancheMapmin2=0;TrancheSSEmin2=0;YesPLtot=11;allalts=C;da…	GT:DP:GQ:PL	0/1:806:10121:10121,0,13129
chr10	5940738	.	A	G	10383	PASS	DPSum=846;HRun=0;HapNoVar=0;NoPLTot=0;PL454WG=114,0,140;PLCG=463,0,829;PLHSWG=1315,0,1236;PLILL250=572,0,842;PLILLCLIA=2627,0,2728;PLILLWG=340,0,981;PLIllPCRFree=779,0,967;PLNCIIonWG=349,0,182;PLPlatGen=3171,0,4098;PLXIll=574,0,621;PLXPSolWGLS=79,0,1031;PLminsum=10383;PLminsumOverDP=12.27;RPA=9,10;RU=A;TrancheABQDmin2=0;TrancheAlignmin2=0;TrancheMapmin2=0;TrancheSSEmin2=0;YesPLtot=11;allalts=G;da…	GT:DP:GQ:PL	0/1:846:10383:10383,0,13655
chr10	7401878	.	C	T	11018	PASS	DPSum=724;HRun=2;HapNoVar=0;NoPLTot=0;PL454WG=249,0,188;PLCG=559,0,594;PLHSWG=1245,0,976;PLILL250=924,0,490;PLILLCLIA=1368,0,1097;PLILLWG=584,0,656;PLIllPCRFree=1027,0,741;PLNCIIonWG=155,0,349;PLPlatGen=4172,0,4155;PLXIll=431,0,704;PLXPSolWGLS=304,0,539;PLminsum=10489;PLminsumOverDP=14.49;TrancheABQDmin2=0;TrancheAlignmin2=0;TrancheMapmin2=0;TrancheSSEmin2=0;YesPLtot=11;allalts=T;datasetcalls=11;…	GT:DP:GQ:PL	0/1:724:10489:11018,0,10489
chr10	7401893	.	C	CT	12270	PASS	DPSum=711;HRun=2;HapNoVar=0;NoPLTot=0;PL454WG=251,0,288;PLCG=407,0,717;PLHSWG=1386,0,1295;PLILL250=1157,0,863;PLILLCLIA=1559,0,1365;PLILLWG=747,0,1016;PLIllPCRFree=1068,0,852;PLNCIIonWG=218,0,491;PLPlatGen=4784,0,4802;PLXIll=428,0,940;PLXPSolWGLS=265,0,358;PLminsum=12270;PLminsumOverDP=17.26;TrancheABQDmin2=0;TrancheAlignmin2=0;TrancheMapmin2=0;TrancheSSEmin2=0;YesPLtot=11;allalts=CT;datasetcalls…	GT:DP:GQ:PL	0/1:711:12270:12270,0,12987
chr10	7450066	.	T	TTG	13008	PASS	DPSum=695;HRun=2;HapNoVar=0;NoPLTot=0;PL454WG=201,0,271;PLCG=309,0,511;PLHSWG=1089,0,1302;PLILL250=1161,0,685;PLILLCLIA=3685,0,3720;PLILLWG=424,0,454;PLIllPCRFree=719,0,1470;PLNCIIonWG=324,0,105;PLPlatGen=4436,0,4563;PLXIll=621,0,387;PLXPSolWGLS=39,0,45;PLminsum=13008;PLminsumOverDP=18.72;RPA=1,2;RU=TG;TrancheABQDmin2=0;TrancheAlignmin2=0;TrancheMapmin2=0;TrancheSSEmin2=0;YesPLtot=11;allalts=TTG;…	GT:DP:GQ:PL	0/1:695:13008:13008,0,13513
chr10	7450111	.	G	A	8238	PASS	DPSum=663;HRun=2;HapNoVar=0;NoPLTot=0;PL454WG=222,0,86;PLCG=429,0,667;PLHSWG=840,0,326;PLILL250=625,0,414;PLILLCLIA=2195,0,2510;PLILLWG=204,0,355;PLIllPCRFree=496,0,986;PLNCIIonWG=152,0,97;PLPlatGen=2922,0,3039;PLXIll=153,0,291;PLminsum=8238;PLminsumOverDP=12.43;TrancheABQDmin2=0;TrancheAlignmin2=0;TrancheMapmin2=0;TrancheSSEmin2=0;YesPLtot=10;allalts=A;datasetcalls=10;geno=2;genoMapGood=10;platf…	GT:DP:GQ:PL	0/1:663:8238:8238,0,8771
chr10	7536215	.	G	T	11264	PASS	DPSum=814;HRun=0;HapNoVar=0;NoPLTot=0;PL454WG=204,0,179;PLCG=539,0,668;PLHSWEx=29,0,35;PLHSWG=1168,0,1173;PLILL250=658,0,522;PLILLCLIA=1950,0,1867;PLILLWG=486,0,910;PLIllPCRFree=1220,0,733;PLNCIIonWG=125,0,168;PLPlatGen=4218,0,3655;PLXIll=511,0,999;PLXPSolWGLS=156,0,564;PLminsum=11264;PLminsumOverDP=13.84;TrancheABQDmin2=0;TrancheAlignmin2=0;TrancheMapmin2=0;TrancheSSEmin2=0;YesPLtot=12;allalts=T…	GT:DP:GQ:PL	0/1:814:11264:11264,0,11473
chr10	7536307	.	C	T	10559	PASS	DPSum=746;HRun=0;HapNoVar=0;NoPLTot=0;PL454WG=208,0,151;PLCG=216,0,654;PLHSWG=863,0,1330;PLILL250=631,0,594;PLILLCLIA=1410,0,2266;PLILLWG=847,0,636;PLIllPCRFree=1022,0,958;PLNCIIonWG=123,0,120;PLPlatGen=4193,0,4050;PLXIll=900,0,609;PLXPSolWGLS=146,0,151;PLminsum=10559;PLminsumOverDP=14.15;TrancheABQDmin2=0;TrancheAlignmin2=0;TrancheMapmin2=0;TrancheSSEmin2=0;YesPLtot=11;allalts=T;datasetcalls=11;…	GT:DP:GQ:PL	0/1:746:10559:10559,0,11519
chr10	7547659	.	A	T	8663	PASS	DPSum=671;HRun=1;HapNoVar=0;NoPLTot=0;PL454WG=184,0,212;PLCG=601,0,446;PLHSWG=816,0,1023;PLILL250=675,0,481;PLILLCLIA=1840,0,1730;PLILLWG=256,0,457;PLIllPCRFree=672,0,890;PLNCIIonWG=52,0,38;PLPlatGen=2988,0,2819;PLXIll=553,0,342;PLXPSolWGLS=26,0,56;PLminsum=8494;PLminsumOverDP=12.66;TrancheABQDmin2=0;TrancheAlignmin2=0;TrancheMapmin2=0;TrancheSSEmin2=0;YesPLtot=11;allalts=T;datasetcalls=11;geno=2…	GT:DP:GQ:PL	0/1:671:8494:8663,0,8494
chr10	8191255	.	T	A	10552	PASS	DPSum=691;HRun=3;HapNoVar=0;NoPLTot=0;PL454WG=108,0,197;PLCG=418,0,262;PLHSWG=1475,0,708;PLILL250=678,0,442;PLILLCLIA=1316,0,1365;PLILLWG=166,0,609;PLIllPCRFree=1467,0,563;PLNCIIonWG=92,0,173;PLPlatGen=4265,0,3756;PLXIll=492,0,782;PLXPSolWGLS=75,0,139;PLminsum=8996;PLminsumOverDP=13.02;RPA=3,2;RU=A;TrancheABQDmin2=0;TrancheAlignmin2=0;TrancheMapmin2=0;TrancheSSEmin2=0;YesPLtot=11;allalts=A;datase…	GT:DP:GQ:PL	0/1:691:8996:10552,0,8996
chr10	8191269	.	G	A	10894	PASS	DPSum=738;HRun=3;HapNoVar=0;NoPLTot=0;PL454WG=117,0,144;PLCG=323,0,445;PLHSWG=1689,0,783;PLILL250=672,0,481;PLILLCLIA=1415,0,1645;PLILLWG=427,0,702;PLIllPCRFree=1384,0,950;PLNCIIonWG=86,0,152;PLPlatGen=4107,0,4105;PLXIll=540,0,781;PLXPSolWGLS=134,0,186;PLminsum=10374;PLminsumOverDP=14.06;RPA=3,2;RU=A;TrancheABQDmin2=0;TrancheAlignmin2=0;TrancheMapmin2=0;TrancheSSEmin2=0;YesPLtot=11;allalts=A;data…	GT:DP:GQ:PL	0/1:738:10374:10894,0,10374
chr10	8386919	.	G	A	9495	PASS	DPSum=647;HRun=0;HapNoVar=0;NoPLTot=0;PL454WG=106,0,210;PLCG=347,0,836;PLHSWG=1312,0,990;PLILL250=592,0,367;PLILLCLIA=854,0,1377;PLILLWG=349,0,415;PLIllPCRFree=1057,0,902;PLNCIIonWG=71,0,45;PLPlatGen=4368,0,3745;PLXIll=398,0,688;PLXPSolWGLS=41,0,48;PLminsum=9495;PLminsumOverDP=14.68;RPA=27,28;RU=T;TrancheABQDmin2=0;TrancheAlignmin2=0;TrancheMapmin2=0;TrancheSSEmin2=0;YesPLtot=11;allalts=A;dataset…	GT:DP:GQ:PL	0/1:647:9495:9495,0,9623
chr10	8386941	.	C	A	10347	PASS	DPSum=689;HRun=0;HapNoVar=0;NoPLTot=0;PL454WG=105,0,224;PLCG=530,0,526;PLHSWG=1605,0,1128;PLILL250=618,0,457;PLILLCLIA=1127,0,1478;PLILLWG=620,0,572;PLIllPCRFree=859,0,1009;PLNCIIonWG=45,0,49;PLPlatGen=4290,0,3767;PLXIll=487,0,665;PLXPSolWGLS=61,0,122;PLminsum=9997;PLminsumOverDP=14.51;RPA=27,28;RU=T;TrancheABQDmin2=0;TrancheAlignmin2=0;TrancheMapmin2=0;TrancheSSEmin2=0;YesPLtot=11;allalts=A;data…	GT:DP:GQ:PL	0/1:689:9997:10347,0,9997
chr10	10133809	.	C	T	6035	PASS	DPSum=487;HRun=0;HapNoVar=0;NoPLTot=0;PL454WG=95,0,40;PLCG=211,0,724;PLHSWG=1060,0,1116;PLILL250=239,0,403;PLILLCLIA=607,0,678;PLILLWG=247,0,330;PLIllPCRFree=704,0,488;PLNCIIonWG=24,0,21;PLPlatGen=2397,0,2290;PLXIll=354,0,221;PLXPSolWGLS=97,0,210;PLminsum=6035;PLminsumOverDP=12.39;TrancheABQDmin2=0;TrancheAlignmin2=0;TrancheMapmin2=0;TrancheSSEmin2=0;YesPLtot=11;allalts=T;datasetcalls=11;geno=2;g…	GT:DP:GQ:PL	0/1:487:6035:6035,0,6521
chr10	10133837	.	C	T	6548	PASS	DPSum=507;HRun=0;HapNoVar=0;NoPLTot=0;PL454WG=82,0,119;PLCG=185,0,561;PLHSWG=1089,0,1271;PLILL250=306,0,448;PLILLCLIA=729,0,593;PLILLWG=114,0,199;PLIllPCRFree=784,0,769;PLNCIIonWG=25,0,25;PLPlatGen=2862,0,2840;PLXIll=372,0,289;PLminsum=6548;PLminsumOverDP=12.92;TrancheABQDmin2=0;TrancheAlignmin2=0;TrancheMapmin2=0;TrancheSSEmin2=0;YesPLtot=10;allalts=T;datasetcalls=10;geno=2;genoMapGood=9;platfor…	GT:DP:GQ:PL	0/1:507:6548:6548,0,7114
chr10	10625573	.	A	G	9569	PASS	DPSum=690;HRun=1;HapNoVar=0;NoPLTot=0;PL454WG=228,0,230;PLCG=461,0,637;PLHSWG=1246,0,970;PLILL250=766,0,566;PLILLCLIA=1295,0,1001;PLILLWG=364,0,551;PLIllPCRFree=1096,0,847;PLNCIIonWG=66,0,317;PLPlatGen=3381,0,3965;PLXIll=543,0,472;PLXPSolWGLS=123,0,214;PLminsum=9569;PLminsumOverDP=13.87;TrancheABQDmin2=0;TrancheAlignmin2=0;TrancheMapmin2=0;TrancheSSEmin2=0;YesPLtot=11;allalts=G;datasetcalls=11;ge…	GT:DP:GQ:PL	0/1:690:9569:9569,0,9770
chr10	10625647	.	A	G	9464	PASS	DPSum=699;HRun=1;HapNoVar=0;NoPLTot=0;PL454WG=199,0,204;PLCG=556,0,452;PLHSWG=796,0,1507;PLILL250=582,0,615;PLILLCLIA=1218,0,1121;PLILLWG=266,0,548;PLIllPCRFree=1054,0,920;PLNCIIonWG=98,0,206;PLPlatGen=3916,0,4220;PLXIll=741,0,455;PLXPSolWGLS=38,0,297;PLminsum=9464;PLminsumOverDP=13.54;TrancheABQDmin2=0;TrancheAlignmin2=0;TrancheMapmin2=0;TrancheSSEmin2=0;YesPLtot=11;allalts=G;datasetcalls=11;gen…	GT:DP:GQ:PL	0/1:699:9464:9464,0,10545
chr10	10625655	.	C	T	9760	PASS	DPSum=713;HRun=1;HapNoVar=0;NoPLTot=0;PL454WG=218,0,154;PLCG=398,0,827;PLHSWG=796,0,1263;PLILL250=614,0,639;PLILLCLIA=1371,0,1081;PLILLWG=349,0,392;PLIllPCRFree=1076,0,1056;PLNCIIonWG=96,0,186;PLPlatGen=4092,0,4228;PLXIll=718,0,564;PLXPSolWGLS=32,0,369;PLminsum=9760;PLminsumOverDP=13.69;TrancheABQDmin2=0;TrancheAlignmin2=0;TrancheMapmin2=0;TrancheSSEmin2=0;YesPLtot=11;allalts=T;datasetcalls=11;ge…	GT:DP:GQ:PL	0/1:713:9760:9760,0,10759
chr10	11396356	.	A	G	9376	PASS	DPSum=707;HRun=0;HapNoVar=0;NoPLTot=0;PL454WG=137,0,214;PLCG=462,0,445;PLHSWG=1010,0,1514;PLILL250=620,0,496;PLILLCLIA=1175,0,1582;PLILLWG=532,0,479;PLIllPCRFree=903,0,806;PLNCIIonWG=62,0,191;PLPlatGen=3945,0,3806;PLXIll=333,0,447;PLXPSolWGLS=197,0,304;PLminsum=9376;PLminsumOverDP=13.26;TrancheABQDmin2=0;TrancheAlignmin2=0;TrancheMapmin2=0;TrancheSSEmin2=0;YesPLtot=11;allalts=G;datasetcalls=11;ge…	GT:DP:GQ:PL	0/1:707:9376:9376,0,10284
chr10	11396384	.	C	CT	4500	PASS	DPSum=707;HRun=0;HapNoVar=0;NoPLTot=0;PLCG=92,0,310;PLHSWG=567,0,633;PLILL250=391,0,323;PLILLCLIA=649,0,704;PLILLWG=210,0,263;PLIllPCRFree=485,0,378;PLNCIIonWG=6,0,104;PLPlatGen=1895,0,2163;PLXIll=205,0,417;PLminsum=4500;PLminsumOverDP=6.36;RPA=11,12;RU=T;TrancheABQDmin2=0;TrancheAlignmin2=0;TrancheMapmin2=0;TrancheSSEmin2=0;YesPLtot=8;allalts=CT;datasetcalls=9;geno=2;genoMapGood=8;platformbias=n…	GT:DP:GQ:PL	0/1:707:4500:4500,0,5295
chr10	11398517	.	C	T	9402	PASS	DPSum=662;HRun=0;HapNoVar=0;NoPLTot=0;PL454WG=196,0,184;PLCG=343,0,484;PLHSWG=1303,0,1272;PLILL250=713,0,498;PLILLCLIA=793,0,727;PLILLWG=348,0,163;PLIllPCRFree=864,0,1147;PLNCIIonWG=236,0,150;PLPlatGen=3931,0,4155;PLXIll=651,0,649;PLXPSolWGLS=24,0,148;PLminsum=9402;PLminsumOverDP=14.2;RPA=13,14;RU=A;TrancheABQDmin2=0;TrancheAlignmin2=0;TrancheMapmin2=0;TrancheSSEmin2=0;YesPLtot=11;allalts=T;datas…	GT:DP:GQ:PL	0/1:662:9402:9402,0,9577
chr10	11398544	.	T	C	8403	PASS	DPSum=648;HRun=0;HapNoVar=0;NoPLTot=0;PL454WG=99,0,180;PLCG=102,0,388;PLHSWG=1077,0,1126;PLILL250=518,0,762;PLILLCLIA=630,0,948;PLILLWG=105,0,341;PLIllPCRFree=1083,0,997;PLNCIIonWG=157,0,192;PLPlatGen=3876,0,4195;PLXIll=711,0,587;PLXPSolWGLS=45,0,72;PLminsum=8403;PLminsumOverDP=12.97;RPA=13,14;RU=A;TrancheABQDmin2=0;TrancheAlignmin2=0;TrancheMapmin2=0;TrancheSSEmin2=0;YesPLtot=11;allalts=C;datase…	GT:DP:GQ:PL	0/1:648:8403:8403,0,9788
chr10	13214753	.	G	C	12993	PASS	DPSum=933;HRun=0;HapNoVar=0;NoPLTot=0;PL454WG=244,0,145;PLCG=651,0,1144;PLHSWEx=1892,0,1676;PLHSWG=821,0,799;PLILL250=549,0,735;PLILLCLIA=1825,0,1597;PLILLWG=475,0,603;PLIllPCRFree=1128,0,789;PLIonEx=332,0,251;PLNCIIonWG=19,0,253;PLPlatGen=4182,0,3320;PLXIll=611,0,526;PLXPSolWGLS=264,0,269;PLminsum=12107;PLminsumOverDP=12.98;TrancheABQDmin2=0;TrancheAlignmin2=0;TrancheMapmin2=0;TrancheSSEmin2=0;Y…	GT:DP:GQ:PL	0/1:933:12107:12993,0,12107
chr10	13214786	.	G	A	11540	PASS	DPSum=890;HRun=0;HapNoVar=0;NoPLTot=0;PL454WG=232,0,221;PLCG=290,0,647;PLHSWEx=1396,0,1581;PLHSWG=1121,0,1112;PLILL250=812,0,583;PLILLCLIA=1495,0,1932;PLILLWG=455,0,635;PLIllPCRFree=928,0,1091;PLIonEx=136,0,268;PLNCIIonWG=290,0,7;PLPlatGen=3608,0,4304;PLXIll=297,0,721;PLXPSolWGLS=480,0,607;PLminsum=11540;PLminsumOverDP=12.97;TrancheABQDmin2=0;TrancheAlignmin2=0;TrancheMapmin2=0;TrancheSSEmin2=0;Y…	GT:DP:GQ:PL	0/1:890:11540:11540,0,13709
chr10	14259447	.	G	A	8795	PASS	DPSum=659;HRun=0;HapNoVar=0;NoPLTot=0;PL454WG=122,0,188;PLCG=272,0,513;PLHSWG=813,0,909;PLILL250=576,0,453;PLILLCLIA=1653,0,1509;PLILLWG=605,0,473;PLIllPCRFree=733,0,885;PLNCIIonWG=173,0,103;PLPlatGen=3339,0,3482;PLXIll=509,0,686;PLminsum=8795;PLminsumOverDP=13.35;TrancheABQDmin2=0;TrancheAlignmin2=0;TrancheMapmin2=0;TrancheSSEmin2=0;YesPLtot=10;allalts=A;datasetcalls=10;geno=2;genoMapGood=10;pla…	GT:DP:GQ:PL	0/1:659:8795:8795,0,9201
chr10	14259453	.	G	C	9978	PASS	DPSum=694;HRun=0;HapNoVar=0;NoPLTot=0;PL454WG=225,0,113;PLCG=467,0,518;PLHSWG=1190,0,767;PLILL250=580,0,482;PLILLCLIA=1502,0,1699;PLILLWG=517,0,429;PLIllPCRFree=850,0,879;PLNCIIonWG=54,0,146;PLPlatGen=3697,0,3574;PLXIll=630,0,576;PLXPSolWGLS=266,0,184;PLminsum=9367;PLminsumOverDP=13.5;TrancheABQDmin2=0;TrancheAlignmin2=0;TrancheMapmin2=0;TrancheSSEmin2=0;YesPLtot=11;allalts=C;datasetcalls=11;geno…	GT:DP:GQ:PL	0/1:694:9367:9978,0,9367
chr10	18520485	.	A	G	10720	PASS	DPSum=759;HRun=0;HapNoVar=0;NoPLTot=0;PL454WG=164,0,152;PLCG=460,0,555;PLHSWG=980,0,1518;PLILL250=762,0,669;PLILLCLIA=2284,0,1330;PLILLWG=581,0,685;PLIllPCRFree=653,0,1125;PLNCIIonWG=313,0,201;PLPlatGen=3492,0,4320;PLXIll=781,0,952;PLXPSolWGLS=250,0,255;PLminsum=10720;PLminsumOverDP=14.12;TrancheABQDmin2=0;TrancheAlignmin2=0;TrancheMapmin2=0;TrancheSSEmin2=0;YesPLtot=11;allalts=G;datasetcalls=11;…	GT:DP:GQ:PL	0/1:759:10720:10720,0,11762
chr10	18520535	.	G	A	10767	PASS	DPSum=764;HRun=0;HapNoVar=0;NoPLTot=0;PL454WG=208,0,141;PLCG=506,0,990;PLHSWG=1267,0,1277;PLILL250=785,0,601;PLILLCLIA=1626,0,1652;PLILLWG=416,0,626;PLIllPCRFree=1053,0,935;PLPlatGen=3827,0,4220;PLXIll=727,0,795;PLXPSolWGLS=352,0,301;PLminsum=10767;PLminsumOverDP=14.09;TrancheABQDmin2=0;TrancheAlignmin2=0;TrancheMapmin2=0;TrancheSSEmin2=0;YesPLtot=10;allalts=A;datasetcalls=10;geno=2;genoMapGood=1…	GT:DP:GQ:PL	0/1:764:10767:10767,0,11538
chr10	19676553	.	A	G	11096	PASS	DPSum=796;HRun=4;HapNoVar=0;NoPLTot=0;PL454WG=126,0,120;PLCG=648,0,928;PLHSWEx=260,0,82;PLHSWG=1000,0,1147;PLILL250=600,0,652;PLILLCLIA=1296,0,1337;PLILLWG=622,0,373;PLIllPCRFree=1054,0,1025;PLIonEx=827,0,1169;PLNCIIonWG=103,0,14;PLPlatGen=3874,0,3769;PLXIll=526,0,333;PLXPSolWGLS=160,0,326;PLminsum=11096;PLminsumOverDP=13.94;RPA=4,3;RU=A;TrancheABQDmin2=0;TrancheAlignmin2=0;TrancheMapmin2=0;Tranc…	GT:DP:GQ:PL	0/1:796:11096:11096,0,11275
chr10	19676561	.	G	A	10784	PASS	DPSum=764;HRun=4;HapNoVar=0;NoPLTot=0;PL454WG=126,0,114;PLCG=357,0,984;PLHSWEx=196,0,20;PLHSWG=1127,0,1112;PLILL250=579,0,682;PLILLCLIA=1288,0,1173;PLILLWG=546,0,442;PLIllPCRFree=1042,0,1004;PLIonEx=944,0,1017;PLNCIIonWG=71,0,16;PLPlatGen=3808,0,3797;PLXIll=512,0,390;PLXPSolWGLS=188,0,120;PLminsum=10784;PLminsumOverDP=14.12;RPA=4,3;RU=A;TrancheABQDmin2=0;TrancheAlignmin2=0;TrancheMapmin2=0;Tranch…	GT:DP:GQ:PL	0/1:764:10784:10784,0,10871
chr10	19742270	.	G	A	8851	PASS	DPSum=674;HRun=2;HapNoVar=0;NoPLTot=0;PL454WG=222,0,134;PLCG=296,0,828;PLHSWG=1213,0,1432;PLILL250=726,0,685;PLILLCLIA=955,0,1613;PLILLWG=244,0,529;PLIllPCRFree=1030,0,503;PLNCIIonWG=105,0,165;PLPlatGen=3253,0,3355;PLXIll=525,0,578;PLXPSolWGLS=282,0,453;PLminsum=8851;PLminsumOverDP=13.13;TrancheABQDmin2=0;TrancheAlignmin2=0;TrancheMapmin2=0;TrancheSSEmin2=0;YesPLtot=11;allalts=A;datasetcalls=11;g…	GT:DP:GQ:PL	0/1:674:8851:8851,0,10275
chr10	19742301	.	G	A	9850	PASS	DPSum=669;HRun=2;HapNoVar=0;NoPLTot=0;PL454WG=138,0,196;PLCG=399,0,593;PLHSWG=1095,0,1372;PLILL250=768,0,637;PLILLCLIA=1151,0,1350;PLILLWG=363,0,278;PLIllPCRFree=985,0,734;PLPlatGen=3822,0,3415;PLXIll=869,0,823;PLXPSolWGLS=260,0,192;PLminsum=9590;PLminsumOverDP=14.33;TrancheABQDmin2=0;TrancheAlignmin2=0;TrancheMapmin2=0;TrancheSSEmin2=0;YesPLtot=10;allalts=A;datasetcalls=10;geno=2;genoMapGood=10;…	GT:DP:GQ:PL	0/1:669:9590:9850,0,9590
chr10	20002736	.	T	C	10771	PASS	DPSum=720;HRun=1;HapNoVar=0;NoPLTot=0;PL454WG=153,0,206;PLCG=160,0,561;PLHSWG=1175,0,1527;PLILL250=306,0,612;PLILLCLIA=2619,0,1494;PLILLWG=481,0,468;PLIllPCRFree=839,0,766;PLNCIIonWG=79,0,54;PLPlatGen=4097,0,3523;PLXIll=629,0,669;PLXPSolWGLS=233,0,309;PLminsum=10189;PLminsumOverDP=14.15;TrancheABQDmin2=0;TrancheAlignmin2=0;TrancheMapmin2=0;TrancheSSEmin2=0;YesPLtot=11;allalts=C;datasetcalls=11;ge…	GT:DP:GQ:PL	0/1:720:10189:10771,0,10189
chr10	20002757	.	T	C	11532	PASS	DPSum=747;HRun=1;HapNoVar=0;NoPLTot=0;PL454WG=177,0,201;PLCG=522,0,998;PLHSWG=1216,0,1432;PLILL250=329,0,667;PLILLCLIA=2737,0,1309;PLILLWG=410,0,432;PLIllPCRFree=969,0,711;PLNCIIonWG=61,0,121;PLPlatGen=4188,0,3223;PLXIll=550,0,583;PLXPSolWGLS=373,0,345;PLminsum=10022;PLminsumOverDP=13.42;TrancheABQDmin2=0;TrancheAlignmin2=0;TrancheMapmin2=0;TrancheSSEmin2=0;YesPLtot=11;allalts=C;datasetcalls=11;g…	GT:DP:GQ:PL	0/1:747:10022:11532,0,10022
chr10	20278199	.	A	T	9123	PASS	DPSum=647;HRun=1;HapNoVar=0;NoPLTot=0;PL454WG=74,0,272;PLCG=211,0,324;PLHSWG=783,0,1479;PLILL250=570,0,623;PLILLCLIA=1407,0,1244;PLILLWG=616,0,297;PLIllPCRFree=941,0,848;PLNCIIonWG=44,0,104;PLPlatGen=3809,0,3440;PLXIll=388,0,638;PLXPSolWGLS=280,0,429;PLminsum=9123;PLminsumOverDP=14.1;TrancheABQDmin2=0;TrancheAlignmin2=0;TrancheMapmin2=0;TrancheSSEmin2=0;YesPLtot=11;allalts=T;datasetcalls=11;geno=…	GT:DP:GQ:PL	0/1:647:9123:9123,0,9698
chr10	20278260	.	T	G	8819	PASS	DPSum=590;HRun=1;HapNoVar=0;NoPLTot=0;PL454WG=93,0,197;PLCG=260,0,289;PLHSWG=1133,0,1331;PLILL250=679,0,708;PLILLCLIA=1412,0,1338;PLILLWG=246,0,456;PLIllPCRFree=819,0,486;PLNCIIonWG=79,0,40;PLPlatGen=3478,0,3367;PLXIll=582,0,718;PLXPSolWGLS=38,0,274;PLminsum=8819;PLminsumOverDP=14.95;TrancheABQDmin2=0;TrancheAlignmin2=0;TrancheMapmin2=0;TrancheSSEmin2=0;YesPLtot=11;allalts=G;datasetcalls=11;geno=…	GT:DP:GQ:PL	0/1:590:8819:8819,0,9204
chr10	20806345	.	A	C	7282	PASS	DPSum=701;HRun=0;HapNoVar=0;NoPLTot=0;PL454WG=131,0,317;PLCG=104,0,666;PLHSWG=1264,0,1741;PLILL250=0,0,1334;PLILLCLIA=817,0,1882;PLILLWG=202,0,694;PLIllPCRFree=585,0,1307;PLNCIIonWG=81,0,230;PLPlatGen=3224,0,4800;PLXIll=733,0,612;PLXPSolWGLS=141,0,431;PLminsum=7282;PLminsumOverDP=10.39;RPA=10,11,9;RU=A;TrancheABQDmin2=0;TrancheAlignmin2=0;TrancheMapmin2=0;TrancheSSEmin2=0;YesPLtot=11;allalts=C;da…	GT:DP:GQ:PL	0/1:701:7282:7282,0,14014
chr10	20806400	.	C	G	10505	PASS	DPSum=678;HRun=0;HapNoVar=0;NoPLTot=0;PL454WG=178,0,251;PLCG=287,0,524;PLHSWG=1460,0,1422;PLILL250=661,0,681;PLILLCLIA=1077,0,1073;PLILLWG=338,0,495;PLIllPCRFree=1134,0,650;PLNCIIonWG=194,0,78;PLPlatGen=4383,0,3418;PLXIll=499,0,1054;PLXPSolWGLS=294,0,189;PLminsum=9835;PLminsumOverDP=14.51;RPA=10,11,9;RU=A;TrancheABQDmin2=0;TrancheAlignmin2=0;TrancheMapmin2=0;TrancheSSEmin2=0;YesPLtot=11;allalts=G…	GT:DP:GQ:PL	0/1:678:9835:10505,0,9835
chr10	21046654	.	A	G	8037	PASS	DPSum=627;HRun=5;HapNoVar=0;NoPLTot=0;PL454WG=140,0,216;PLCG=428,0,512;PLHSWG=873,0,1405;PLILL250=647,0,790;PLILLCLIA=948,0,1448;PLILLWG=442,0,439;PLIllPCRFree=733,0,718;PLNCIIonWG=129,0,166;PLPlatGen=3038,0,3577;PLXIll=590,0,505;PLXPSolWGLS=69,0,478;PLminsum=8037;PLminsumOverDP=12.82;TrancheABQDmin2=0;TrancheAlignmin2=0;TrancheMapmin2=0;TrancheSSEmin2=0;YesPLtot=11;allalts=G;datasetcalls=11;geno…	GT:DP:GQ:PL	0/1:627:8037:8037,0,10254
chr10	21046661	.	T	A	8409	PASS	DPSum=636;HRun=5;HapNoVar=0;NoPLTot=0;PL454WG=165,0,202;PLCG=299,0,573;PLHSWG=964,0,1409;PLILL250=628,0,945;PLILLCLIA=923,0,1309;PLILLWG=387,0,574;PLIllPCRFree=827,0,686;PLNCIIonWG=133,0,147;PLPlatGen=3164,0,3451;PLXIll=597,0,500;PLXPSolWGLS=322,0,375;PLminsum=8409;PLminsumOverDP=13.22;TrancheABQDmin2=0;TrancheAlignmin2=0;TrancheMapmin2=0;TrancheSSEmin2=0;YesPLtot=11;allalts=A;datasetcalls=11;gen…	GT:DP:GQ:PL	0/1:636:8409:8409,0,10171
chr10	21046758	.	T	C	9390	PASS	DPSum=688;HRun=5;HapNoVar=0;NoPLTot=0;PL454WG=177,0,182;PLCG=607,0,527;PLHSWG=1035,0,1222;PLILL250=525,0,1027;PLILLCLIA=828,0,1334;PLILLWG=485,0,491;PLIllPCRFree=1047,0,840;PLNCIIonWG=145,0,232;PLPlatGen=3839,0,3888;PLXIll=486,0,394;PLXPSolWGLS=216,0,323;PLminsum=9390;PLminsumOverDP=13.65;TrancheABQDmin2=0;TrancheAlignmin2=0;TrancheMapmin2=0;TrancheSSEmin2=0;YesPLtot=11;allalts=C;datasetcalls=11;…	GT:DP:GQ:PL	0/1:688:9390:9390,0,10460
chr10	21086468	.	G	A	11139	PASS	DPSum=783;HRun=1;HapNoVar=0;NoPLTot=0;PL454WG=166,0,161;PLCG=320,0,810;PLHSWG=1658,0,1555;PLILL250=685,0,580;PLILLCLIA=1647,0,2101;PLILLWG=697,0,801;PLIllPCRFree=930,0,754;PLNCIIonWG=100,0,75;PLPlatGen=3641,0,4486;PLXIll=885,0,614;PLXPSolWGLS=410,0,277;PLminsum=11139;PLminsumOverDP=14.23;TrancheABQDmin2=0;TrancheAlignmin2=0;TrancheMapmin2=0;TrancheSSEmin2=0;YesPLtot=11;allalts=A;datasetcalls=11;g…	GT:DP:GQ:PL	0/1:783:11139:11139,0,12214
chr10	21086504	.	C	T	11651	PASS	DPSum=786;HRun=1;HapNoVar=0;NoPLTot=0;PL454WG=182,0,125;PLCG=412,0,642;PLHSWG=1928,0,1125;PLILL250=694,0,534;PLILLCLIA=1710,0,1846;PLILLWG=674,0,484;PLIllPCRFree=940,0,1027;PLNCIIonWG=112,0,113;PLPlatGen=4306,0,4060;PLXIll=398,0,891;PLXPSolWGLS=295,0,768;PLminsum=11615;PLminsumOverDP=14.78;TrancheABQDmin2=0;TrancheAlignmin2=0;TrancheMapmin2=0;TrancheSSEmin2=0;YesPLtot=11;allalts=T;datasetcalls=11…	GT:DP:GQ:PL	0/1:786:11615:11651,0,11615
chr10	22498468	.	C	T	10836	PASS	DPSum=810;HRun=0;HapNoVar=0;NoPLTot=0;PL454WG=138,0,216;PLCG=242,0,542;PLHSWEx=283,0,362;PLHSWG=653,0,954;PLILL250=634,0,836;PLILLCLIA=2157,0,2964;PLILLWG=520,0,873;PLIllPCRFree=1099,0,952;PLNCIIonWG=256,0,194;PLPlatGen=3788,0,3899;PLXIll=894,0,692;PLXPSolWGLS=172,0,366;PLminsum=10836;PLminsumOverDP=13.38;TrancheABQDmin2=0;TrancheAlignmin2=0;TrancheMapmin2=0;TrancheSSEmin2=0;YesPLtot=12;allalts=T…	GT:DP:GQ:PL	0/1:810:10836:10836,0,12850
chr10	22498484	.	C	CAGA	16484	PASS	DPSum=783;HRun=0;HapNoVar=0;NoPLTot=0;PL454WG=205,0,383;PLCG=199,0,533;PLHSWEx=540,0,421;PLHSWG=1128,0,1965;PLILL250=1171,0,2171;PLILLCLIA=3027,0,4399;PLILLWG=757,0,1396;PLIllPCRFree=1793,0,1170;PLIonEx=110,0,56;PLNCIIonWG=539,0,421;PLPlatGen=5602,0,5696;PLXIll=1253,0,1255;PLXPSolWGLS=160,0,528;PLminsum=16484;PLminsumOverDP=21.05;RPA=1,2;RU=AGA;TrancheABQDmin2=0;TrancheAlignmin2=0;TrancheMapmin2=…	GT:DP:GQ:PL	0/1:783:16484:16484,0,20394
chr10	22504189	.	C	T	10759	PASS	DPSum=748;HRun=11;HapNoVar=0;NoPLTot=0;PL454WG=184,0,138;PLCG=402,0,328;PLHSWG=1063,0,1607;PLILL250=648,0,652;PLILLCLIA=1574,0,2020;PLILLWG=473,0,548;PLIllPCRFree=789,0,1119;PLNCIIonWG=223,0,136;PLPlatGen=4215,0,4260;PLXIll=842,0,742;PLXPSolWGLS=346,0,384;PLminsum=10759;PLminsumOverDP=14.38;TrancheABQDmin2=0;TrancheAlignmin2=0;TrancheMapmin2=0;TrancheSSEmin2=0;YesPLtot=11;allalts=T;datasetcalls=1…	GT:DP:GQ:PL	0/1:748:10759:10759,0,11934
chr10	22504208	.	C	T	10805	PASS	DPSum=757;HRun=11;HapNoVar=0;NoPLTot=0;PL454WG=142,0,90;PLCG=473,0,437;PLHSWG=1262,0,1363;PLILL250=675,0,595;PLILLCLIA=1631,0,2146;PLILLWG=271,0,419;PLIllPCRFree=903,0,1277;PLNCIIonWG=291,0,29;PLPlatGen=4176,0,4273;PLXIll=771,0,742;PLXPSolWGLS=210,0,320;PLminsum=10805;PLminsumOverDP=14.27;TrancheABQDmin2=0;TrancheAlignmin2=0;TrancheMapmin2=0;TrancheSSEmin2=0;YesPLtot=11;allalts=T;datasetcalls=11;…	GT:DP:GQ:PL	0/1:757:10805:10805,0,11691
chr10	23283214	.	G	A	7056	PASS	DPSum=563;HRun=0;HapNoVar=0;NoPLTot=0;PL454WG=137,0,173;PLCG=241,0,424;PLHSWG=757,0,679;PLILL250=732,0,344;PLILLCLIA=1128,0,1610;PLILLWG=267,0,507;PLIllPCRFree=869,0,865;PLNCIIonWG=16,0,41;PLPlatGen=2525,0,3861;PLXIll=362,0,599;PLXPSolWGLS=22,0,156;PLminsum=7056;PLminsumOverDP=12.53;TrancheABQDmin2=0;TrancheAlignmin2=0;TrancheMapmin2=0;TrancheSSEmin2=0;YesPLtot=10;allalts=A;datasetcalls=11;geno=2…	GT:DP:GQ:PL	0/1:563:7056:7056,0,9259
chr10	23283308	.	G	T	6845	PASS	DPSum=539;HRun=0;HapNoVar=0;NoPLTot=0;PL454WG=152,0,110;PLCG=212,0,443;PLHSWG=1104,0,608;PLILL250=609,0,418;PLILLCLIA=637,0,1004;PLILLWG=210,0,186;PLIllPCRFree=669,0,1123;PLNCIIonWG=52,0,37;PLPlatGen=2715,0,3695;PLXIll=437,0,496;PLXPSolWGLS=48,0,110;PLminsum=6845;PLminsumOverDP=12.7;TrancheABQDmin2=0;TrancheAlignmin2=0;TrancheMapmin2=0;TrancheSSEmin2=0;YesPLtot=11;allalts=T;datasetcalls=11;geno=2…	GT:DP:GQ:PL	0/1:539:6845:6845,0,8230
chr10	25025393	.	T	G	10019	PASS	DPSum=749;HRun=1;HapNoVar=0;NoPLTot=0;PL454WG=47,0,491;PLCG=493,0,862;PLHSWG=1460,0,1450;PLILL250=835,0,776;PLILLCLIA=717,0,906;PLILLWG=386,0,423;PLIllPCRFree=996,0,827;PLPlatGen=4129,0,3737;PLXIll=658,0,724;PLXPSolWGLS=298,0,332;PLminsum=10019;PLminsumOverDP=13.38;TrancheABQDmin2=0;TrancheAlignmin2=0;TrancheMapmin2=0;TrancheSSEmin2=0;YesPLtot=10;allalts=G;datasetcalls=10;geno=2;genoMapGood=10;pl…	GT:DP:GQ:PL	0/1:749:10019:10019,0,10528
chr10	25025417	.	G	GAGAAAAGAAA	8121	PASS	DPSum=689;HRun=1;HapNoVar=0;NoPLTot=0;PLCG=81,0,9,81,81,81;PLHSWG=1164,0,3068,3068,3068,3068;PLILL250=1046,0,2753,2753,2753,2753;PLILLCLIA=647,0,975,975,975,975;PLILLWG=45,0,1005,1005,1005,1005;PLIllPCRFree=790,0,1779,1779,1779,1779;PLNCIIonWG=115,0,94,115,115,115;PLPlatGen=3525,0,7551,7551,7551,7551;PLXIll=647,0,1290,1290,1290,1290;PLXPSolWGLS=61,0,48,61,61,61;PLminsum=8121;PLminsumOverDP=11.79;…	GT:DP:GQ:PL	0/1:689:8121:8121,0,18572
chr10	27439160	.	T	C	8384	PASS	DPSum=634;HRun=0;HapNoVar=0;NoPLTot=0;PL454WG=198,0,195;PLCG=406,0,660;PLHSWG=936,0,890;PLILL250=566,0,663;PLILLCLIA=812,0,855;PLILLWG=355,0,325;PLIllPCRFree=585,0,1351;PLNCIIonWG=179,0,124;PLPlatGen=3773,0,3995;PLXIll=574,0,393;PLminsum=8384;PLminsumOverDP=13.22;TrancheABQDmin2=0;TrancheAlignmin2=0;TrancheMapmin2=0;TrancheSSEmin2=0;YesPLtot=10;allalts=C;datasetcalls=10;geno=2;genoMapGood=10;plat…	GT:DP:GQ:PL	0/1:634:8384:8384,0,9451
chr10	27439185	.	T	C	10185	PASS	DPSum=691;HRun=0;HapNoVar=0;NoPLTot=0;PL454WG=171,0,242;PLCG=605,0,799;PLHSWG=989,0,1143;PLILL250=766,0,666;PLILLCLIA=958,0,869;PLILLWG=472,0,308;PLIllPCRFree=1383,0,625;PLNCIIonWG=164,0,164;PLPlatGen=4171,0,3949;PLXIll=494,0,589;PLXPSolWGLS=12,0,73;PLminsum=9427;PLminsumOverDP=13.64;TrancheABQDmin2=0;TrancheAlignmin2=0;TrancheMapmin2=0;TrancheSSEmin2=0;YesPLtot=10;allalts=C;datasetcalls=11;geno=…	GT:DP:GQ:PL	0/1:691:9427:10185,0,9427
chr10	27692279	.	A	C	9123	PASS	DPSum=815;HRun=1;HapNoVar=0;NoPLTot=0;PL454WG=161,0,107;PLCG=355,0,559;PLHSWEx=2457,0,3431;PLHSWG=951,0,1478;PLILL250=538,0,722;PLILLCLIA=533,0,655;PLILLWG=339,0,563;PLIllPCRFree=500,0,514;PLIonEx=259,0,502;PLNCIIonWG=49,0,159;PLPlatGen=2350,0,2702;PLXIll=297,0,179;PLXPSolWGLS=334,0,883;PLminsum=9123;PLminsumOverDP=11.19;RPA=12,13;RU=A;TrancheABQDmin2=0;TrancheAlignmin2=0;TrancheMapmin2=0;Tranche…	GT:DP:GQ:PL	0/1:815:9123:9123,0,12454
chr10	27692371	.	T	G	8461	PASS	DPSum=639;HRun=0;HapNoVar=0;NoPLTot=0;PL454WG=171,0,81;PLCG=504,0,387;PLHSWEx=417,0,667;PLHSWG=1453,0,1058;PLILL250=691,0,546;PLILLCLIA=785,0,1024;PLILLWG=440,0,430;PLIllPCRFree=486,0,742;PLIonEx=142,0,411;PLNCIIonWG=69,0,94;PLPlatGen=2909,0,3415;PLXIll=290,0,454;PLXPSolWGLS=104,0,162;PLminsum=8461;PLminsumOverDP=13.24;RPA=12,13;RU=A;TrancheABQDmin2=0;TrancheAlignmin2=0;TrancheMapmin2=0;TrancheSS…	GT:DP:GQ:PL	0/1:639:8461:8461,0,9471
chr10	28732039	.	C	CA	3538	PASS	DPSum=541;HRun=1;HapNoVar=0;NoPLTot=0;PL454WG=17,0,74;PLHSWG=608,0,573;PLILL250=421,0,206;PLILLCLIA=365,0,607;PLILLWG=40,0,391;PLIllPCRFree=466,0,396;PLNCIIonWG=40,0,34;PLPlatGen=1449,0,1869;PLXIll=132,0,190;PLminsum=3538;PLminsumOverDP=6.54;RPA=10,11;RU=A;TrancheABQDmin2=0;TrancheAlignmin2=0;TrancheMapmin2=0;TrancheSSEmin2=0;YesPLtot=8;allalts=CA;datasetcalls=9;geno=2;genoMapGood=8;platformbias=…	GT:DP:GQ:PL	0/1:541:3538:3538,0,4340
chr10	28732050	.	T	A	7307	PASS	DPSum=539;HRun=1;HapNoVar=0;NoPLTot=0;PLCG=77,0,433;PLHSWG=1051,0,1059;PLILL250=639,0,369;PLILLCLIA=902,0,1109;PLILLWG=193,0,586;PLIllPCRFree=870,0,583;PLPlatGen=3214,0,3103;PLXIll=361,0,315;PLminsum=7307;PLminsumOverDP=13.56;TrancheABQDmin2=0;TrancheAlignmin2=0;TrancheMapmin2=0;TrancheSSEmin2=0;YesPLtot=8;allalts=A;datasetcalls=8;geno=2;genoMapGood=8;platformbias=none;platformnames=ill,cg;platfo…	GT:DP:GQ:PL	0/1:539:7307:7307,0,7557
chr10	29315965	.	G	A	7113	PASS	DPSum=517;HRun=1;HapNoVar=0;NoPLTot=0;PLCG=298,0,1000;PLHSWG=1115,0,615;PLILL250=556,0,634;PLILLCLIA=945,0,841;PLILLWG=470,0,468;PLIllPCRFree=671,0,662;PLPlatGen=2760,0,3067;PLXIll=298,0,377;PLminsum=7113;PLminsumOverDP=13.76;RPA=21,18,22;RU=AC;TrancheABQDmin2=0;TrancheAlignmin2=0;TrancheMapmin2=0;TrancheSSEmin2=0;YesPLtot=8;allalts=A;datasetcalls=8;geno=2;genoMapGood=8;platformbias=none;platform…	GT:DP:GQ:PL	0/1:517:7113:7113,0,7664
chr10	29316021	.	G	A	9703	PASS	DPSum=628;HRun=1;HapNoVar=0;NoPLTot=0;PL454WG=105,0,166;PLCG=661,0,440;PLHSWG=1094,0,1257;PLILL250=759,0,448;PLILLCLIA=845,0,1151;PLILLWG=514,0,506;PLIllPCRFree=639,0,879;PLNCIIonWG=73,0,13;PLPlatGen=4302,0,3258;PLXIll=455,0,459;PLXPSolWGLS=256,0,554;PLminsum=9131;PLminsumOverDP=14.54;RPA=21,18,22;RU=AC;TrancheABQDmin2=0;TrancheAlignmin2=0;TrancheMapmin2=0;TrancheSSEmin2=0;YesPLtot=10;allalts=A;d…	GT:DP:GQ:PL	0/1:628:9131:9703,0,9131
chr10	29728445	.	G	A	7965	PASS	DPSum=617;HRun=0;HapNoVar=0;NoPLTot=0;PL454WG=224,0,94;PLCG=209,0,797;PLHSWG=583,0,973;PLILL250=639,0,596;PLILLCLIA=1417,0,1084;PLILLWG=455,0,492;PLIllPCRFree=740,0,819;PLNCIIonWG=11,0,138;PLPlatGen=2955,0,3408;PLXIll=533,0,527;PLXPSolWGLS=199,0,116;PLminsum=7965;PLminsumOverDP=12.91;RPA=3,2;RU=C;TrancheABQDmin2=0;TrancheAlignmin2=0;TrancheMapmin2=0;TrancheSSEmin2=0;YesPLtot=10;allalts=A;datasetc…	GT:DP:GQ:PL	0/1:617:7965:7965,0,9044
chr10	29728499	.	G	GA	5710	PASS	DPSum=589;HRun=0;HapNoVar=0;NoPLTot=0;PL454WG=87,0,95;PLCG=26,0,295;PLHSWG=501,0,839;PLILL250=606,0,425;PLILLCLIA=1034,0,555;PLILLWG=271,0,186;PLIllPCRFree=486,0,641;PLPlatGen=2384,0,3034;PLXIll=315,0,421;PLminsum=5710;PLminsumOverDP=9.69;RPA=8,9;RU=A;TrancheABQDmin2=0;TrancheAlignmin2=0;TrancheMapmin2=0;TrancheSSEmin2=0;YesPLtot=9;allalts=GA;datasetcalls=9;geno=2;genoMapGood=9;platformbias=none;…	GT:DP:GQ:PL	0/1:589:5710:5710,0,6491
chr10	29747155	.	GCTC	G	21553	PASS	DPSum=927;HRun=3;HapNoVar=0;NoPLTot=0;PL454WG=457,0,408;PLCG=299,0,356;PLHSWEx=5744,0,5107;PLHSWG=1555,0,1980;PLILL250=989,0,1002;PLILLCLIA=2032,0,1972;PLILLWG=265,0,1152;PLIllPCRFree=1773,0,943;PLIonEx=1549,0,1927;PLNCIIonWG=333,0,486;PLPlatGen=5701,0,5322;PLXIll=690,0,750;PLXPSolWGLS=166,0,683;PLminsum=21553;PLminsumOverDP=23.25;RPA=3,2;RU=C;TrancheABQDmin2=0;TrancheAlignmin2=0;TrancheMapmin2=0…	GT:DP:GQ:PL	0/1:927:21553:21553,0,22088
chr10	29747221	.	G	A	11759	PASS	DPSum=899;HRun=3;HapNoVar=0;NoPLTot=0;PL454WG=147,0,211;PLCG=253,0,463;PLHSWEx=3280,0,3466;PLHSWG=1335,0,955;PLILL250=627,0,217;PLILLCLIA=970,0,1226;PLILLWG=371,0,60;PLIllPCRFree=752,0,592;PLIonEx=384,0,773;PLNCIIonWG=75,0,16;PLPlatGen=3324,0,2624;PLXIll=229,0,550;PLXPSolWGLS=12,0,313;PLminsum=11466;PLminsumOverDP=12.75;RPA=3,2;RU=C;TrancheABQDmin2=0;TrancheAlignmin2=0;TrancheMapmin2=0;TrancheSSE…	GT:DP:GQ:PL	0/1:899:11466:11759,0,11466
chr10	29754535	.	G	A	10213	PASS	DPSum=922;HRun=0;HapNoVar=0;NoPLTot=0;PL454WG=131,0,52;PLCG=348,0,321;PLHSWEx=1426,0,1404;PLHSWG=1262,0,935;PLILL250=788,0,582;PLILLCLIA=1348,0,1699;PLILLWG=186,0,178;PLIllPCRFree=595,0,748;PLIonEx=678,0,1735;PLNCIIonWG=103,0,89;PLPlatGen=2871,0,3264;PLXIll=447,0,559;PLXPSolWGLS=30,0,108;PLminsum=10213;PLminsumOverDP=11.08;RPA=3,2;RU=C;TrancheABQDmin2=0;TrancheAlignmin2=0;TrancheMapmin2=0;Tranche…	GT:DP:GQ:PL	0/1:922:10213:10213,0,11674
chr10	29754609	.	T	C	10353	PASS	DPSum=898;HRun=0;HapNoVar=0;NoPLTot=0;PL454WG=175,0,62;PLCG=400,0,210;PLHSWEx=1053,0,817;PLHSWG=736,0,927;PLILL250=775,0,845;PLILLCLIA=1309,0,1530;PLILLWG=224,0,259;PLIllPCRFree=903,0,378;PLIonEx=572,0,1980;PLNCIIonWG=7,0,80;PLPlatGen=3481,0,3025;PLXIll=718,0,769;PLminsum=10353;PLminsumOverDP=11.53;RPA=3,2;RU=C;TrancheABQDmin2=0;TrancheAlignmin2=0;TrancheMapmin2=0;TrancheSSEmin2=0;YesPLtot=11;all…	GT:DP:GQ:PL	0/1:898:10353:10353,0,10882
chr10	29759174	.	TG	T	9791	PASS	DPSum=777;HRun=2;HapNoVar=0;NoPLTot=0;PL454WG=185,0,28;PLCG=294,0,279;PLHSWEx=748,0,1192;PLHSWG=533,0,1019;PLILL250=255,0,691;PLILLCLIA=2095,0,1924;PLILLWG=372,0,489;PLIllPCRFree=842,0,182;PLIonEx=823,0,397;PLNCIIonWG=121,0,112;PLPlatGen=3036,0,2554;PLXIll=487,0,507;PLminsum=9374;PLminsumOverDP=12.06;RPA=2,1;RU=G;TrancheABQDmin2=0;TrancheAlignmin2=0;TrancheMapmin2=0;TrancheSSEmin2=0;YesPLtot=12;a…	GT:DP:GQ:PL	0/1:777:9374:9791,0,9374
chr10	29759225	.	A	G	12674	PASS	DPSum=1012;HRun=2;HapNoVar=0;NoPLTot=0;PL454WG=155,0,170;PLCG=192,0,466;PLHSWEx=3100,0,3433;PLHSWG=596,0,1043;PLILL250=289,0,612;PLILLCLIA=2576,0,3215;PLILLWG=316,0,494;PLIllPCRFree=885,0,463;PLIonEx=839,0,796;PLNCIIonWG=53,0,124;PLPlatGen=2985,0,2539;PLXIll=562,0,711;PLXPSolWGLS=126,0,109;PLminsum=12674;PLminsumOverDP=12.52;RPA=2,1;RU=G;TrancheABQDmin2=0;TrancheAlignmin2=0;TrancheMapmin2=0;Tranc…	GT:DP:GQ:PL	0/1:1012:12674:12674,0,14175
chr10	30234182	.	T	A	9776	PASS	DPSum=744;HRun=6;HapNoVar=0;NoPLTot=0;PL454WG=144,0,54;PLCG=744,0,966;PLHSWG=1142,0,1262;PLILL250=822,0,725;PLILLCLIA=1601,0,1417;PLILLWG=198,0,877;PLIllPCRFree=824,0,891;PLNCIIonWG=174,0,114;PLPlatGen=3509,0,3563;PLXIll=565,0,870;PLXPSolWGLS=53,0,486;PLminsum=9776;PLminsumOverDP=13.14;TrancheABQDmin2=0;TrancheAlignmin2=0;TrancheMapmin2=0;TrancheSSEmin2=0;YesPLtot=11;allalts=A;datasetcalls=11;gen…	GT:DP:GQ:PL	0/1:744:9776:9776,0,11225
chr10	30234183	.	G	A	9949	PASS	DPSum=743;HRun=6;HapNoVar=0;NoPLTot=0;PL454WG=146,0,47;PLCG=798,0,1108;PLHSWG=1145,0,1206;PLILL250=807,0,669;PLILLCLIA=1579,0,1412;PLILLWG=228,0,793;PLIllPCRFree=843,0,908;PLNCIIonWG=220,0,113;PLPlatGen=3544,0,3589;PLXIll=577,0,844;PLXPSolWGLS=62,0,478;PLminsum=9949;PLminsumOverDP=13.39;TrancheABQDmin2=0;TrancheAlignmin2=0;TrancheMapmin2=0;TrancheSSEmin2=0;YesPLtot=11;allalts=A;datasetcalls=11;ge…	GT:DP:GQ:PL	0/1:743:9949:9949,0,11167
chr10	30234212	.	C	G	10208	PASS	DPSum=748;HRun=6;HapNoVar=0;NoPLTot=0;PL454WG=86,0,50;PLCG=1122,0,1095;PLHSWG=1140,0,1066;PLILL250=691,0,596;PLILLCLIA=1512,0,1064;PLILLWG=383,0,480;PLIllPCRFree=836,0,973;PLNCIIonWG=163,0,110;PLPlatGen=3399,0,3593;PLXIll=593,0,685;PLXPSolWGLS=283,0,264;PLminsum=9976;PLminsumOverDP=13.34;TrancheABQDmin2=0;TrancheAlignmin2=0;TrancheMapmin2=0;TrancheSSEmin2=0;YesPLtot=11;allalts=G;datasetcalls=11;g…	GT:DP:GQ:PL	0/1:748:9976:10208,0,9976
chr10	30297987	.	T	C	10866	PASS	DPSum=766;HRun=14;HapNoVar=0;NoPLTot=0;PLCG=474,0,440;PLHSWG=1170,0,1252;PLILL250=842,0,279;PLILLCLIA=1326,0,2096;PLILLWG=714,0,530;PLIllPCRFree=1087,0,1262;PLNCIIonWG=237,0,95;PLPlatGen=4111,0,4098;PLXIll=796,0,889;PLXPSolWGLS=109,0,386;PLminsum=10866;PLminsumOverDP=14.19;RPA=16,17;RU=A;TrancheABQDmin2=0;TrancheAlignmin2=0;TrancheMapmin2=0;TrancheSSEmin2=0;YesPLtot=10;allalts=C;datasetcalls=10;g…	GT:DP:GQ:PL	0/1:766:10866:10866,0,11327
chr10	30298047	.	G	A	10853	PASS	DPSum=782;HRun=14;HapNoVar=0;NoPLTot=0;PL454WG=354,0,184;PLCG=416,0,1152;PLHSWG=1326,0,1150;PLILL250=802,0,307;PLILLCLIA=1298,0,2247;PLILLWG=510,0,1032;PLIllPCRFree=1044,0,914;PLNCIIonWG=70,0,185;PLPlatGen=4096,0,3397;PLXIll=830,0,663;PLXPSolWGLS=107,0,320;PLminsum=10853;PLminsumOverDP=13.88;RPA=16,17;RU=A;TrancheABQDmin2=0;TrancheAlignmin2=0;TrancheMapmin2=0;TrancheSSEmin2=0;YesPLtot=11;allalts=…	GT:DP:GQ:PL	0/1:782:10853:10853,0,11551
chr10	30298078	.	A	G	9784	PASS	DPSum=760;HRun=14;HapNoVar=0;NoPLTot=0;PL454WG=394,0,156;PLCG=248,0,1044;PLHSWG=745,0,1448;PLILL250=733,0,464;PLILLCLIA=1409,0,2106;PLILLWG=311,0,935;PLIllPCRFree=901,0,851;PLNCIIonWG=104,0,203;PLPlatGen=3991,0,3349;PLXIll=838,0,624;PLXPSolWGLS=110,0,401;PLminsum=9784;PLminsumOverDP=12.87;RPA=16,17;RU=A;TrancheABQDmin2=0;TrancheAlignmin2=0;TrancheMapmin2=0;TrancheSSEmin2=0;YesPLtot=11;allalts=G;d…	GT:DP:GQ:PL	0/1:760:9784:9784,0,11581
chr10	30327316	.	G	A	9024	PASS	DPSum=628;HRun=1;HapNoVar=0;NoPLTot=0;PL454WG=304,0,169;PLCG=552,0,610;PLHSWG=1091,0,853;PLILL250=588,0,335;PLILLCLIA=765,0,1110;PLILLWG=195,0,338;PLIllPCRFree=921,0,568;PLPlatGen=3538,0,3070;PLXIll=691,0,649;PLXPSolWGLS=379,0,318;PLminsum=8020;PLminsumOverDP=12.77;RPA=17,18;RU=A;TrancheABQDmin2=0;TrancheAlignmin2=0;TrancheMapmin2=0;TrancheSSEmin2=0;YesPLtot=10;allalts=A;datasetcalls=10;geno=2;ge…	GT:DP:GQ:PL	0/1:628:8020:9024,0,8020
chr10	30327392	.	C	T	8578	PASS	DPSum=640;HRun=1;HapNoVar=0;NoPLTot=0;PL454WG=155,0,124;PLCG=559,0,473;PLHSWG=997,0,1131;PLILL250=460,0,234;PLILLCLIA=1094,0,1193;PLILLWG=257,0,259;PLIllPCRFree=851,0,1111;PLNCIIonWG=72,0,61;PLPlatGen=3556,0,3884;PLXIll=497,0,299;PLXPSolWGLS=80,0,251;PLminsum=8578;PLminsumOverDP=13.4;RPA=17,18;RU=A;TrancheABQDmin2=0;TrancheAlignmin2=0;TrancheMapmin2=0;TrancheSSEmin2=0;YesPLtot=11;allalts=T;datase…	GT:DP:GQ:PL	0/1:640:8578:8578,0,9020
chr10	30629136	.	G	A	11092	PASS	DPSum=837;HRun=3;HapNoVar=0;NoPLTot=0;PL454WG=121,0,169;PLCG=407,0,1130;PLHSWEx=493,0,945;PLHSWG=1259,0,1555;PLILL250=857,0,441;PLILLCLIA=1141,0,1690;PLILLWG=595,0,563;PLIllPCRFree=1151,0,1053;PLIonEx=309,0,296;PLNCIIonWG=67,0,107;PLPlatGen=3969,0,4314;PLXIll=545,0,579;PLXPSolWGLS=178,0,416;PLminsum=11092;PLminsumOverDP=13.25;RPA=3,2;RU=T;TrancheABQDmin2=0;TrancheAlignmin2=0;TrancheMapmin2=0;Tran…	GT:DP:GQ:PL	0/1:837:11092:11092,0,13258
chr10	30629226	.	G	A	15431	PASS	DPSum=1126;HRun=5;HapNoVar=0;NoPLTot=0;PL454WG=168,0,252;PLCG=505,0,865;PLHSWEx=2854,0,3926;PLHSWG=1159,0,1051;PLILL250=914,0,401;PLILLCLIA=1604,0,1284;PLILLWG=648,0,557;PLIllPCRFree=1352,0,1077;PLIonEx=1000,0,944;PLNCIIonWG=48,0,70;PLPlatGen=4206,0,3791;PLXIll=747,0,876;PLXPSolWGLS=226,0,709;PLminsum=15431;PLminsumOverDP=13.7;RPA=5,4;RU=T;TrancheABQDmin2=0;TrancheAlignmin2=0;TrancheMapmin2=0;Tra…	GT:DP:GQ:PL	0/1:1126:15431:15431,0,15803
chr10	30818824	.	G	A	10647	PASS	DPSum=766;HRun=0;HapNoVar=0;NoPLTot=0;PL454WG=153,0,133;PLCG=428,0,1046;PLHSWG=1301,0,516;PLILL250=633,0,849;PLILLCLIA=1738,0,1816;PLILLWG=303,0,526;PLIllPCRFree=892,0,804;PLNCIIonWG=244,0,159;PLPlatGen=4031,0,3699;PLXIll=722,0,373;PLXPSolWGLS=202,0,270;PLminsum=10191;PLminsumOverDP=13.3;RPA=21,22;RU=A;TrancheABQDmin2=0;TrancheAlignmin2=0;TrancheMapmin2=0;TrancheSSEmin2=0;YesPLtot=11;allalts=A;da…	GT:DP:GQ:PL	0/1:766:10191:10647,0,10191
chr10	30818900	.	C	CTTT	7694	PASS	DPSum=627;HRun=0;HapNoVar=0;NoPLTot=0;PL454WG=30,0,179;PLHSWG=864,0,991;PLILL250=753,0,1286;PLILLCLIA=1042,0,1205;PLILLWG=269,0,713;PLIllPCRFree=640,0,978;PLNCIIonWG=13,0,355;PLPlatGen=3678,0,3601;PLXIll=405,0,752;PLminsum=7694;PLminsumOverDP=12.27;RPA=21,22;RU=A;TrancheABQDmin2=0;TrancheAlignmin2=0;TrancheMapmin2=0;TrancheSSEmin2=0;YesPLtot=8;allalts=CTTT;datasetcalls=9;geno=2;genoMapGood=8;plat…	GT:DP:GQ:PL	0/1:627:7694:7694,0,10060
chr10	30829833	.	T	TTTTTG	11494	PASS	DPSum=664;HRun=0;HapNoVar=0;NoPLTot=0;PL454WG=22,0,351;PLHSWG=1354,0,2792;PLILL250=955,0,1255;PLILLCLIA=1692,0,1635;PLILLWG=13,0,432;PLIllPCRFree=1326,0,1362;PLNCIIonWG=117,0,90;PLPlatGen=5035,0,5685;PLXIll=898,0,1083;PLXPSolWGLS=82,0,114;PLminsum=11494;PLminsumOverDP=17.31;RPA=5,6;RU=TTTTG;TrancheABQDmin2=0;TrancheAlignmin2=0;TrancheMapmin2=0;TrancheSSEmin2=0;YesPLtot=9;allalts=TTTTTG;datasetcal…	GT:DP:GQ:PL	0/1:664:11494:11494,0,14799
chr10	30829866	.	G	A	10658	PASS	DPSum=714;HRun=0;HapNoVar=0;NoPLTot=0;PL454WG=294,0,85;PLCG=653,0,474;PLHSWG=1859,0,880;PLILL250=740,0,569;PLILLCLIA=1005,0,1150;PLILLWEx=61,0,28;PLILLWG=308,0,458;PLIllPCRFree=1022,0,1094;PLNCIIonWG=38,0,78;PLPlatGen=3840,0,3958;PLXIll=685,0,559;PLXPSolWGLS=153,0,26;PLminsum=9359;PLminsumOverDP=13.11;TrancheABQDmin2=0;TrancheAlignmin2=0;TrancheMapmin2=0;TrancheSSEmin2=0;YesPLtot=12;allalts=A;dat…	GT:DP:GQ:PL	0/1:714:9359:10658,0,9359
chr10	32824413	.	G	T	10114	PASS	DPSum=664;HRun=1;HapNoVar=0;NoPLTot=0;PL454WG=94,0,144;PLCG=343,0,889;PLHSWG=1298,0,907;PLILL250=423,0,549;PLILLCLIA=1139,0,1077;PLILLWG=505,0,476;PLIllPCRFree=1309,0,528;PLPlatGen=4336,0,3801;PLXIll=391,0,649;PLXPSolWGLS=276,0,281;PLminsum=9301;PLminsumOverDP=14.01;TrancheABQDmin2=0;TrancheAlignmin2=0;TrancheMapmin2=0;TrancheSSEmin2=0;YesPLtot=10;allalts=T;datasetcalls=10;geno=2;genoMapGood=10;p…	GT:DP:GQ:PL	0/1:664:9301:10114,0,9301
chr10	32824451	.	G	T	9920	PASS	DPSum=708;HRun=1;HapNoVar=0;NoPLTot=0;PL454WG=214,0,117;PLCG=782,0,638;PLHSWG=917,0,1083;PLILL250=560,0,468;PLILLCLIA=1323,0,1341;PLILLWG=668,0,834;PLIllPCRFree=611,0,1099;PLNCIIonWG=265,0,101;PLPlatGen=3548,0,4273;PLXIll=716,0,381;PLXPSolWGLS=316,0,399;PLminsum=9920;PLminsumOverDP=14.01;TrancheABQDmin2=0;TrancheAlignmin2=0;TrancheMapmin2=0;TrancheSSEmin2=0;YesPLtot=11;allalts=T;datasetcalls=11;g…	GT:DP:GQ:PL	0/1:708:9920:9920,0,10734
chr10	36903816	.	T	C	9645	PASS	DPSum=623;HRun=1;HapNoVar=0;NoPLTot=0;PL454WG=189,0,112;PLCG=337,0,389;PLHSWG=1244,0,1471;PLILL250=522,0,634;PLILLCLIA=652,0,676;PLILLWG=381,0,332;PLIllPCRFree=876,0,1271;PLPlatGen=4712,0,3709;PLXIll=465,0,685;PLXPSolWGLS=267,0,36;PLminsum=9315;PLminsumOverDP=14.95;TrancheABQDmin2=0;TrancheAlignmin2=0;TrancheMapmin2=0;TrancheSSEmin2=0;YesPLtot=10;allalts=C;datasetcalls=10;geno=2;genoMapGood=10;pl…	GT:DP:GQ:PL	0/1:623:9315:9645,0,9315
chr10	36903838	.	G	T	9562	PASS	DPSum=628;HRun=1;HapNoVar=0;NoPLTot=0;PL454WG=177,0,138;PLCG=214,0,524;PLHSWG=1360,0,1668;PLILL250=612,0,586;PLILLCLIA=604,0,548;PLILLWG=419,0,343;PLIllPCRFree=908,0,1280;PLPlatGen=4580,0,3959;PLXIll=661,0,631;PLXPSolWGLS=27,0,100;PLminsum=9562;PLminsumOverDP=15.23;TrancheABQDmin2=0;TrancheAlignmin2=0;TrancheMapmin2=0;TrancheSSEmin2=0;YesPLtot=10;allalts=T;datasetcalls=10;geno=2;genoMapGood=10;pl…	GT:DP:GQ:PL	0/1:628:9562:9562,0,9777
chr10	36903877	.	G	A	8544	PASS	DPSum=605;HRun=1;HapNoVar=0;NoPLTot=0;PL454WG=177,0,115;PLCG=225,0,444;PLHSWG=1244,0,1463;PLILL250=628,0,574;PLILLCLIA=641,0,627;PLILLWG=482,0,385;PLIllPCRFree=636,0,928;PLNCIIonWG=110,0,96;PLPlatGen=3559,0,3858;PLXIll=833,0,399;PLXPSolWGLS=9,0,85;PLminsum=8544;PLminsumOverDP=14.12;TrancheABQDmin2=0;TrancheAlignmin2=0;TrancheMapmin2=0;TrancheSSEmin2=0;YesPLtot=10;allalts=A;datasetcalls=11;geno=2;…	GT:DP:GQ:PL	0/1:605:8544:8544,0,8974
chr10	44153857	.	C	T	9699	PASS	DPSum=751;HRun=0;HapNoVar=0;NoPLTot=0;PL454WG=55,0,136;PLCG=283,0,429;PLHSWG=1094,0,957;PLILL250=568,0,528;PLILLCLIA=2420,0,3080;PLILLWG=380,0,444;PLIllPCRFree=867,0,624;PLNCIIonWG=99,0,230;PLPlatGen=3206,0,3840;PLXIll=512,0,686;PLXPSolWGLS=215,0,262;PLminsum=9699;PLminsumOverDP=12.91;TrancheABQDmin2=0;TrancheAlignmin2=0;TrancheMapmin2=0;TrancheSSEmin2=0;YesPLtot=11;allalts=T;datasetcalls=11;geno…	GT:DP:GQ:PL	0/1:751:9699:9699,0,11216
chr10	44153867	.	C	T	9705	PASS	DPSum=756;HRun=0;HapNoVar=0;NoPLTot=0;PL454WG=55,0,159;PLCG=433,0,679;PLHSWG=1070,0,936;PLILL250=519,0,581;PLILLCLIA=2192,0,3176;PLILLWG=419,0,524;PLIllPCRFree=965,0,509;PLNCIIonWG=184,0,197;PLPlatGen=3121,0,3918;PLXIll=521,0,672;PLXPSolWGLS=226,0,266;PLminsum=9705;PLminsumOverDP=12.84;TrancheABQDmin2=0;TrancheAlignmin2=0;TrancheMapmin2=0;TrancheSSEmin2=0;YesPLtot=11;allalts=T;datasetcalls=11;gen…	GT:DP:GQ:PL	0/1:756:9705:9705,0,11617
chr10	44495877	.	A	G	9713	PASS	DPSum=731;HRun=0;HapNoVar=0;NoPLTot=0;PL454WG=253,0,368;PLCG=368,0,487;PLHSWG=998,0,799;PLILL250=609,0,704;PLILLCLIA=2203,0,1872;PLILLWG=477,0,591;PLIllPCRFree=678,0,1067;PLNCIIonWG=166,0,266;PLPlatGen=3175,0,3732;PLXIll=631,0,415;PLXPSolWGLS=155,0,504;PLminsum=9713;PLminsumOverDP=13.29;TrancheABQDmin2=0;TrancheAlignmin2=0;TrancheMapmin2=0;TrancheSSEmin2=0;YesPLtot=11;allalts=G;datasetcalls=11;ge…	GT:DP:GQ:PL	0/1:731:9713:9713,0,10805
chr10	44495969	.	T	A	10722	PASS	DPSum=680;HRun=0;HapNoVar=0;NoPLTot=0;PL454WG=179,0,121;PLCG=395,0,473;PLHSWG=1075,0,980;PLILL250=560,0,612;PLILLCLIA=1044,0,1168;PLILLWG=866,0,484;PLIllPCRFree=1123,0,796;PLNCIIonWG=131,0,100;PLPlatGen=4455,0,4058;PLXIll=709,0,581;PLXPSolWGLS=185,0,229;PLminsum=9602;PLminsumOverDP=14.12;TrancheABQDmin2=0;TrancheAlignmin2=0;TrancheMapmin2=0;TrancheSSEmin2=0;YesPLtot=11;allalts=A;datasetcalls=11;g…	GT:DP:GQ:PL	0/1:680:9602:10722,0,9602
chr10	44496064	.	A	C	10439	PASS	DPSum=731;HRun=0;HapNoVar=0;NoPLTot=0;PL454WG=119,0,109;PLCG=769,0,766;PLHSWG=1262,0,1762;PLILL250=472,0,719;PLILLCLIA=1178,0,1504;PLILLWG=227,0,529;PLIllPCRFree=1218,0,841;PLNCIIonWG=25,0,257;PLPlatGen=4328,0,4205;PLXIll=613,0,280;PLXPSolWGLS=228,0,194;PLminsum=10439;PLminsumOverDP=14.28;TrancheABQDmin2=0;TrancheAlignmin2=0;TrancheMapmin2=0;TrancheSSEmin2=0;YesPLtot=11;allalts=C;datasetcalls=11;…	GT:DP:GQ:PL	0/1:731:10439:10439,0,11166
chr10	44941754	.	G	A	9000	PASS	DPSum=686;HRun=1;HapNoVar=0;NoPLTot=0;PL454WG=57,0,181;PLCG=246,0,340;PLHSWG=1015,0,1585;PLILL250=562,0,866;PLILLCLIA=1154,0,1170;PLILLWG=454,0,701;PLIllPCRFree=773,0,1154;PLNCIIonWG=80,0,223;PLPlatGen=3737,0,3359;PLXIll=721,0,586;PLXPSolWGLS=201,0,225;PLminsum=9000;PLminsumOverDP=13.12;TrancheABQDmin2=0;TrancheAlignmin2=0;TrancheMapmin2=0;TrancheSSEmin2=0;YesPLtot=11;allalts=A;datasetcalls=11;ge…	GT:DP:GQ:PL	0/1:686:9000:9000,0,10390
chr10	44941768	.	A	AGAATGTAATCTAAATTCATGGTTAGTTTT	10972	PASS	DPSum=697;HRun=1;HapNoVar=0;NoPLTot=0;PLHSWG=1145,0,4811,4811,4811,4811;PLILL250=913,0,5414,5414,5414,5414;PLILLCLIA=1060,0,2673,2673,2673,2673;PLILLWG=205,0,196,205,205,205;PLIllPCRFree=740,0,2784,2784,2784,2784;PLNCIIonWG=1111,0,1804,1804,1804,1804;PLPlatGen=4717,0,7683,7683,7683,7683;PLXIll=935,0,1647,1647,1647,1647;PLXPSolWGLS=146,0,55,146,146,146;PLminsum=10972;PLminsumOverDP=15.74;RPA=1,2;R…	GT:DP:GQ:PL	0/1:697:10972:10972,0,27067
chr10	45846799	.	C	T	9429	PASS	DPSum=733;HRun=0;HapNoVar=0;NoPLTot=0;PL454WG=228,0,137;PLCG=552,0,835;PLHSWG=822,0,1315;PLILL250=720,0,630;PLILLCLIA=1066,0,954;PLILLWG=667,0,543;PLIllPCRFree=850,0,916;PLNCIIonWG=153,0,71;PLPlatGen=3518,0,3840;PLXIll=653,0,697;PLXPSolWGLS=200,0,403;PLminsum=9429;PLminsumOverDP=12.86;TrancheABQDmin2=0;TrancheAlignmin2=0;TrancheMapmin2=0;TrancheSSEmin2=0;YesPLtot=11;allalts=T;datasetcalls=11;geno…	GT:DP:GQ:PL	0/1:733:9429:9429,0,10341
chr10	45846862	.	T	G	11214	PASS	DPSum=772;HRun=0;HapNoVar=0;NoPLTot=0;PL454WG=407,0,166;PLCG=683,0,611;PLHSWG=1092,0,1642;PLILL250=686,0,672;PLILLCLIA=1303,0,1267;PLILLWG=489,0,538;PLIllPCRFree=1170,0,1173;PLNCIIonWG=289,0,96;PLPlatGen=4207,0,4172;PLXIll=641,0,606;PLXPSolWGLS=247,0,351;PLminsum=11214;PLminsumOverDP=14.53;TrancheABQDmin2=0;TrancheAlignmin2=0;TrancheMapmin2=0;TrancheSSEmin2=0;YesPLtot=11;allalts=G;datasetcalls=11…	GT:DP:GQ:PL	0/1:772:11214:11214,0,11294
chr10	53316675	.	T	C	10408	PASS	DPSum=691;HRun=0;HapNoVar=0;NoPLTot=0;PL454WG=215,0,208;PLCG=344,0,647;PLHSWG=1448,0,1133;PLILL250=550,0,432;PLILLCLIA=1422,0,870;PLILLWG=185,0,650;PLIllPCRFree=995,0,1038;PLNCIIonWG=26,0,143;PLPlatGen=4282,0,4040;PLXIll=840,0,711;PLXPSolWGLS=101,0,312;PLminsum=10184;PLminsumOverDP=14.74;TrancheABQDmin2=0;TrancheAlignmin2=0;TrancheMapmin2=0;TrancheSSEmin2=0;YesPLtot=11;allalts=C;datasetcalls=11;g…	GT:DP:GQ:PL	0/1:691:10184:10408,0,10184
chr10	53316679	.	T	A	10295	PASS	DPSum=683;HRun=0;HapNoVar=0;NoPLTot=0;PL454WG=226,0,208;PLCG=331,0,565;PLHSWG=1466,0,1117;PLILL250=529,0,436;PLILLCLIA=1503,0,808;PLILLWG=242,0,639;PLIllPCRFree=968,0,1121;PLNCIIonWG=34,0,145;PLPlatGen=4081,0,4195;PLXIll=759,0,733;PLXPSolWGLS=156,0,296;PLminsum=10263;PLminsumOverDP=15.03;TrancheABQDmin2=0;TrancheAlignmin2=0;TrancheMapmin2=0;TrancheSSEmin2=0;YesPLtot=11;allalts=A;datasetcalls=11;g…	GT:DP:GQ:PL	0/1:683:10263:10295,0,10263
chr10	53316743	.	C	G	9867	PASS	DPSum=625;HRun=0;HapNoVar=0;NoPLTot=0;PL454WG=262,0,97;PLCG=550,0,483;PLHSWG=1249,0,1024;PLILL250=558,0,308;PLILLCLIA=1448,0,802;PLILLWG=281,0,548;PLIllPCRFree=767,0,802;PLPlatGen=3822,0,3298;PLXIll=772,0,810;PLXPSolWGLS=158,0,245;PLminsum=8417;PLminsumOverDP=13.47;TrancheABQDmin2=0;TrancheAlignmin2=0;TrancheMapmin2=0;TrancheSSEmin2=0;YesPLtot=10;allalts=G;datasetcalls=10;geno=2;genoMapGood=10;pl…	GT:DP:GQ:PL	0/1:625:8417:9867,0,8417
chr10	54412870	.	C	T	11413	PASS	DPSum=716;HRun=0;HapNoVar=0;NoPLTot=0;PL454WG=164,0,155;PLCG=259,0,794;PLHSWG=1331,0,1264;PLILL250=516,0,332;PLILLCLIA=1918,0,1288;PLILLWG=597,0,243;PLIllPCRFree=1217,0,794;PLPlatGen=4422,0,3307;PLXIll=691,0,602;PLXPSolWGLS=298,0,443;PLminsum=9222;PLminsumOverDP=12.88;TrancheABQDmin2=0;TrancheAlignmin2=0;TrancheMapmin2=0;TrancheSSEmin2=0;YesPLtot=10;allalts=T;datasetcalls=10;geno=2;genoMapGood=10…	GT:DP:GQ:PL	0/1:716:9222:11413,0,9222
chr10	54412916	.	A	T	11582	PASS	DPSum=727;HRun=0;HapNoVar=0;NoPLTot=0;PL454WG=225,0,204;PLCG=364,0,475;PLHSWG=1320,0,1089;PLILL250=468,0,438;PLILLCLIA=1908,0,1261;PLILLWG=593,0,600;PLIllPCRFree=1209,0,945;PLNCIIonWG=82,0,238;PLPlatGen=4456,0,3865;PLXIll=713,0,951;PLXPSolWGLS=244,0,259;PLminsum=10325;PLminsumOverDP=14.2;TrancheABQDmin2=0;TrancheAlignmin2=0;TrancheMapmin2=0;TrancheSSEmin2=0;YesPLtot=11;allalts=T;datasetcalls=11;g…	GT:DP:GQ:PL	0/1:727:10325:11582,0,10325
chr10	54830087	.	T	C	9220	PASS	DPSum=671;HRun=2;HapNoVar=0;NoPLTot=0;PL454WG=102,0,213;PLCG=191,0,458;PLHSWG=1231,0,1418;PLILL250=841,0,707;PLILLCLIA=1172,0,1160;PLILLWG=416,0,553;PLIllPCRFree=600,0,1328;PLNCIIonWG=51,0,98;PLPlatGen=3649,0,4370;PLXIll=636,0,497;PLXPSolWGLS=331,0,221;PLminsum=9220;PLminsumOverDP=13.74;TrancheABQDmin2=0;TrancheAlignmin2=0;TrancheMapmin2=0;TrancheSSEmin2=0;YesPLtot=11;allalts=C;datasetcalls=11;ge…	GT:DP:GQ:PL	0/1:671:9220:9220,0,11023
chr10	54830143	.	T	C	9648	PASS	DPSum=699;HRun=0;HapNoVar=0;NoPLTot=0;PL454WG=197,0,168;PLCG=381,0,424;PLHSWG=953,0,1338;PLILL250=830,0,678;PLILLCLIA=1041,0,1241;PLILLWEx=32,0,27;PLILLWG=769,0,458;PLIllPCRFree=794,0,1480;PLNCIIonWG=39,0,125;PLPlatGen=3765,0,4443;PLXIll=760,0,473;PLXPSolWGLS=87,0,277;PLminsum=9648;PLminsumOverDP=13.8;TrancheABQDmin2=0;TrancheAlignmin2=0;TrancheMapmin2=0;TrancheSSEmin2=0;YesPLtot=12;allalts=C;dat…	GT:DP:GQ:PL	0/1:699:9648:9648,0,11132
chr10	55249600	.	C	A	9371	PASS	DPSum=684;HRun=0;HapNoVar=0;NoPLTot=0;PL454WG=181,0,106;PLCG=432,0,787;PLHSWG=1248,0,1021;PLILL250=421,0,778;PLILLCLIA=1124,0,1461;PLILLWG=381,0,580;PLIllPCRFree=871,0,1013;PLNCIIonWG=327,0,118;PLPlatGen=3482,0,4106;PLXIll=709,0,422;PLXPSolWGLS=195,0,400;PLminsum=9371;PLminsumOverDP=13.7;TrancheABQDmin2=0;TrancheAlignmin2=0;TrancheMapmin2=0;TrancheSSEmin2=0;YesPLtot=11;allalts=A;datasetcalls=11;g…	GT:DP:GQ:PL	0/1:684:9371:9371,0,10792
chr10	55249687	.	A	T	9308	PASS	DPSum=684;HRun=0;HapNoVar=0;NoPLTot=0;PL454WG=156,0,87;PLCG=320,0,629;PLHSWG=821,0,1576;PLILL250=443,0,792;PLILLCLIA=1305,0,1041;PLILLWG=490,0,524;PLIllPCRFree=699,0,930;PLNCIIonWG=528,0,50;PLPlatGen=3583,0,3949;PLXIll=549,0,571;PLXPSolWGLS=414,0,453;PLminsum=9308;PLminsumOverDP=13.61;TrancheABQDmin2=0;TrancheAlignmin2=0;TrancheMapmin2=0;TrancheSSEmin2=0;YesPLtot=11;allalts=T;datasetcalls=11;geno…	GT:DP:GQ:PL	0/1:684:9308:9308,0,10602
chr10	55325288	.	C	A	8890	PASS	DPSum=678;HRun=1;HapNoVar=0;NoPLTot=0;PL454WG=331,0,213;PLCG=206,0,848;PLHSWG=1094,0,1325;PLILL250=709,0,647;PLILLCLIA=713,0,1249;PLILLWG=140,0,280;PLIllPCRFree=1151,0,1117;PLNCIIonWG=77,0,181;PLPlatGen=3904,0,4104;PLXIll=410,0,863;PLXPSolWGLS=155,0,50;PLminsum=8890;PLminsumOverDP=13.11;TrancheABQDmin2=0;TrancheAlignmin2=0;TrancheMapmin2=0;TrancheSSEmin2=0;YesPLtot=11;allalts=A;datasetcalls=11;ge…	GT:DP:GQ:PL	0/1:678:8890:8890,0,10877
chr10	55325295	.	T	C	8509	PASS	DPSum=671;HRun=1;HapNoVar=0;NoPLTot=0;PL454WG=303,0,259;PLCG=300,0,717;PLHSWG=1101,0,1324;PLILL250=617,0,643;PLILLCLIA=779,0,1244;PLILLWG=89,0,236;PLIllPCRFree=1049,0,1161;PLNCIIonWG=26,0,216;PLPlatGen=3826,0,4216;PLXIll=338,0,818;PLXPSolWGLS=81,0,78;PLminsum=8509;PLminsumOverDP=12.68;TrancheABQDmin2=0;TrancheAlignmin2=0;TrancheMapmin2=0;TrancheSSEmin2=0;YesPLtot=11;allalts=C;datasetcalls=11;geno…	GT:DP:GQ:PL	0/1:671:8509:8509,0,10912
chr10	55325296	.	G	A	8804	PASS	DPSum=669;HRun=1;HapNoVar=0;NoPLTot=0;PL454WG=326,0,248;PLCG=282,0,778;PLHSWG=1134,0,1312;PLILL250=642,0,620;PLILLCLIA=806,0,1169;PLILLWG=104,0,247;PLIllPCRFree=1091,0,1172;PLNCIIonWG=37,0,199;PLPlatGen=3903,0,4212;PLXIll=375,0,815;PLXPSolWGLS=104,0,97;PLminsum=8804;PLminsumOverDP=13.16;TrancheABQDmin2=0;TrancheAlignmin2=0;TrancheMapmin2=0;TrancheSSEmin2=0;YesPLtot=11;allalts=A;datasetcalls=11;ge…	GT:DP:GQ:PL	0/1:669:8804:8804,0,10869
chr10	55325383	.	A	G	8476	PASS	DPSum=627;HRun=0;HapNoVar=0;NoPLTot=0;PL454WG=325,0,175;PLCG=321,0,418;PLHSWG=856,0,1412;PLILL250=562,0,742;PLILLCLIA=1426,0,1072;PLILLWG=222,0,672;PLIllPCRFree=753,0,826;PLNCIIonWG=95,0,129;PLPlatGen=3316,0,3495;PLXIll=564,0,685;PLXPSolWGLS=36,0,26;PLminsum=8476;PLminsumOverDP=13.52;TrancheABQDmin2=0;TrancheAlignmin2=0;TrancheMapmin2=0;TrancheSSEmin2=0;YesPLtot=11;allalts=G;datasetcalls=11;geno=…	GT:DP:GQ:PL	0/1:627:8476:8476,0,9652
chr10	55325386	.	A	G	8404	PASS	DPSum=627;HRun=0;HapNoVar=0;NoPLTot=0;PL454WG=321,0,179;PLCG=292,0,490;PLHSWG=789,0,1487;PLILL250=569,0,747;PLILLCLIA=1434,0,1095;PLILLWG=284,0,635;PLIllPCRFree=707,0,861;PLNCIIonWG=92,0,131;PLPlatGen=3285,0,3401;PLXIll=595,0,600;PLXPSolWGLS=36,0,8;PLminsum=8404;PLminsumOverDP=13.4;TrancheABQDmin2=0;TrancheAlignmin2=0;TrancheMapmin2=0;TrancheSSEmin2=0;YesPLtot=10;allalts=G;datasetcalls=11;geno=2;…	GT:DP:GQ:PL	0/1:627:8404:8404,0,9634
chr10	55325629	.	T	G	9630	PASS	DPSum=728;HRun=2;HapNoVar=0;NoPLTot=0;PL454WG=137,0,98;PLCG=457,0,656;PLHSWG=1302,0,1517;PLILL250=651,0,732;PLILLCLIA=1238,0,1164;PLILLWG=431,0,670;PLIllPCRFree=891,0,923;PLNCIIonWG=41,0,50;PLPlatGen=3496,0,4074;PLXIll=736,0,702;PLXPSolWGLS=250,0,482;PLminsum=9630;PLminsumOverDP=13.23;TrancheABQDmin2=0;TrancheAlignmin2=0;TrancheMapmin2=0;TrancheSSEmin2=0;YesPLtot=11;allalts=G;datasetcalls=11;geno…	GT:DP:GQ:PL	0/1:728:9630:9630,0,11068
chr10	55325657	.	T	TAA	9611	PASS	DPSum=673;HRun=2;HapNoVar=0;NoPLTot=1;PL454WG=102,118,118,0,118,118,118,118,118,118;PLCG=36,0,557,557,557,557,557,557,557,557;PLHSWG=1388,0,1373,1388,1388,1388,1388,1388,1388,1388;PLILL250=670,0,807,807,807,807,807,807,807,807;PLILLCLIA=1273,0,1400,1400,1400,1400,1400,1400,1400,1400;PLILLWG=488,0,734,734,734,734,734,734,734,734;PLIllPCRFree=970,0,942,970,970,970,970,970,970,970;PLPlatGen=3919,0,4…	GT:DP:GQ:PL	0/1:673:9611:9729,118,10722
chr10	56493685	.	T	A	9230	PASS	DPSum=598;HRun=1;HapNoVar=0;NoPLTot=0;PL454WG=189,0,98;PLCG=200,0,455;PLHSWG=1146,0,1089;PLILL250=913,0,617;PLILLCLIA=477,0,1088;PLILLWG=205,0,404;PLIllPCRFree=921,0,964;PLNCIIonWG=50,0,110;PLPlatGen=4667,0,3505;PLXIll=462,0,298;PLminsum=8628;PLminsumOverDP=14.43;TrancheABQDmin2=0;TrancheAlignmin2=0;TrancheMapmin2=0;TrancheSSEmin2=0;YesPLtot=10;allalts=A;datasetcalls=10;geno=2;genoMapGood=10;plat…	GT:DP:GQ:PL	0/1:598:8628:9230,0,8628
chr10	56493750	.	C	CA	5170	PASS	DPSum=558;HRun=1;HapNoVar=0;NoPLTot=0;PL454WG=55,0,145;PLCG=66,0,276;PLHSWG=1003,0,1062;PLILL250=413,0,545;PLILLCLIA=363,0,282;PLILLWG=141,0,190;PLIllPCRFree=484,0,356;PLNCIIonWG=105,0,28;PLPlatGen=2171,0,2496;PLXIll=369,0,205;PLminsum=5170;PLminsumOverDP=9.27;RPA=9,10;RU=A;TrancheABQDmin2=0;TrancheAlignmin2=0;TrancheMapmin2=0;TrancheSSEmin2=0;YesPLtot=10;allalts=CA;datasetcalls=10;geno=2;genoMap…	GT:DP:GQ:PL	0/1:558:5170:5170,0,5585
chr10	58346199	.	G	C	9711	PASS	DPSum=731;HRun=0;HapNoVar=0;NoPLTot=0;PL454WG=153,0,116;PLCG=465,0,741;PLHSWG=714,0,672;PLILL250=517,0,495;PLILLCLIA=2259,0,2828;PLILLWG=614,0,822;PLIllPCRFree=765,0,842;PLNCIIonWG=14,0,102;PLPlatGen=3350,0,3241;PLXIll=823,0,357;PLXPSolWGLS=37,0,384;PLminsum=9711;PLminsumOverDP=13.28;TrancheABQDmin2=0;TrancheAlignmin2=0;TrancheMapmin2=0;TrancheSSEmin2=0;YesPLtot=10;allalts=C;datasetcalls=11;geno=…	GT:DP:GQ:PL	0/1:731:9711:9711,0,10600
chr10	58346290	.	T	C	9843	PASS	DPSum=709;HRun=0;HapNoVar=0;NoPLTot=0;PL454WG=202,0,112;PLCG=481,0,738;PLHSWG=950,0,914;PLILL250=494,0,503;PLILLCLIA=2254,0,2494;PLILLWG=558,0,412;PLIllPCRFree=494,0,981;PLNCIIonWG=63,0,149;PLPlatGen=3604,0,2953;PLXIll=681,0,298;PLXPSolWGLS=62,0,145;PLminsum=9699;PLminsumOverDP=13.68;TrancheABQDmin2=0;TrancheAlignmin2=0;TrancheMapmin2=0;TrancheSSEmin2=0;YesPLtot=11;allalts=C;datasetcalls=11;geno=…	GT:DP:GQ:PL	0/1:709:9699:9843,0,9699
chr10	59356380	.	G	A	9387	PASS	DPSum=682;HRun=0;HapNoVar=0;NoPLTot=0;PL454WG=214,0,138;PLCG=445,0,721;PLHSWG=1411,0,1141;PLILL250=708,0,681;PLILLCLIA=825,0,1179;PLILLWG=426,0,420;PLIllPCRFree=772,0,1045;PLNCIIonWG=47,0,109;PLPlatGen=3774,0,4798;PLXIll=765,0,411;PLminsum=9387;PLminsumOverDP=13.76;TrancheABQDmin2=0;TrancheAlignmin2=0;TrancheMapmin2=0;TrancheSSEmin2=0;YesPLtot=10;allalts=A;datasetcalls=10;geno=2;genoMapGood=10;pl…	GT:DP:GQ:PL	0/1:682:9387:9387,0,10643
chr10	59356401	.	G	T	9004	PASS	DPSum=659;HRun=0;HapNoVar=0;NoPLTot=0;PL454WG=246,0,92;PLCG=248,0,700;PLHSWG=1349,0,1102;PLILL250=729,0,650;PLILLCLIA=793,0,820;PLILLWG=401,0,428;PLIllPCRFree=760,0,894;PLNCIIonWG=46,0,79;PLPlatGen=3589,0,4797;PLXIll=751,0,393;PLXPSolWGLS=92,0,311;PLminsum=9004;PLminsumOverDP=13.66;TrancheABQDmin2=0;TrancheAlignmin2=0;TrancheMapmin2=0;TrancheSSEmin2=0;YesPLtot=11;allalts=T;datasetcalls=11;geno=2;…	GT:DP:GQ:PL	0/1:659:9004:9004,0,10266
chr10	59356474	.	G	A	9662	PASS	DPSum=676;HRun=0;HapNoVar=0;NoPLTot=0;PLCG=677,0,786;PLHSWG=1407,0,1375;PLILL250=702,0,701;PLILLCLIA=773,0,740;PLILLWG=476,0,523;PLIllPCRFree=832,0,715;PLNCIIonWG=187,0,69;PLPlatGen=3871,0,4578;PLXIll=627,0,400;PLXPSolWGLS=110,0,253;PLminsum=9662;PLminsumOverDP=14.29;TrancheABQDmin2=0;TrancheAlignmin2=0;TrancheMapmin2=0;TrancheSSEmin2=0;YesPLtot=10;allalts=A;datasetcalls=10;geno=2;genoMapGood=10;…	GT:DP:GQ:PL	0/1:676:9662:9662,0,10140
chr10	59356502	.	A	G	9441	PASS	DPSum=655;HRun=0;HapNoVar=0;NoPLTot=0;PL454WG=134,0,119;PLCG=320,0,529;PLHSWG=1436,0,1314;PLILL250=644,0,706;PLILLCLIA=703,0,858;PLILLWG=392,0,660;PLIllPCRFree=1006,0,827;PLNCIIonWG=168,0,132;PLPlatGen=4046,0,4410;PLXIll=572,0,450;PLXPSolWGLS=20,0,293;PLminsum=9441;PLminsumOverDP=14.41;TrancheABQDmin2=0;TrancheAlignmin2=0;TrancheMapmin2=0;TrancheSSEmin2=0;YesPLtot=10;allalts=G;datasetcalls=11;gen…	GT:DP:GQ:PL	0/1:655:9441:9441,0,10298
chr10	59387799	.	G	C	8093	PASS	DPSum=607;HRun=0;HapNoVar=0;NoPLTot=0;PL454WG=134,0,208;PLCG=701,0,459;PLHSWG=1149,0,1206;PLILL250=566,0,772;PLILLCLIA=1062,0,736;PLILLWG=347,0,339;PLIllPCRFree=551,0,733;PLNCIIonWG=144,0,117;PLPlatGen=3030,0,4208;PLXIll=255,0,463;PLXPSolWGLS=154,0,162;PLminsum=8093;PLminsumOverDP=13.33;TrancheABQDmin2=0;TrancheAlignmin2=0;TrancheMapmin2=0;TrancheSSEmin2=0;YesPLtot=11;allalts=C;datasetcalls=11;ge…	GT:DP:GQ:PL	0/1:607:8093:8093,0,9403
chr10	59387867	.	TC	T	8411	PASS	DPSum=671;HRun=0;HapNoVar=0;NoPLTot=0;PL454WG=206,0,197;PLCG=335,0,636;PLHSWG=1218,0,1336;PLILL250=541,0,763;PLILLCLIA=964,0,1132;PLILLWG=256,0,387;PLIllPCRFree=738,0,1014;PLNCIIonWG=192,0,224;PLPlatGen=3395,0,4087;PLXIll=510,0,825;PLXPSolWGLS=56,0,176;PLminsum=8411;PLminsumOverDP=12.54;RPA=4,3;RU=C;TrancheABQDmin2=0;TrancheAlignmin2=0;TrancheMapmin2=0;TrancheSSEmin2=0;YesPLtot=11;allalts=T;datas…	GT:DP:GQ:PL	0/1:671:8411:8411,0,10777
chr10	60985908	.	G	A	9840	PASS	DPSum=668;HRun=2;HapNoVar=0;NoPLTot=0;PL454WG=296,0,214;PLCG=353,0,606;PLHSWG=1186,0,1373;PLILL250=718,0,821;PLILLCLIA=885,0,749;PLILLWG=405,0,333;PLIllPCRFree=1213,0,926;PLNCIIonWG=147,0,95;PLPlatGen=3994,0,4235;PLXIll=616,0,621;PLXPSolWGLS=27,0,131;PLminsum=9840;PLminsumOverDP=14.73;TrancheABQDmin2=0;TrancheAlignmin2=0;TrancheMapmin2=0;TrancheSSEmin2=0;YesPLtot=11;allalts=A;datasetcalls=11;geno…	GT:DP:GQ:PL	0/1:668:9840:9840,0,10104
chr10	60985945	.	T	A	10058	PASS	DPSum=637;HRun=2;HapNoVar=0;NoPLTot=0;PL454WG=252,0,240;PLCG=136,0,354;PLHSWG=1601,0,1295;PLILL250=853,0,583;PLILLCLIA=473,0,1054;PLILLWG=354,0,415;PLIllPCRFree=1214,0,927;PLNCIIonWG=76,0,55;PLPlatGen=4550,0,3849;PLXIll=526,0,492;PLXPSolWGLS=23,0,38;PLminsum=9302;PLminsumOverDP=14.6;TrancheABQDmin2=0;TrancheAlignmin2=0;TrancheMapmin2=0;TrancheSSEmin2=0;YesPLtot=11;allalts=A;datasetcalls=11;geno=2…	GT:DP:GQ:PL	0/1:637:9302:10058,0,9302
chr10	61614283	.	C	T	9364	PASS	DPSum=684;HRun=0;HapNoVar=0;NoPLTot=0;PL454WG=93,0,223;PLCG=493,0,1039;PLHSWG=877,0,1000;PLILL250=332,0,748;PLILLCLIA=1307,0,1287;PLILLWG=537,0,769;PLIllPCRFree=1104,0,908;PLNCIIonWG=137,0,88;PLPlatGen=3596,0,3435;PLXIll=476,0,434;PLXPSolWGLS=412,0,543;PLminsum=9364;PLminsumOverDP=13.69;TrancheABQDmin2=0;TrancheAlignmin2=0;TrancheMapmin2=0;TrancheSSEmin2=0;YesPLtot=11;allalts=T;datasetcalls=11;ge…	GT:DP:GQ:PL	0/1:684:9364:9364,0,10474
chr10	61614312	.	C	T	9712	PASS	DPSum=754;HRun=0;HapNoVar=0;NoPLTot=0;PL454WG=117,0,241;PLCG=1246,0,892;PLHSWG=708,0,1176;PLILL250=449,0,782;PLILLCLIA=1566,0,1311;PLILLWG=672,0,625;PLIllPCRFree=775,0,927;PLNCIIonWG=128,0,30;PLPlatGen=3409,0,3327;PLXIll=378,0,431;PLXPSolWGLS=264,0,738;PLminsum=9712;PLminsumOverDP=12.88;TrancheABQDmin2=0;TrancheAlignmin2=0;TrancheMapmin2=0;TrancheSSEmin2=0;YesPLtot=11;allalts=T;datasetcalls=11;ge…	GT:DP:GQ:PL	0/1:754:9712:9712,0,10480
chr10	66418226	.	G	A	9570	PASS	DPSum=670;HRun=3;HapNoVar=0;NoPLTot=0;PL454WG=171,0,127;PLCG=442,0,289;PLHSWG=1409,0,1354;PLILL250=764,0,569;PLILLCLIA=1153,0,1439;PLILLWG=242,0,469;PLIllPCRFree=767,0,1061;PLNCIIonWG=105,0,35;PLPlatGen=3799,0,4200;PLXIll=493,0,643;PLXPSolWGLS=225,0,370;PLminsum=9570;PLminsumOverDP=14.28;RPA=19,18,17;RU=T;TrancheABQDmin2=0;TrancheAlignmin2=0;TrancheMapmin2=0;TrancheSSEmin2=0;YesPLtot=11;allalts=A…	GT:DP:GQ:PL	0/1:670:9570:9570,0,10556
chr10	66418283	.	A	G	9772	PASS	DPSum=675;HRun=3;HapNoVar=0;NoPLTot=0;PL454WG=173,0,194;PLCG=273,0,558;PLHSWG=1230,0,1187;PLILL250=683,0,569;PLILLCLIA=1532,0,1662;PLILLWG=444,0,704;PLIllPCRFree=662,0,913;PLNCIIonWG=208,0,14;PLPlatGen=3843,0,4034;PLXIll=724,0,431;PLminsum=9772;PLminsumOverDP=14.48;RPA=19,18,17;RU=T;TrancheABQDmin2=0;TrancheAlignmin2=0;TrancheMapmin2=0;TrancheSSEmin2=0;YesPLtot=9;allalts=G;datasetcalls=10;geno=2;…	GT:DP:GQ:PL	0/1:675:9772:9772,0,10266
chr10	66828689	.	G	A	9893	PASS	DPSum=640;HRun=0;HapNoVar=0;NoPLTot=0;PL454WG=81,0,109;PLCG=253,0,611;PLHSWG=1185,0,1379;PLILL250=702,0,595;PLILLCLIA=969,0,851;PLILLWG=385,0,280;PLIllPCRFree=1192,0,877;PLNCIIonWG=54,0,45;PLPlatGen=4328,0,3998;PLXIll=593,0,551;PLXPSolWGLS=151,0,296;PLminsum=9592;PLminsumOverDP=14.99;RPA=6,7;RU=T;TrancheABQDmin2=0;TrancheAlignmin2=0;TrancheMapmin2=0;TrancheSSEmin2=0;YesPLtot=11;allalts=A;datasetc…	GT:DP:GQ:PL	0/1:640:9592:9893,0,9592
chr10	66828761	.	A	G	9389	PASS	DPSum=671;HRun=0;HapNoVar=0;NoPLTot=0;PLCG=169,0,466;PLHSWG=1431,0,1244;PLILL250=656,0,628;PLILLCLIA=1245,0,1026;PLILLWG=210,0,344;PLIllPCRFree=973,0,1565;PLNCIIonWG=110,0,100;PLPlatGen=3741,0,4324;PLXIll=727,0,712;PLXPSolWGLS=127,0,294;PLminsum=9389;PLminsumOverDP=13.99;RPA=6,7;RU=T;TrancheABQDmin2=0;TrancheAlignmin2=0;TrancheMapmin2=0;TrancheSSEmin2=0;YesPLtot=10;allalts=G;datasetcalls=10;geno=…	GT:DP:GQ:PL	0/1:671:9389:9389,0,10703
chr10	66991976	.	T	C	4083	PASS	DPSum=488;HRun=1;HapNoVar=0;NoPLTot=0;PL454WG=40,0,58;PLCG=306,0,395;PLHSWG=617,0,470;PLILL250=297,0,278;PLILLCLIA=355,0,686;PLILLWG=34,0,199;PLIllPCRFree=473,0,527;PLPlatGen=1789,0,2399;PLXIll=172,0,193;PLminsum=4083;PLminsumOverDP=8.37;TrancheABQDmin2=90;TrancheAlignmin2=0;TrancheMapmin2=0;TrancheSSEmin2=0;YesPLtot=9;allalts=C;datasetcalls=9;geno=2;genoMapGood=9;platformbias=none;platformnames=…	GT:DP:GQ:PL	0/1:488:4083:4083,0,5205
chr10	67799233	.	T	G	10081	PASS	DPSum=716;HRun=3;HapNoVar=0;NoPLTot=0;PL454WG=84,0,55;PLCG=463,0,685;PLHSWG=1082,0,1265;PLILL250=806,0,347;PLILLCLIA=1355,0,1314;PLILLWG=432,0,304;PLIllPCRFree=688,0,1075;PLNCIIonWG=207,0,94;PLPlatGen=4084,0,4087;PLXIll=801,0,770;PLXPSolWGLS=79,0,81;PLminsum=10077;PLminsumOverDP=14.07;TrancheABQDmin2=0;TrancheAlignmin2=0;TrancheMapmin2=0;TrancheSSEmin2=0;YesPLtot=11;allalts=G;datasetcalls=11;geno…	GT:DP:GQ:PL	0/1:716:10077:10081,0,10077
chr10	67799268	.	T	C	9094	PASS	DPSum=653;HRun=3;HapNoVar=0;NoPLTot=0;PLCG=785,0,845;PLHSWG=1082,0,1100;PLILL250=949,0,386;PLILLCLIA=1116,0,1227;PLILLWG=328,0,555;PLIllPCRFree=480,0,969;PLNCIIonWG=199,0,125;PLPlatGen=3480,0,3701;PLXIll=651,0,418;PLXPSolWGLS=24,0,126;PLminsum=9094;PLminsumOverDP=13.93;TrancheABQDmin2=0;TrancheAlignmin2=0;TrancheMapmin2=0;TrancheSSEmin2=0;YesPLtot=10;allalts=C;datasetcalls=10;geno=2;genoMapGood=1…	GT:DP:GQ:PL	0/1:653:9094:9094,0,9452
chr10	67810182	.	AT	A	4204	PASS	DPSum=598;HRun=22;HapNoVar=0;NoPLTot=0;PL454WG=175,0,12;PLCG=151,0,71;PLHSWG=535,0,549;PLILL250=270,0,461;PLILLCLIA=313,0,241;PLILLWG=163,0,274;PLIllPCRFree=402,0,544;PLNCIIonWG=29,0,10;PLPlatGen=2010,0,1739;PLXIll=156,0,296;PLminsum=4197;PLminsumOverDP=7.02;RPA=22,21;RU=A;TrancheABQDmin2=0;TrancheAlignmin2=0;TrancheMapmin2=0;TrancheSSEmin2=0;YesPLtot=8;allalts=A;datasetcalls=10;geno=2;genoMapGoo…	GT:DP:GQ:PL	0/1:598:4197:4204,0,4197
chr10	67810251	.	T	C	7601	PASS	DPSum=553;HRun=22;HapNoVar=0;NoPLTot=0;PL454WG=184,0,199;PLCG=494,0,897;PLHSWG=794,0,787;PLILL250=501,0,526;PLILLCLIA=958,0,788;PLILLWG=438,0,335;PLIllPCRFree=625,0,502;PLNCIIonWG=16,0,24;PLPlatGen=3185,0,2525;PLXIll=339,0,517;PLXPSolWGLS=67,0,202;PLminsum=7302;PLminsumOverDP=13.2;RPA=22,21;RU=A;TrancheABQDmin2=0;TrancheAlignmin2=0;TrancheMapmin2=0;TrancheSSEmin2=0;YesPLtot=10;allalts=C;datasetca…	GT:DP:GQ:PL	0/1:553:7302:7601,0,7302
chr10	68254813	.	G	A	9024	PASS	DPSum=705;HRun=0;HapNoVar=0;NoPLTot=0;PL454WG=106,0,242;PLCG=348,0,970;PLHSWG=938,0,958;PLILL250=376,0,578;PLILLCLIA=1651,0,1093;PLILLWG=517,0,134;PLIllPCRFree=742,0,817;PLNCIIonWG=195,0,170;PLPlatGen=3498,0,4151;PLXIll=546,0,710;PLXPSolWGLS=107,0,284;PLminsum=9024;PLminsumOverDP=12.8;TrancheABQDmin2=0;TrancheAlignmin2=0;TrancheMapmin2=0;TrancheSSEmin2=0;YesPLtot=11;allalts=A;datasetcalls=11;geno…	GT:DP:GQ:PL	0/1:705:9024:9024,0,10107
chr10	68254828	.	A	G	8697	PASS	DPSum=644;HRun=0;HapNoVar=0;NoPLTot=0;PL454WG=83,0,259;PLCG=337,0,674;PLHSWG=964,0,1110;PLILL250=324,0,656;PLILLCLIA=1646,0,1081;PLILLWG=413,0,376;PLIllPCRFree=735,0,870;PLNCIIonWG=108,0,111;PLPlatGen=3464,0,4354;PLXIll=603,0,679;PLXPSolWGLS=20,0,193;PLminsum=8697;PLminsumOverDP=13.5;TrancheABQDmin2=0;TrancheAlignmin2=0;TrancheMapmin2=0;TrancheSSEmin2=0;YesPLtot=10;allalts=G;datasetcalls=11;geno=…	GT:DP:GQ:PL	0/1:644:8697:8697,0,10363
chr10	68254831	.	G	A	8697	PASS	DPSum=649;HRun=0;HapNoVar=0;NoPLTot=0;PL454WG=103,0,250;PLCG=444,0,736;PLHSWG=1018,0,1061;PLILL250=363,0,569;PLILLCLIA=1616,0,1011;PLILLWG=484,0,311;PLIllPCRFree=663,0,666;PLNCIIonWG=100,0,116;PLPlatGen=3269,0,4038;PLXIll=581,0,631;PLXPSolWGLS=56,0,207;PLminsum=8697;PLminsumOverDP=13.4;TrancheABQDmin2=0;TrancheAlignmin2=0;TrancheMapmin2=0;TrancheSSEmin2=0;YesPLtot=11;allalts=A;datasetcalls=11;gen…	GT:DP:GQ:PL	0/1:649:8697:8697,0,9596
chr10	68316400	.	T	C	9339	PASS	DPSum=683;HRun=1;HapNoVar=0;NoPLTot=0;PL454WG=41,0,91;PLCG=194,0,688;PLHSWG=919,0,1529;PLILL250=320,0,788;PLILLCLIA=1025,0,1261;PLILLWG=315,0,419;PLIllPCRFree=1290,0,956;PLNCIIonWG=118,0,102;PLPlatGen=4569,0,3458;PLXIll=466,0,657;PLXPSolWGLS=82,0,265;PLminsum=9339;PLminsumOverDP=13.67;TrancheABQDmin2=0;TrancheAlignmin2=0;TrancheMapmin2=0;TrancheSSEmin2=0;YesPLtot=11;allalts=C;datasetcalls=11;geno…	GT:DP:GQ:PL	0/1:683:9339:9339,0,10214
chr10	68316416	.	G	A	10008	PASS	DPSum=677;HRun=1;HapNoVar=0;NoPLTot=0;PL454WG=55,0,83;PLCG=192,0,454;PLHSWG=1168,0,1383;PLILL250=472,0,770;PLILLCLIA=1241,0,1257;PLILLWG=388,0,309;PLIllPCRFree=1204,0,1092;PLNCIIonWG=63,0,121;PLPlatGen=4509,0,3673;PLXIll=522,0,747;PLXPSolWGLS=194,0,390;PLminsum=10008;PLminsumOverDP=14.78;TrancheABQDmin2=0;TrancheAlignmin2=0;TrancheMapmin2=0;TrancheSSEmin2=0;YesPLtot=11;allalts=A;datasetcalls=11;g…	GT:DP:GQ:PL	0/1:677:10008:10008,0,10279
chr10	69933921	.	G	A	14535	PASS	DPSum=1065;HRun=3;HapNoVar=0;NoPLTot=0;PL454WG=97,0,182;PLCG=500,0,1144;PLHSWEx=3350,0,4082;PLHSWG=815,0,1119;PLILL250=556,0,551;PLILLCLIA=1994,0,1691;PLILLWG=507,0,520;PLIllPCRFree=1200,0,888;PLIonEx=573,0,1317;PLNCIIonWG=49,0,73;PLPlatGen=4045,0,3254;PLXIll=530,0,661;PLXPSolWGLS=319,0,268;PLminsum=14535;PLminsumOverDP=13.65;RPA=3,2;RU=G;TrancheABQDmin2=0;TrancheAlignmin2=0;TrancheMapmin2=0;Tran…	GT:DP:GQ:PL	0/1:1065:14535:14535,0,15750
chr10	69933969	.	G	A	13487	PASS	DPSum=1081;HRun=3;HapNoVar=0;NoPLTot=0;PL454WG=83,0,113;PLCG=742,0,786;PLHSWEx=3112,0,3791;PLHSWG=721,0,1130;PLILL250=578,0,611;PLILLCLIA=2062,0,1812;PLILLWG=325,0,641;PLIllPCRFree=991,0,827;PLIonEx=586,0,1305;PLNCIIonWG=37,0,107;PLPlatGen=3348,0,4129;PLXIll=531,0,701;PLXPSolWGLS=371,0,369;PLminsum=13487;PLminsumOverDP=12.48;RPA=3,2;RU=G;TrancheABQDmin2=0;TrancheAlignmin2=0;TrancheMapmin2=0;Tranc…	GT:DP:GQ:PL	0/1:1081:13487:13487,0,16322
chr10	71874683	.	G	A	10669	PASS	DPSum=799;HRun=2;HapNoVar=0;NoPLTot=0;PL454WG=85,0,103;PLCG=253,0,1030;PLHSWEx=625,0,970;PLHSWG=1049,0,1058;PLILL250=702,0,460;PLILLCLIA=1990,0,2143;PLILLWG=321,0,236;PLIllPCRFree=866,0,840;PLNCIIonWG=116,0,59;PLPlatGen=3964,0,3759;PLXIll=534,0,604;PLXPSolWGLS=164,0,90;PLminsum=10669;PLminsumOverDP=13.35;RPA=2,1;RU=C;TrancheABQDmin2=0;TrancheAlignmin2=0;TrancheMapmin2=0;TrancheSSEmin2=0;YesPLtot=…	GT:DP:GQ:PL	0/1:799:10669:10669,0,11352
chr10	71874734	.	G	A	11771	PASS	DPSum=856;HRun=3;HapNoVar=0;NoPLTot=0;PL454WG=87,0,113;PLCG=251,0,493;PLHSWEx=955,0,1807;PLHSWG=1004,0,915;PLILL250=640,0,442;PLILLCLIA=2544,0,2397;PLILLWG=329,0,299;PLIllPCRFree=898,0,707;PLIonEx=209,0,259;PLNCIIonWG=169,0,44;PLPlatGen=4133,0,3448;PLXIll=505,0,529;PLXPSolWGLS=47,0,143;PLminsum=11596;PLminsumOverDP=13.55;RPA=3,2;RU=G;TrancheABQDmin2=0;TrancheAlignmin2=0;TrancheMapmin2=0;TrancheSS…	GT:DP:GQ:PL	0/1:856:11596:11771,0,11596
chr10	71874866	.	T	C	11793	PASS	DPSum=853;HRun=3;HapNoVar=0;NoPLTot=0;PL454WG=15,0,208;PLCG=223,0,414;PLHSWEx=1375,0,1235;PLHSWG=671,0,1260;PLILL250=299,0,513;PLILLCLIA=2699,0,2949;PLILLWG=409,0,446;PLIllPCRFree=970,0,1224;PLIonEx=354,0,131;PLPlatGen=4021,0,4068;PLXIll=696,0,715;PLXPSolWGLS=61,0,207;PLminsum=11793;PLminsumOverDP=13.83;RPA=3,2;RU=G;TrancheABQDmin2=0;TrancheAlignmin2=0;TrancheMapmin2=0;TrancheSSEmin2=0;YesPLtot=1…	GT:DP:GQ:PL	0/1:853:11793:11793,0,13370
chr10	71874962	.	A	G	10230	PASS	DPSum=829;HRun=3;HapNoVar=0;NoPLTot=0;PL454WG=85,0,186;PLCG=367,0,1135;PLHSWEx=86,0,270;PLHSWG=449,0,1323;PLILL250=412,0,444;PLILLCLIA=2573,0,3187;PLILLWG=467,0,759;PLIllPCRFree=928,0,682;PLIonEx=145,0,66;PLNCIIonWG=48,0,146;PLPlatGen=3766,0,3370;PLXIll=819,0,576;PLXPSolWGLS=85,0,351;PLminsum=10230;PLminsumOverDP=12.34;RPA=3,2;RU=G;TrancheABQDmin2=0;TrancheAlignmin2=0;TrancheMapmin2=0;TrancheSSEm…	GT:DP:GQ:PL	0/1:829:10230:10230,0,12495
chr10	72846638	.	G	T	7764	PASS	DPSum=596;HRun=1;HapNoVar=0;NoPLTot=0;PL454WG=148,0,65;PLCG=756,0,511;PLHSWG=868,0,968;PLILL250=489,0,450;PLILLCLIA=1609,0,1848;PLILLWG=386,0,478;PLIllPCRFree=637,0,500;PLNCIIonWG=160,0,43;PLPlatGen=2314,0,2434;PLXIll=313,0,193;PLXPSolWGLS=84,0,261;PLminsum=7751;PLminsumOverDP=13.01;RPA=10,11;RU=A;TrancheABQDmin2=0;TrancheAlignmin2=0;TrancheMapmin2=0;TrancheSSEmin2=0;YesPLtot=11;allalts=T;dataset…	GT:DP:GQ:PL	0/1:596:7751:7764,0,7751
chr10	72846706	.	C	T	9926	PASS	DPSum=643;HRun=0;HapNoVar=0;NoPLTot=0;PL454WG=98,0,70;PLCG=394,0,393;PLHSWG=1446,0,890;PLILL250=583,0,391;PLILLCLIA=1972,0,1754;PLILLWG=369,0,336;PLIllPCRFree=779,0,817;PLNCIIonWG=182,0,29;PLPlatGen=3327,0,3128;PLXIll=776,0,481;PLminsum=8289;PLminsumOverDP=12.89;RPA=10,11;RU=A;TrancheABQDmin2=0;TrancheAlignmin2=0;TrancheMapmin2=0;TrancheSSEmin2=0;YesPLtot=10;allalts=T;datasetcalls=10;geno=2;genoM…	GT:DP:GQ:PL	0/1:643:8289:9926,0,8289
chr10	72846718	.	A	G	10096	PASS	DPSum=659;HRun=1;HapNoVar=0;NoPLTot=0;PL454WG=93,0,108;PLCG=439,0,613;PLHSWG=1471,0,883;PLILL250=528,0,561;PLILLCLIA=1910,0,1607;PLILLWG=277,0,326;PLIllPCRFree=800,0,797;PLNCIIonWG=221,0,53;PLPlatGen=3263,0,2943;PLXIll=1094,0,450;PLminsum=8341;PLminsumOverDP=12.66;RPA=10,11;RU=A;TrancheABQDmin2=0;TrancheAlignmin2=0;TrancheMapmin2=0;TrancheSSEmin2=0;YesPLtot=10;allalts=G;datasetcalls=10;geno=2;gen…	GT:DP:GQ:PL	0/1:659:8341:10096,0,8341
chr10	74112857	.	G	A	10448	PASS	DPSum=797;HRun=0;HapNoVar=0;NoPLTot=0;PL454WG=241,0,257;PLCG=677,0,1276;PLHSWG=1240,0,735;PLILL250=489,0,486;PLILLCLIA=1860,0,1683;PLILLWG=471,0,616;PLIllPCRFree=730,0,1264;PLNCIIonWG=125,0,77;PLPlatGen=3986,0,4097;PLXIll=470,0,511;PLXPSolWGLS=159,0,801;PLminsum=10448;PLminsumOverDP=13.11;TrancheABQDmin2=0;TrancheAlignmin2=0;TrancheMapmin2=0;TrancheSSEmin2=0;YesPLtot=11;allalts=A;datasetcalls=11;…	GT:DP:GQ:PL	0/1:797:10448:10448,0,11803
chr10	74112945	.	A	G	8831	PASS	DPSum=646;HRun=0;HapNoVar=0;NoPLTot=0;PL454WG=253,0,104;PLCG=222,0,643;PLHSWG=1116,0,992;PLILL250=494,0,553;PLILLCLIA=1437,0,1445;PLILLWG=327,0,376;PLIllPCRFree=468,0,853;PLNCIIonWG=177,0,23;PLPlatGen=3597,0,4002;PLXIll=651,0,415;PLXPSolWGLS=89,0,115;PLminsum=8831;PLminsumOverDP=13.67;RPA=3,2;RU=C;TrancheABQDmin2=0;TrancheAlignmin2=0;TrancheMapmin2=0;TrancheSSEmin2=0;YesPLtot=11;allalts=G;dataset…	GT:DP:GQ:PL	0/1:646:8831:8831,0,9521
chr10	78743932	.	C	T	8733	PASS	DPSum=669;HRun=0;HapNoVar=0;NoPLTot=0;PL454WG=46,0,308;PLCG=292,0,879;PLHSWG=1017,0,797;PLILL250=733,0,623;PLILLCLIA=879,0,960;PLILLWG=573,0,308;PLIllPCRFree=781,0,918;PLNCIIonWG=147,0,96;PLPlatGen=3632,0,3708;PLXIll=485,0,538;PLXPSolWGLS=148,0,114;PLminsum=8733;PLminsumOverDP=13.05;RPA=2,3;RU=G;TrancheABQDmin2=0;TrancheAlignmin2=0;TrancheMapmin2=0;TrancheSSEmin2=0;YesPLtot=11;allalts=T;datasetca…	GT:DP:GQ:PL	0/1:669:8733:8733,0,9249
chr10	78760755	.	G	A	8039	PASS	DPSum=464;HRun=0;HapNoVar=0;NoPLTot=0;PL454WG=131,0,16;PLCG=463,0,161;PLHSWG=707,0,301;PLILL250=653,0,319;PLILLCLIA=705,0,649;PLILLWG=296,0,345;PLIllPCRFree=1100,0,451;PLNCIIonWG=45,0,57;PLPlatGen=3336,0,1812;PLXIll=543,0,232;PLXPSolWGLS=60,0,336;PLminsum=4679;PLminsumOverDP=10.08;RPA=3,1,2;RU=C;TrancheABQDmin2=0;TrancheAlignmin2=0;TrancheMapmin2=0;TrancheSSEmin2=0;YesPLtot=10;allalts=A;datasetca…	GT:DP:GQ:PL	0/1:464:4679:8039,0,4679
chr10	78760831	.	C	T	7885	PASS	DPSum=505;HRun=0;HapNoVar=0;NoPLTot=0;PL454WG=175,0,50;PLCG=261,0,319;PLHSWG=930,0,438;PLILL250=709,0,383;PLILLCLIA=708,0,868;PLILLWG=169,0,806;PLIllPCRFree=913,0,774;PLNCIIonWG=78,0,130;PLPlatGen=3334,0,2508;PLXIll=566,0,411;PLXPSolWGLS=42,0,185;PLminsum=6872;PLminsumOverDP=13.61;RPA=3,1,2;RU=C;TrancheABQDmin2=0;TrancheAlignmin2=0;TrancheMapmin2=0;TrancheSSEmin2=0;YesPLtot=11;allalts=T;datasetca…	GT:DP:GQ:PL	0/1:505:6872:7885,0,6872
chr10	81232122	.	C	T	7268	PASS	DPSum=610;HRun=12;HapNoVar=0;NoPLTot=0;PL454WG=101,0,153;PLCG=260,0,594;PLHSWG=924,0,756;PLILL250=313,0,853;PLILLCLIA=776,0,948;PLILLWG=430,0,410;PLIllPCRFree=742,0,630;PLNCIIonWG=131,0,18;PLPlatGen=2970,0,2591;PLXIll=621,0,615;PLminsum=7268;PLminsumOverDP=11.91;TrancheABQDmin2=0;TrancheAlignmin2=0;TrancheMapmin2=0;TrancheSSEmin2=0;YesPLtot=9;allalts=T;datasetcalls=10;geno=2;genoMapGood=9;platfor…	GT:DP:GQ:PL	0/1:610:7268:7268,0,7568
chr10	81232153	.	G	C	6732	PASS	DPSum=560;HRun=0;HapNoVar=0;NoPLTot=0;PL454WG=8,0,218;PLCG=186,0,629;PLHSWG=639,0,739;PLILL250=340,0,878;PLILLCLIA=842,0,932;PLILLWG=29,0,354;PLIllPCRFree=937,0,687;PLNCIIonWG=104,0,46;PLPlatGen=3262,0,2559;PLXIll=385,0,396;PLminsum=6732;PLminsumOverDP=12.02;TrancheABQDmin2=0;TrancheAlignmin2=0;TrancheMapmin2=0;TrancheSSEmin2=0;YesPLtot=9;allalts=C;datasetcalls=10;geno=2;genoMapGood=9;platformbia…	GT:DP:GQ:PL	0/1:560:6732:6732,0,7438
chr10	83367464	.	T	C	9840	PASS	DPSum=758;HRun=0;HapNoVar=0;NoPLTot=0;PL454WG=213,0,131;PLCG=649,0,529;PLHSWG=1453,0,1666;PLILL250=570,0,621;PLILLCLIA=1564,0,1456;PLILLWG=550,0,593;PLIllPCRFree=559,0,1219;PLNCIIonWG=186,0,114;PLPlatGen=3256,0,5276;PLXIll=807,0,568;PLXPSolWGLS=33,0,383;PLminsum=9840;PLminsumOverDP=12.98;TrancheABQDmin2=0;TrancheAlignmin2=0;TrancheMapmin2=0;TrancheSSEmin2=0;YesPLtot=11;allalts=C;datasetcalls=11;g…	GT:DP:GQ:PL	0/1:758:9840:9840,0,12556
chr10	83367509	.	T	C	10151	PASS	DPSum=711;HRun=0;HapNoVar=0;NoPLTot=0;PL454WG=71,0,256;PLCG=409,0,389;PLHSWG=1546,0,1499;PLILL250=578,0,518;PLILLCLIA=1335,0,1246;PLILLWG=373,0,616;PLIllPCRFree=871,0,903;PLNCIIonWG=133,0,113;PLPlatGen=3891,0,4561;PLXIll=801,0,757;PLXPSolWGLS=143,0,416;PLminsum=10151;PLminsumOverDP=14.28;TrancheABQDmin2=0;TrancheAlignmin2=0;TrancheMapmin2=0;TrancheSSEmin2=0;YesPLtot=11;allalts=C;datasetcalls=11;g…	GT:DP:GQ:PL	0/1:711:10151:10151,0,11274
chr10	84938166	.	T	A	9274	PASS	DPSum=735;HRun=4;HapNoVar=0;NoPLTot=0;PL454WG=134,0,285;PLCG=409,0,408;PLHSWG=694,0,1301;PLILL250=358,0,777;PLILLCLIA=1487,0,1874;PLILLWG=520,0,454;PLIllPCRFree=1060,0,829;PLNCIIonWG=159,0,139;PLPlatGen=3686,0,4339;PLXIll=639,0,646;PLXPSolWGLS=128,0,368;PLminsum=9274;PLminsumOverDP=12.62;TrancheABQDmin2=0;TrancheAlignmin2=0;TrancheMapmin2=0;TrancheSSEmin2=0;YesPLtot=11;allalts=A;datasetcalls=11;g…	GT:DP:GQ:PL	0/1:735:9274:9274,0,11420
chr10	84938186	.	C	T	10016	PASS	DPSum=699;HRun=4;HapNoVar=0;NoPLTot=0;PL454WG=279,0,173;PLCG=333,0,537;PLHSWG=826,0,861;PLILL250=409,0,645;PLILLCLIA=1763,0,1687;PLILLWG=563,0,480;PLIllPCRFree=1080,0,949;PLNCIIonWG=168,0,147;PLPlatGen=3887,0,4145;PLXIll=708,0,675;PLminsum=10016;PLminsumOverDP=14.33;TrancheABQDmin2=0;TrancheAlignmin2=0;TrancheMapmin2=0;TrancheSSEmin2=0;YesPLtot=10;allalts=T;datasetcalls=10;geno=2;genoMapGood=10;p…	GT:DP:GQ:PL	0/1:699:10016:10016,0,10299
chr10	85618324	.	T	C	9284	PASS	DPSum=665;HRun=1;HapNoVar=0;NoPLTot=0;PL454WG=141,0,281;PLCG=659,0,473;PLHSWG=784,0,1567;PLILL250=763,0,684;PLILLCLIA=1159,0,728;PLILLWG=318,0,378;PLIllPCRFree=862,0,1327;PLPlatGen=3914,0,4456;PLXIll=535,0,276;PLXPSolWGLS=149,0,230;PLminsum=9284;PLminsumOverDP=13.96;TrancheABQDmin2=0;TrancheAlignmin2=0;TrancheMapmin2=0;TrancheSSEmin2=0;YesPLtot=10;allalts=C;datasetcalls=10;geno=2;genoMapGood=10;p…	GT:DP:GQ:PL	0/1:665:9284:9284,0,10400
chr10	85618367	.	A	G	8964	PASS	DPSum=653;HRun=1;HapNoVar=0;NoPLTot=0;PL454WG=92,0,243;PLCG=382,0,433;PLHSWG=1053,0,1559;PLILL250=726,0,675;PLILLCLIA=932,0,752;PLILLWG=265,0,432;PLIllPCRFree=850,0,1362;PLNCIIonWG=103,0,10;PLPlatGen=3854,0,4398;PLXIll=707,0,417;PLminsum=8964;PLminsumOverDP=13.73;TrancheABQDmin2=0;TrancheAlignmin2=0;TrancheMapmin2=0;TrancheSSEmin2=0;YesPLtot=9;allalts=G;datasetcalls=10;geno=2;genoMapGood=9;platfo…	GT:DP:GQ:PL	0/1:653:8964:8964,0,10281
chr10	85830042	.	C	T	9812	PASS	DPSum=695;HRun=0;HapNoVar=0;NoPLTot=0;PL454WG=253,0,192;PLCG=245,0,758;PLHSWG=1214,0,1178;PLILL250=499,0,452;PLILLCLIA=1316,0,1269;PLILLWG=316,0,670;PLIllPCRFree=743,0,868;PLNCIIonWG=49,0,211;PLPlatGen=4010,0,4287;PLXIll=705,0,639;PLXPSolWGLS=462,0,138;PLminsum=9812;PLminsumOverDP=14.12;TrancheABQDmin2=0;TrancheAlignmin2=0;TrancheMapmin2=0;TrancheSSEmin2=0;YesPLtot=11;allalts=T;datasetcalls=11;ge…	GT:DP:GQ:PL	0/1:695:9812:9812,0,10662
chr10	85830065	.	C	T	9612	PASS	DPSum=655;HRun=0;HapNoVar=0;NoPLTot=0;PL454WG=216,0,185;PLCG=120,0,512;PLHSWG=1096,0,915;PLILL250=571,0,412;PLILLCLIA=1241,0,1285;PLILLWG=340,0,554;PLIllPCRFree=884,0,983;PLNCIIonWG=124,0,129;PLPlatGen=4116,0,4280;PLXIll=717,0,551;PLXPSolWGLS=187,0,171;PLminsum=9612;PLminsumOverDP=14.67;TrancheABQDmin2=0;TrancheAlignmin2=0;TrancheMapmin2=0;TrancheSSEmin2=0;YesPLtot=11;allalts=T;datasetcalls=11;ge…	GT:DP:GQ:PL	0/1:655:9612:9612,0,9977
chr10	85992478	.	T	C	10678	PASS	DPSum=780;HRun=3;HapNoVar=0;NoPLTot=0;PL454WG=117,0,93;PLCG=200,0,318;PLHSWEx=653,0,589;PLHSWG=787,0,1083;PLILL250=403,0,749;PLILLCLIA=2498,0,2790;PLILLWG=258,0,551;PLIllPCRFree=966,0,835;PLIonEx=122,0,599;PLNCIIonWG=99,0,68;PLPlatGen=3651,0,3486;PLXIll=690,0,661;PLXPSolWGLS=234,0,133;PLminsum=10678;PLminsumOverDP=13.69;RPA=3,2;RU=G;TrancheABQDmin2=0;TrancheAlignmin2=0;TrancheMapmin2=0;TrancheSSE…	GT:DP:GQ:PL	0/1:780:10678:10678,0,11955
chr10	85992511	.	T	C	11431	PASS	DPSum=861;HRun=0;HapNoVar=0;NoPLTot=0;PL454WG=104,0,87;PLCG=298,0,321;PLHSWEx=1201,0,941;PLHSWG=892,0,1094;PLILL250=484,0,649;PLILLCLIA=2815,0,2341;PLILLWG=284,0,719;PLIllPCRFree=686,0,965;PLIonEx=390,0,433;PLNCIIonWG=169,0,61;PLPlatGen=3191,0,3447;PLXIll=759,0,748;PLXPSolWGLS=158,0,198;PLminsum=11431;PLminsumOverDP=13.28;TrancheABQDmin2=0;TrancheAlignmin2=0;TrancheMapmin2=0;TrancheSSEmin2=0;YesP…	GT:DP:GQ:PL	0/1:861:11431:11431,0,12004
chr10	87005434	.	A	G	8758	PASS	DPSum=669;HRun=1;HapNoVar=0;NoPLTot=0;PL454WG=203,0,96;PLCG=447,0,1059;PLHSWG=1150,0,1068;PLILL250=391,0,639;PLILLCLIA=2177,0,1551;PLILLWG=288,0,561;PLIllPCRFree=467,0,835;PLNCIIonWG=42,0,22;PLPlatGen=2796,0,3508;PLXIll=676,0,466;PLXPSolWGLS=121,0,106;PLminsum=8758;PLminsumOverDP=13.09;TrancheABQDmin2=0;TrancheAlignmin2=0;TrancheMapmin2=0;TrancheSSEmin2=0;YesPLtot=11;allalts=G;datasetcalls=11;gen…	GT:DP:GQ:PL	0/1:669:8758:8758,0,9911
chr10	87005497	.	CT	C	6731	PASS	DPSum=699;HRun=5;HapNoVar=0;NoPLTot=0;PLCG=76,0,406;PLHSWG=1030,0,1168;PLILL250=342,0,630;PLILLCLIA=1170,0,1554;PLILLWG=544,0,484;PLIllPCRFree=513,0,893;PLNCIIonWG=60,0,2;PLPlatGen=2652,0,3333;PLXIll=321,0,471;PLXPSolWGLS=23,0,427;PLminsum=6731;PLminsumOverDP=9.63;RPA=5,4;RU=T;TrancheABQDmin2=0;TrancheAlignmin2=0;TrancheMapmin2=0;TrancheSSEmin2=0;YesPLtot=9;allalts=C;datasetcalls=10;geno=2;genoMa…	GT:DP:GQ:PL	0/1:699:6731:6731,0,9368
chr10	87005503	.	G	C	7227	PASS	DPSum=615;HRun=0;HapNoVar=0;NoPLTot=0;PLHSWG=1020,0,1262;PLILL250=348,0,682;PLILLCLIA=1203,0,2066;PLILLWG=450,0,540;PLIllPCRFree=639,0,1015;PLNCIIonWG=36,0,20;PLPlatGen=3256,0,4028;PLXIll=270,0,730;PLXPSolWGLS=5,0,657;PLminsum=7227;PLminsumOverDP=11.75;TrancheABQDmin2=0;TrancheAlignmin2=0;TrancheMapmin2=0;TrancheSSEmin2=0;YesPLtot=7;allalts=C;datasetcalls=9;geno=2;genoMapGood=7;platformbias=none;…	GT:DP:GQ:PL	0/1:615:7227:7227,0,11000
chr10	87005584	.	A	G	10145	PASS	DPSum=715;HRun=2;HapNoVar=0;NoPLTot=0;PL454WG=317,0,82;PLCG=297,0,594;PLHSWG=958,0,1210;PLILL250=580,0,390;PLILLCLIA=1537,0,1806;PLILLWG=479,0,591;PLIllPCRFree=906,0,712;PLNCIIonWG=18,0,24;PLPlatGen=4260,0,3366;PLXIll=749,0,567;PLXPSolWGLS=44,0,359;PLminsum=9701;PLminsumOverDP=13.57;TrancheABQDmin2=0;TrancheAlignmin2=0;TrancheMapmin2=0;TrancheSSEmin2=0;YesPLtot=10;allalts=G;datasetcalls=11;geno=2…	GT:DP:GQ:PL	0/1:715:9701:10145,0,9701
chr10	87005609	.	G	T	10860	PASS	DPSum=723;HRun=2;HapNoVar=0;NoPLTot=0;PLCG=415,0,569;PLHSWG=1268,0,1074;PLILL250=618,0,414;PLILLCLIA=1861,0,1616;PLILLWG=860,0,606;PLIllPCRFree=772,0,900;PLNCIIonWG=56,0,19;PLPlatGen=3898,0,3631;PLXIll=776,0,611;PLXPSolWGLS=336,0,331;PLminsum=9771;PLminsumOverDP=13.51;TrancheABQDmin2=0;TrancheAlignmin2=0;TrancheMapmin2=0;TrancheSSEmin2=0;YesPLtot=9;allalts=T;datasetcalls=10;geno=2;genoMapGood=9;p…	GT:DP:GQ:PL	0/1:723:9771:10860,0,9771
chr10	87302288	.	G	C	9881	PASS	DPSum=735;HRun=3;HapNoVar=0;NoPLTot=0;PL454WG=100,0,210;PLCG=175,0,883;PLHSWG=1555,0,1369;PLILL250=557,0,719;PLILLCLIA=1255,0,1185;PLILLWG=366,0,650;PLIllPCRFree=1227,0,830;PLNCIIonWG=46,0,20;PLPlatGen=3871,0,4249;PLXIll=629,0,461;PLXPSolWGLS=100,0,416;PLminsum=9881;PLminsumOverDP=13.44;TrancheABQDmin2=0;TrancheAlignmin2=0;TrancheMapmin2=0;TrancheSSEmin2=0;YesPLtot=10;allalts=C;datasetcalls=11;ge…	GT:DP:GQ:PL	0/1:735:9881:9881,0,10992
chr10	90830635	.	T	G	10130	PASS	DPSum=741;HRun=0;HapNoVar=0;NoPLTot=0;PL454WG=184,0,52;PLCG=366,0,476;PLHSWG=1364,0,1236;PLILL250=681,0,1352;PLILLCLIA=871,0,1518;PLILLWG=255,0,699;PLIllPCRFree=1144,0,950;PLNCIIonWG=64,0,186;PLPlatGen=4220,0,4046;PLXIll=491,0,537;PLXPSolWGLS=490,0,181;PLminsum=10130;PLminsumOverDP=13.67;TrancheABQDmin2=0;TrancheAlignmin2=0;TrancheMapmin2=0;TrancheSSEmin2=0;YesPLtot=11;allalts=G;datasetcalls=11;g…	GT:DP:GQ:PL	0/1:741:10130:10130,0,11233
chr10	90830664	.	C	G	10034	PASS	DPSum=736;HRun=0;HapNoVar=0;NoPLTot=0;PL454WG=86,0,244;PLCG=547,0,508;PLHSWG=891,0,1638;PLILL250=1213,0,514;PLILLCLIA=1444,0,918;PLILLWG=442,0,418;PLIllPCRFree=822,0,1009;PLNCIIonWG=132,0,113;PLPlatGen=3924,0,4064;PLXIll=385,0,734;PLXPSolWGLS=148,0,389;PLminsum=10034;PLminsumOverDP=13.63;TrancheABQDmin2=0;TrancheAlignmin2=0;TrancheMapmin2=0;TrancheSSEmin2=0;YesPLtot=11;allalts=G;datasetcalls=11;g…	GT:DP:GQ:PL	0/1:736:10034:10034,0,10549
chr10	91811575	.	A	G	10024	PASS	DPSum=704;HRun=4;HapNoVar=0;NoPLTot=0;PL454WG=232,0,104;PLCG=305,0,659;PLHSWG=898,0,777;PLILL250=411,0,791;PLILLCLIA=1926,0,1542;PLILLWG=276,0,823;PLIllPCRFree=1025,0,928;PLNCIIonWG=12,0,62;PLPlatGen=3750,0,4030;PLXIll=823,0,655;PLXPSolWGLS=366,0,92;PLminsum=10024;PLminsumOverDP=14.24;TrancheABQDmin2=0;TrancheAlignmin2=0;TrancheMapmin2=0;TrancheSSEmin2=0;YesPLtot=10;allalts=G;datasetcalls=11;geno…	GT:DP:GQ:PL	0/1:704:10024:10024,0,10463
chr10	91811625	.	G	T	10232	PASS	DPSum=695;HRun=4;HapNoVar=0;NoPLTot=0;PL454WG=185,0,72;PLCG=203,0,696;PLHSWG=1031,0,731;PLILL250=393,0,759;PLILLCLIA=1882,0,1226;PLILLWG=623,0,580;PLIllPCRFree=1165,0,855;PLNCIIonWG=34,0,95;PLPlatGen=3888,0,3698;PLXIll=589,0,800;PLXPSolWGLS=239,0,86;PLminsum=9598;PLminsumOverDP=13.81;TrancheABQDmin2=0;TrancheAlignmin2=0;TrancheMapmin2=0;TrancheSSEmin2=0;YesPLtot=11;allalts=T;datasetcalls=11;geno=…	GT:DP:GQ:PL	0/1:695:9598:10232,0,9598
chr10	94952189	.	G	A	8915	PASS	DPSum=653;HRun=2;HapNoVar=0;NoPLTot=0;PL454WG=337,0,79;PLCG=449,0,372;PLHSWG=1486,0,1033;PLILL250=413,0,607;PLILLCLIA=969,0,1430;PLILLWG=567,0,422;PLIllPCRFree=622,0,806;PLNCIIonWG=118,0,66;PLPlatGen=3401,0,3571;PLXIll=535,0,347;PLXPSolWGLS=18,0,199;PLminsum=8915;PLminsumOverDP=13.65;TrancheABQDmin2=0;TrancheAlignmin2=0;TrancheMapmin2=0;TrancheSSEmin2=0;YesPLtot=10;allalts=A;datasetcalls=11;geno=…	GT:DP:GQ:PL	0/1:653:8915:8915,0,8932
chr10	95458141	.	A	G	11646	PASS	DPSum=829;HRun=0;HapNoVar=0;NoPLTot=0;PL454WG=76,0,255;PLCG=110,0,407;PLHSWEx=1464,0,1998;PLHSWG=1183,0,980;PLILL250=713,0,811;PLILLCLIA=719,0,920;PLILLWG=489,0,603;PLIllPCRFree=1229,0,708;PLIonEx=607,0,436;PLNCIIonWG=188,0,59;PLPlatGen=4158,0,4170;PLXIll=494,0,714;PLXPSolWGLS=216,0,152;PLminsum=11646;PLminsumOverDP=14.05;RPA=2,3;RU=T;TrancheABQDmin2=0;TrancheAlignmin2=0;TrancheMapmin2=0;TrancheS…	GT:DP:GQ:PL	0/1:829:11646:11646,0,12213
chr10	95458231	.	A	G	10243	PASS	DPSum=708;HRun=1;HapNoVar=0;NoPLTot=0;PL454WG=174,0,218;PLCG=157,0,533;PLHSWG=1601,0,1161;PLILL250=818,0,745;PLILLCLIA=972,0,999;PLILLWG=678,0,439;PLIllPCRFree=807,0,1506;PLIonEx=319,0,113;PLNCIIonWG=114,0,142;PLPlatGen=3907,0,4725;PLXIll=678,0,387;PLXPSolWGLS=18,0,203;PLminsum=10243;PLminsumOverDP=14.47;TrancheABQDmin2=0;TrancheAlignmin2=0;TrancheMapmin2=0;TrancheSSEmin2=0;YesPLtot=11;allalts=G;…	GT:DP:GQ:PL	0/1:708:10243:10243,0,11171
chr10	95467465	.	A	G	12357	PASS	DPSum=785;HRun=0;HapNoVar=0;NoPLTot=0;PL454WG=144,0,276;PLCG=797,0,872;PLHSWG=1178,0,1424;PLILL250=779,0,643;PLILLCLIA=1735,0,934;PLILLWG=387,0,750;PLIllPCRFree=1229,0,1042;PLNCIIonWG=90,0,111;PLPlatGen=4759,0,3688;PLXIll=866,0,652;PLXPSolWGLS=393,0,278;PLminsum=10670;PLminsumOverDP=13.59;TrancheABQDmin2=0;TrancheAlignmin2=0;TrancheMapmin2=0;TrancheSSEmin2=0;YesPLtot=11;allalts=G;datasetcalls=11;…	GT:DP:GQ:PL	0/1:785:10670:12357,0,10670
chr10	95467509	.	T	C	10767	PASS	DPSum=717;HRun=0;HapNoVar=0;NoPLTot=0;PL454WG=163,0,136;PLCG=696,0,481;PLHSWG=789,0,1082;PLILL250=560,0,733;PLILLCLIA=1312,0,1404;PLILLWG=282,0,590;PLIllPCRFree=1162,0,887;PLNCIIonWG=34,0,151;PLPlatGen=4568,0,3336;PLXIll=914,0,510;PLXPSolWGLS=287,0,282;PLminsum=9592;PLminsumOverDP=13.38;TrancheABQDmin2=0;TrancheAlignmin2=0;TrancheMapmin2=0;TrancheSSEmin2=0;YesPLtot=11;allalts=C;datasetcalls=11;ge…	GT:DP:GQ:PL	0/1:717:9592:10767,0,9592
chr10	95543064	.	T	C	5136	PASS	DPSum=518;HRun=0;HapNoVar=0;NoPLTot=0;PL454WG=147,0,173;PLCG=394,0,521;PLHSWG=653,0,320;PLILL250=111,0,298;PLILLCLIA=616,0,954;PLILLWG=20,0,20;PLIllPCRFree=563,0,585;PLPlatGen=2232,0,2160;PLXIll=400,0,304;PLminsum=5136;PLminsumOverDP=9.92;TrancheABQDmin2=0;TrancheAlignmin2=0;TrancheMapmin2=0;TrancheSSEmin2=0;YesPLtot=8;allalts=C;datasetcalls=9;geno=2;genoMapGood=8;platformbias=none;platformnames=…	GT:DP:GQ:PL	0/1:518:5136:5136,0,5335
chr10	95543128	.	G	A	9073	PASS	DPSum=601;HRun=0;HapNoVar=0;NoPLTot=0;PL454WG=85,0,154;PLCG=535,0,541;PLHSWG=428,0,1013;PLILL250=480,0,302;PLILLCLIA=1025,0,705;PLILLWG=98,0,159;PLIllPCRFree=1329,0,596;PLNCIIonWG=98,0,38;PLPlatGen=4407,0,2964;PLXIll=567,0,652;PLXPSolWGLS=21,0,57;PLminsum=7181;PLminsumOverDP=11.95;TrancheABQDmin2=0;TrancheAlignmin2=0;TrancheMapmin2=0;TrancheSSEmin2=0;YesPLtot=11;allalts=A;datasetcalls=11;geno=2;g…	GT:DP:GQ:PL	0/1:601:7181:9073,0,7181
chr10	97174225	.	T	C	15413	PASS	DPSum=1241;HRun=2;HapNoVar=0;NoPLTot=0;PL454WG=240,0,199;PLCG=647,0,1016;PLHSWEx=2998,0,3578;PLHSWG=623,0,878;PLILL250=517,0,340;PLILLCLIA=2419,0,2567;PLILLWEx=1890,0,2872;PLILLWG=484,0,355;PLIllPCRFree=589,0,627;PLIonEx=930,0,847;PLNCIIonWG=49,0,140;PLPlatGen=3344,0,2605;PLXIll=465,0,669;PLXPSolWGLS=218,0,96;PLminsum=15413;PLminsumOverDP=12.42;RPA=2,1;RU=C;TrancheABQDmin2=0;TrancheAlignmin2=0;Tr…	GT:DP:GQ:PL	0/1:1241:15413:15413,0,16789
chr10	97174269	.	C	T	18394	PASS	DPSum=1249;HRun=2;HapNoVar=0;NoPLTot=0;PL454WG=179,0,196;PLCG=398,0,741;PLHSWEx=3685,0,2674;PLHSWG=1084,0,731;PLILL250=470,0,569;PLILLCLIA=2642,0,2315;PLILLWEx=3247,0,2374;PLILLWG=454,0,267;PLIllPCRFree=796,0,628;PLIonEx=1269,0,1139;PLNCIIonWG=133,0,26;PLPlatGen=3158,0,3419;PLXIll=784,0,763;PLXPSolWGLS=95,0,51;PLminsum=15893;PLminsumOverDP=12.72;RPA=2,1;RU=C;TrancheABQDmin2=0;TrancheAlignmin2=0;T…	GT:DP:GQ:PL	0/1:1249:15893:18394,0,15893
chr10	97294813	.	G	A	12830	PASS	DPSum=924;HRun=0;HapNoVar=0;NoPLTot=0;PL454WG=170,0,185;PLCG=1070,0,1623;PLHSWG=1013,0,1362;PLILL250=801,0,725;PLILLCLIA=2199,0,2976;PLILLWG=967,0,631;PLIllPCRFree=1060,0,804;PLPlatGen=4261,0,4155;PLXIll=1036,0,608;PLXPSolWGLS=253,0,477;PLminsum=12830;PLminsumOverDP=13.89;RPA=13,12;RU=A;TrancheABQDmin2=0;TrancheAlignmin2=0;TrancheMapmin2=0;TrancheSSEmin2=0;YesPLtot=10;allalts=A;datasetcalls=10;ge…	GT:DP:GQ:PL	0/1:924:12830:12830,0,13546
chr10	97294899	.	A	G	11965	PASS	DPSum=854;HRun=0;HapNoVar=0;NoPLTot=0;PL454WG=159,0,253;PLCG=827,0,1145;PLHSWG=1075,0,1071;PLILL250=650,0,701;PLILLCLIA=2140,0,2559;PLILLWG=581,0,860;PLIllPCRFree=1305,0,646;PLPlatGen=4502,0,3654;PLXIll=576,0,1066;PLXPSolWGLS=150,0,406;PLminsum=11965;PLminsumOverDP=14.01;TrancheABQDmin2=0;TrancheAlignmin2=0;TrancheMapmin2=0;TrancheSSEmin2=0;YesPLtot=10;allalts=G;datasetcalls=10;geno=2;genoMapGood…	GT:DP:GQ:PL	0/1:854:11965:11965,0,12361
chr10	98275970	.	C	A	8039	PASS	DPSum=705;HRun=0;HapNoVar=0;NoPLTot=0;PL454WG=115,0,205;PLCG=361,0,1297;PLHSWG=1011,0,1320;PLILL250=421,0,740;PLILLCLIA=952,0,943;PLILLWG=461,0,613;PLIllPCRFree=827,0,905;PLNCIIonWG=230,0,145;PLPlatGen=2975,0,3916;PLXIll=578,0,465;PLXPSolWGLS=108,0,360;PLminsum=8039;PLminsumOverDP=11.4;TrancheABQDmin2=0;TrancheAlignmin2=0;TrancheMapmin2=0;TrancheSSEmin2=0;YesPLtot=11;allalts=A;datasetcalls=11;gen…	GT:DP:GQ:PL	0/1:705:8039:8039,0,10909
chr10	98275988	.	G	C	9462	PASS	DPSum=726;HRun=0;HapNoVar=0;NoPLTot=0;PL454WG=127,0,220;PLCG=610,0,964;PLHSWG=882,0,1498;PLILL250=533,0,627;PLILLCLIA=926,0,1039;PLILLWG=468,0,538;PLIllPCRFree=902,0,925;PLNCIIonWG=281,0,79;PLPlatGen=3676,0,4040;PLXIll=873,0,473;PLXPSolWGLS=184,0,408;PLminsum=9462;PLminsumOverDP=13.03;TrancheABQDmin2=0;TrancheAlignmin2=0;TrancheMapmin2=0;TrancheSSEmin2=0;YesPLtot=11;allalts=C;datasetcalls=11;geno…	GT:DP:GQ:PL	0/1:726:9462:9462,0,10811
chr10	98275999	.	A	G	9327	PASS	DPSum=766;HRun=0;HapNoVar=0;NoPLTot=0;PL454WG=161,0,282;PLCG=751,0,970;PLHSWG=919,0,1865;PLILL250=587,0,736;PLILLCLIA=903,0,1130;PLILLWG=345,0,750;PLIllPCRFree=903,0,1094;PLNCIIonWG=214,0,95;PLPlatGen=3626,0,4449;PLXIll=838,0,614;PLXPSolWGLS=80,0,363;PLminsum=9327;PLminsumOverDP=12.18;TrancheABQDmin2=0;TrancheAlignmin2=0;TrancheMapmin2=0;TrancheSSEmin2=0;YesPLtot=11;allalts=G;datasetcalls=11;geno…	GT:DP:GQ:PL	0/1:766:9327:9327,0,12348
chr10	98866102	.	G	C	11976	PASS	DPSum=880;HRun=0;HapNoVar=0;NoPLTot=0;PL454WG=204,0,194;PLCG=1126,0,1108;PLHSWEx=37,0,39;PLHSWG=1217,0,1698;PLILL250=642,0,398;PLILLCLIA=2171,0,2533;PLILLWG=580,0,608;PLIllPCRFree=1086,0,1331;PLNCIIonWG=117,0,195;PLPlatGen=3924,0,4126;PLXIll=752,0,724;PLXPSolWGLS=120,0,248;PLminsum=11976;PLminsumOverDP=13.61;TrancheABQDmin2=0;TrancheAlignmin2=0;TrancheMapmin2=0;TrancheSSEmin2=0;YesPLtot=12;allalt…	GT:DP:GQ:PL	0/1:880:11976:11976,0,13202
chr10	98866144	.	A	AGAAT	7919	PASS	DPSum=778;HRun=0;HapNoVar=0;NoPLTot=0;PL454WG=107,0,325,325,325,325;PLCG=28,0,134,134,134,134;PLHSWG=898,0,1614,1614,1614,1614;PLILL250=839,0,872,872,872,872;PLILLCLIA=1379,0,2879,2879,2879,2879;PLILLWG=265,0,508,508,508,508;PLIllPCRFree=712,0,1514,1514,1514,1514;PLNCIIonWG=56,0,17,56,56,56;PLPlatGen=3042,0,4734,4734,4734,4734;PLXIll=555,0,840,840,840,840;PLXPSolWGLS=38,0,343,343,343,343;PLminsum…	GT:DP:GQ:PL	0/1:778:7919:7919,0,13780
chr10	100666578	.	G	T	9181	PASS	DPSum=657;HRun=1;HapNoVar=0;NoPLTot=0;PL454WG=113,0,151;PLCG=779,0,486;PLHSWG=1120,0,779;PLILL250=451,0,445;PLILLCLIA=1794,0,1465;PLILLWG=170,0,317;PLIllPCRFree=825,0,846;PLPlatGen=3506,0,3553;PLXIll=360,0,853;PLXPSolWGLS=63,0,33;PLminsum=8928;PLminsumOverDP=13.59;TrancheABQDmin2=0;TrancheAlignmin2=0;TrancheMapmin2=0;TrancheSSEmin2=0;YesPLtot=10;allalts=T;datasetcalls=10;geno=2;genoMapGood=10;pla…	GT:DP:GQ:PL	0/1:657:8928:9181,0,8928
chr10	100666659	.	CA	C	1935	PASS	DPSum=517;HRun=1;HapNoVar=0;NoPLTot=0;PL454WG=1,0,57;PLHSWG=378,0,505;PLILL250=291,0,263;PLILLCLIA=217,0,514;PLILLWG=84,0,92;PLIllPCRFree=154,0,110;PLNCIIonWG=9,0,22;PLPlatGen=702,0,1173;PLXIll=99,0,133;PLminsum=1935;PLminsumOverDP=3.74;RPA=15,14;RU=A;TrancheABQDmin2=0;TrancheAlignmin2=0;TrancheMapmin2=0;TrancheSSEmin2=0;YesPLtot=7;allalts=C;datasetcalls=9;geno=2;genoMapGood=7;platformbias=none;p…	GT:DP:GQ:PL	0/1:517:1935:1935,0,2869
chr10	101610533	.	C	T	14749	PASS	DPSum=1136;HRun=4;HapNoVar=0;NoPLTot=0;PL454WG=129,0,285;PLCG=618,0,1019;PLHSWEx=2633,0,4438;PLHSWG=1071,0,991;PLILL250=657,0,615;PLILLCLIA=2499,0,2966;PLILLWG=497,0,614;PLIllPCRFree=1015,0,844;PLIonEx=750,0,665;PLNCIIonWG=176,0,174;PLPlatGen=3705,0,2889;PLXIll=695,0,517;PLXPSolWGLS=304,0,329;PLminsum=14749;PLminsumOverDP=12.98;RPA=4,3;RU=T;TrancheABQDmin2=0;TrancheAlignmin2=0;TrancheMapmin2=0;Tr…	GT:DP:GQ:PL	0/1:1136:14749:14749,0,16346
chr10	101610565	.	G	A	15054	PASS	DPSum=1136;HRun=4;HapNoVar=0;NoPLTot=0;PL454WG=159,0,334;PLCG=805,0,1014;PLHSWEx=2685,0,4582;PLHSWG=959,0,864;PLILL250=637,0,578;PLILLCLIA=2379,0,3282;PLILLWG=827,0,701;PLIllPCRFree=1018,0,841;PLIonEx=667,0,440;PLNCIIonWG=142,0,184;PLPlatGen=3798,0,3093;PLXIll=603,0,568;PLXPSolWGLS=375,0,379;PLminsum=15054;PLminsumOverDP=13.25;RPA=4,3;RU=T;TrancheABQDmin2=0;TrancheAlignmin2=0;TrancheMapmin2=0;Tra…	GT:DP:GQ:PL	0/1:1136:15054:15054,0,16860
chr10	102597641	.	T	C	9369	PASS	DPSum=692;HRun=0;HapNoVar=0;NoPLTot=0;PL454WG=201,0,211;PLCG=683,0,1056;PLHSWG=811,0,1062;PLILL250=549,0,625;PLILLCLIA=1359,0,2054;PLILLWG=320,0,595;PLIllPCRFree=1064,0,643;PLPlatGen=3769,0,2896;PLXIll=383,0,630;PLXPSolWGLS=230,0,271;PLminsum=9369;PLminsumOverDP=13.54;RPA=9,6;RU=AAGG;TrancheABQDmin2=0;TrancheAlignmin2=0;TrancheMapmin2=0;TrancheSSEmin2=0;YesPLtot=10;allalts=C;datasetcalls=10;geno=…	GT:DP:GQ:PL	0/1:692:9369:9369,0,10043
chr10	102597693	.	G	C	9774	PASS	DPSum=675;HRun=0;HapNoVar=0;NoPLTot=0;PL454WG=261,0,198;PLCG=371,0,248;PLHSWG=1007,0,1000;PLILL250=509,0,563;PLILLCLIA=1822,0,1793;PLILLWG=470,0,430;PLIllPCRFree=624,0,765;PLNCIIonWG=171,0,163;PLPlatGen=3742,0,3508;PLXIll=607,0,636;PLXPSolWGLS=190,0,92;PLminsum=9396;PLminsumOverDP=13.92;RPA=9,6;RU=AAGG;TrancheABQDmin2=0;TrancheAlignmin2=0;TrancheMapmin2=0;TrancheSSEmin2=0;YesPLtot=11;allalts=C;da…	GT:DP:GQ:PL	0/1:675:9396:9774,0,9396
chr10	103320564	.	T	C	9782	PASS	DPSum=722;HRun=1;HapNoVar=0;NoPLTot=0;PL454WG=147,0,225;PLCG=556,0,855;PLHSWG=1129,0,838;PLILL250=429,0,331;PLILLCLIA=2305,0,2075;PLILLWG=470,0,507;PLIllPCRFree=785,0,950;PLPlatGen=3239,0,3642;PLXIll=560,0,662;PLXPSolWGLS=162,0,195;PLminsum=9782;PLminsumOverDP=13.55;TrancheABQDmin2=0;TrancheAlignmin2=0;TrancheMapmin2=0;TrancheSSEmin2=0;YesPLtot=10;allalts=C;datasetcalls=10;geno=2;genoMapGood=10;p…	GT:DP:GQ:PL	0/1:722:9782:9782,0,10280
chr10	103320642	.	A	G	8228	PASS	DPSum=653;HRun=1;HapNoVar=0;NoPLTot=0;PL454WG=169,0,261;PLCG=306,0,599;PLHSWG=747,0,839;PLILL250=387,0,259;PLILLCLIA=1560,0,2225;PLILLWG=586,0,367;PLIllPCRFree=658,0,668;PLPlatGen=3189,0,3188;PLXIll=513,0,586;PLXPSolWGLS=113,0,206;PLminsum=8228;PLminsumOverDP=12.6;TrancheABQDmin2=0;TrancheAlignmin2=0;TrancheMapmin2=0;TrancheSSEmin2=0;YesPLtot=10;allalts=G;datasetcalls=10;geno=2;genoMapGood=10;pla…	GT:DP:GQ:PL	0/1:653:8228:8228,0,9198
chr10	104531606	.	A	G	8293	PASS	DPSum=695;HRun=0;HapNoVar=0;NoPLTot=0;PL454WG=105,0,99;PLCG=335,0,980;PLHSWG=1133,0,1167;PLILL250=796,0,382;PLILLCLIA=1067,0,824;PLILLWG=454,0,513;PLIllPCRFree=593,0,847;PLNCIIonWG=71,0,62;PLPlatGen=3003,0,3143;PLXIll=485,0,575;PLXPSolWGLS=251,0,239;PLminsum=8293;PLminsumOverDP=11.93;RPA=13,14;RU=T;TrancheABQDmin2=0;TrancheAlignmin2=0;TrancheMapmin2=0;TrancheSSEmin2=0;YesPLtot=11;allalts=G;datase…	GT:DP:GQ:PL	0/1:695:8293:8293,0,8831
chr10	108357899	.	C	T	6981	PASS	DPSum=464;HRun=2;HapNoVar=0;NoPLTot=0;PL454WG=275,0,138;PLCG=107,0,78;PLHSWG=817,0,343;PLILL250=827,0,712;PLILLCLIA=631,0,600;PLILLWG=307,0,195;PLIllPCRFree=497,0,881;PLPlatGen=3137,0,3128;PLXIll=383,0,328;PLminsum=6403;PLminsumOverDP=13.8;RPA=14,15;RU=TAT;TrancheABQDmin2=0;TrancheAlignmin2=0;TrancheMapmin2=0;TrancheSSEmin2=0;YesPLtot=9;allalts=T;datasetcalls=9;geno=2;genoMapGood=9;platformbias=n…	GT:DP:GQ:PL	0/1:464:6403:6981,0,6403
chr10	108357921	.	T	C	6951	PASS	DPSum=503;HRun=2;HapNoVar=0;NoPLTot=0;PL454WG=258,0,151;PLCG=86,0,191;PLHSWG=688,0,509;PLILL250=660,0,868;PLILLCLIA=538,0,593;PLILLWG=264,0,393;PLIllPCRFree=616,0,1105;PLPlatGen=3433,0,3626;PLXIll=392,0,404;PLXPSolWGLS=16,0,35;PLminsum=6951;PLminsumOverDP=13.82;RPA=14,15;RU=TAT;TrancheABQDmin2=0;TrancheAlignmin2=0;TrancheMapmin2=0;TrancheSSEmin2=0;YesPLtot=9;allalts=C;datasetcalls=10;geno=2;genoM…	GT:DP:GQ:PL	0/1:503:6951:6951,0,7875
chr10	109113412	.	C	T	9698	PASS	DPSum=677;HRun=2;HapNoVar=0;NoPLTot=0;PL454WG=232,0,357;PLCG=165,0,651;PLHSWG=1394,0,1323;PLILL250=623,0,652;PLILLCLIA=905,0,811;PLILLWG=350,0,346;PLIllPCRFree=924,0,715;PLNCIIonWG=205,0,135;PLPlatGen=4172,0,3997;PLXIll=598,0,835;PLXPSolWGLS=130,0,274;PLminsum=9698;PLminsumOverDP=14.32;TrancheABQDmin2=0;TrancheAlignmin2=0;TrancheMapmin2=0;TrancheSSEmin2=0;YesPLtot=11;allalts=T;datasetcalls=11;gen…	GT:DP:GQ:PL	0/1:677:9698:9698,0,10096
chr10	109113453	.	A	G	9356	PASS	DPSum=661;HRun=2;HapNoVar=0;NoPLTot=0;PL454WG=358,0,264;PLCG=569,0,297;PLHSWG=1210,0,1061;PLILL250=715,0,704;PLILLCLIA=886,0,709;PLILLWG=242,0,546;PLIllPCRFree=854,0,1094;PLNCIIonWG=110,0,169;PLPlatGen=3632,0,4695;PLXIll=581,0,520;PLXPSolWGLS=199,0,147;PLminsum=9356;PLminsumOverDP=14.15;TrancheABQDmin2=0;TrancheAlignmin2=0;TrancheMapmin2=0;TrancheSSEmin2=0;YesPLtot=11;allalts=G;datasetcalls=11;ge…	GT:DP:GQ:PL	0/1:661:9356:9356,0,10206
chr10	109215920	.	T	A	10246	PASS	DPSum=728;HRun=4;HapNoVar=0;NoPLTot=0;PL454WG=87,0,294;PLCG=747,0,483;PLHSWG=1506,0,1495;PLILL250=674,0,786;PLILLCLIA=1318,0,1506;PLILLWG=564,0,604;PLIllPCRFree=807,0,838;PLNCIIonWG=175,0,51;PLPlatGen=3586,0,3719;PLXIll=649,0,654;PLXPSolWGLS=133,0,260;PLminsum=10246;PLminsumOverDP=14.07;RPA=4,3;RU=G;TrancheABQDmin2=0;TrancheAlignmin2=0;TrancheMapmin2=0;TrancheSSEmin2=0;YesPLtot=11;allalts=A;datas…	GT:DP:GQ:PL	0/1:728:10246:10246,0,10690
chr10	109215926	.	G	C	10340	PASS	DPSum=733;HRun=4;HapNoVar=0;NoPLTot=0;PL454WG=89,0,289;PLCG=738,0,702;PLHSWG=1522,0,1424;PLILL250=615,0,755;PLILLCLIA=1407,0,1476;PLILLWG=703,0,500;PLIllPCRFree=748,0,961;PLNCIIonWG=175,0,57;PLPlatGen=3535,0,3960;PLXIll=680,0,597;PLXPSolWGLS=128,0,303;PLminsum=10340;PLminsumOverDP=14.11;RPA=4,3;RU=G;TrancheABQDmin2=0;TrancheAlignmin2=0;TrancheMapmin2=0;TrancheSSEmin2=0;YesPLtot=11;allalts=C;datas…	GT:DP:GQ:PL	0/1:733:10340:10340,0,11024
chr10	109661889	.	C	T	9925	PASS	DPSum=713;HRun=0;HapNoVar=0;NoPLTot=0;PLCG=828,0,979;PLHSWG=789,0,833;PLILL250=662,0,535;PLILLCLIA=2151,0,1731;PLILLWG=340,0,481;PLIllPCRFree=750,0,779;PLPlatGen=3513,0,3005;PLXIll=648,0,343;PLXPSolWGLS=244,0,710;PLminsum=9396;PLminsumOverDP=13.18;TrancheABQDmin2=0;TrancheAlignmin2=0;TrancheMapmin2=0;TrancheSSEmin2=0;YesPLtot=9;allalts=T;datasetcalls=9;geno=2;genoMapGood=9;platformbias=none;platf…	GT:DP:GQ:PL	0/1:713:9396:9925,0,9396
chr10	109661970	.	AAG	A	11960	PASS	DPSum=645;HRun=0;HapNoVar=0;NoPLTot=0;PL454WG=134,0,134;PLCG=730,0,1131;PLHSWG=1280,0,1516;PLILL250=733,0,1038;PLILLCLIA=1875,0,1583;PLILLWG=761,0,282;PLIllPCRFree=923,0,1153;PLNCIIonWG=161,0,428;PLPlatGen=4404,0,4393;PLXIll=804,0,802;PLXPSolWGLS=155,0,555;PLminsum=11960;PLminsumOverDP=18.54;RPA=2,1;RU=AG;TrancheABQDmin2=0;TrancheAlignmin2=0;TrancheMapmin2=0;TrancheSSEmin2=0;YesPLtot=11;allalts=A…	GT:DP:GQ:PL	0/1:645:11960:11960,0,13015
chr10	113343291	.	A	G	11924	PASS	DPSum=825;HRun=3;HapNoVar=0;NoPLTot=0;PL454WG=131,0,291;PLCG=472,0,1090;PLHSWG=1613,0,935;PLILL250=458,0,410;PLILLCLIA=1866,0,1877;PLILLWG=454,0,890;PLIllPCRFree=1168,0,1168;PLNCIIonWG=157,0,221;PLPlatGen=4448,0,3951;PLXIll=845,0,771;PLXPSolWGLS=312,0,613;PLminsum=11924;PLminsumOverDP=14.45;TrancheABQDmin2=0;TrancheAlignmin2=0;TrancheMapmin2=0;TrancheSSEmin2=0;YesPLtot=11;allalts=G;datasetcalls=1…	GT:DP:GQ:PL	0/1:825:11924:11924,0,12217
chr10	114164076	.	C	G	11090	PASS	DPSum=761;HRun=3;HapNoVar=0;NoPLTot=0;PL454WG=209,0,279;PLCG=815,0,377;PLHSWG=1419,0,1315;PLILL250=792,0,609;PLILLCLIA=1180,0,1295;PLILLWG=351,0,565;PLIllPCRFree=1068,0,1127;PLIonEx=115,0,36;PLNCIIonWG=35,0,71;PLPlatGen=4062,0,4346;PLXIll=637,0,941;PLXPSolWGLS=407,0,205;PLminsum=11090;PLminsumOverDP=14.57;RPA=3,2;RU=C;TrancheABQDmin2=0;TrancheAlignmin2=0;TrancheMapmin2=0;TrancheSSEmin2=0;YesPLtot…	GT:DP:GQ:PL	0/1:761:11090:11090,0,11166
chr10	114164146	.	T	G	10846	PASS	DPSum=784;HRun=3;HapNoVar=0;NoPLTot=0;PL454WG=247,0,325;PLCG=592,0,665;PLHSWG=1144,0,1325;PLILL250=773,0,625;PLILLCLIA=1317,0,1345;PLILLWG=528,0,693;PLIllPCRFree=649,0,844;PLIonEx=309,0,429;PLNCIIonWG=70,0,123;PLPlatGen=3878,0,4399;PLXIll=1005,0,674;PLXPSolWGLS=334,0,387;PLminsum=10846;PLminsumOverDP=13.83;RPA=3,2;RU=C;TrancheABQDmin2=0;TrancheAlignmin2=0;TrancheMapmin2=0;TrancheSSEmin2=0;YesPLto…	GT:DP:GQ:PL	0/1:784:10846:10846,0,11834
chr10	115201109	.	T	G	10738	PASS	DPSum=785;HRun=0;HapNoVar=0;NoPLTot=0;PL454WG=111,0,179;PLCG=636,0,674;PLHSWG=1124,0,1301;PLILL250=554,0,655;PLILLCLIA=2261,0,2211;PLILLWG=517,0,833;PLIllPCRFree=831,0,750;PLNCIIonWG=51,0,236;PLPlatGen=3445,0,4006;PLXIll=828,0,550;PLXPSolWGLS=380,0,211;PLminsum=10738;PLminsumOverDP=13.68;TrancheABQDmin2=0;TrancheAlignmin2=0;TrancheMapmin2=0;TrancheSSEmin2=0;YesPLtot=11;allalts=G;datasetcalls=11;g…	GT:DP:GQ:PL	0/1:785:10738:10738,0,11606
chr10	115201203	.	CAG	C	13963	PASS	DPSum=798;HRun=0;HapNoVar=0;NoPLTot=0;PL454WG=107,0,137;PLCG=214,0,682;PLHSWG=1370,0,2000;PLILL250=941,0,976;PLILLCLIA=3937,0,4006;PLILLWG=339,0,1009;PLIllPCRFree=1012,0,1243;PLNCIIonWG=420,0,89;PLPlatGen=4658,0,5502;PLXIll=806,0,729;PLXPSolWGLS=159,0,291;PLminsum=13963;PLminsumOverDP=17.5;RPA=2,1;RU=AG;TrancheABQDmin2=0;TrancheAlignmin2=0;TrancheMapmin2=0;TrancheSSEmin2=0;YesPLtot=11;allalts=C;d…	GT:DP:GQ:PL	0/1:798:13963:13963,0,16664
chr10	115389180	.	A	C	10312	PASS	DPSum=728;HRun=4;HapNoVar=0;NoPLTot=0;PL454WG=255,0,132;PLCG=626,0,585;PLHSWG=1453,0,1071;PLILL250=550,0,424;PLILLCLIA=2118,0,1713;PLILLWG=415,0,641;PLIllPCRFree=856,0,884;PLNCIIonWG=96,0,146;PLPlatGen=3433,0,3605;PLXIll=391,0,757;PLXPSolWGLS=119,0,374;PLminsum=10312;PLminsumOverDP=14.16;RPA=4,3;RU=A;TrancheABQDmin2=0;TrancheAlignmin2=0;TrancheMapmin2=0;TrancheSSEmin2=0;YesPLtot=11;allalts=C;data…	GT:DP:GQ:PL	0/1:728:10312:10312,0,10332
chr10	115389214	.	C	T	10716	PASS	DPSum=766;HRun=4;HapNoVar=0;NoPLTot=0;PL454WG=281,0,131;PLCG=561,0,649;PLHSWEx=35,0,36;PLHSWG=1061,0,1193;PLILL250=540,0,505;PLILLCLIA=1918,0,1627;PLILLWG=517,0,1055;PLIllPCRFree=902,0,971;PLIonEx=4,0,191;PLNCIIonWG=55,0,147;PLPlatGen=4071,0,3571;PLXIll=487,0,653;PLXPSolWGLS=284,0,565;PLminsum=10716;PLminsumOverDP=13.99;RPA=4,3;RU=A;TrancheABQDmin2=0;TrancheAlignmin2=0;TrancheMapmin2=0;TrancheSSE…	GT:DP:GQ:PL	0/1:766:10716:10716,0,11294
chr10	115389267	.	G	A	12042	PASS	DPSum=839;HRun=4;HapNoVar=0;NoPLTot=0;PL454WG=275,0,172;PLCG=468,0,563;PLHSWEx=143,0,348;PLHSWG=1045,0,1262;PLILL250=508,0,525;PLILLCLIA=1943,0,2387;PLILLWG=860,0,553;PLIllPCRFree=1122,0,1267;PLIonEx=165,0,289;PLNCIIonWG=30,0,284;PLPlatGen=4369,0,4009;PLXIll=717,0,656;PLXPSolWGLS=397,0,557;PLminsum=12042;PLminsumOverDP=14.35;RPA=4,3;RU=A;TrancheABQDmin2=0;TrancheAlignmin2=0;TrancheMapmin2=0;Tranc…	GT:DP:GQ:PL	0/1:839:12042:12042,0,12872
chr10	115389356	.	G	A	14337	PASS	DPSum=1017;HRun=4;HapNoVar=0;NoPLTot=0;PL454WG=124,0,284;PLCG=488,0,487;PLHSWEx=2709,0,2906;PLHSWG=1036,0,1045;PLILL250=549,0,601;PLILLCLIA=2425,0,2729;PLILLWG=660,0,574;PLIllPCRFree=1132,0,572;PLIonEx=333,0,622;PLNCIIonWG=93,0,337;PLPlatGen=4031,0,3062;PLXIll=693,0,767;PLXPSolWGLS=64,0,460;PLminsum=14337;PLminsumOverDP=14.1;RPA=4,3;RU=A;TrancheABQDmin2=0;TrancheAlignmin2=0;TrancheMapmin2=0;Tranc…	GT:DP:GQ:PL	0/1:1017:14337:14337,0,14446
chr10	115389366	.	G	A	13918	PASS	DPSum=1039;HRun=4;HapNoVar=0;NoPLTot=0;PL454WG=98,0,283;PLCG=301,0,361;PLHSWEx=2903,0,3340;PLHSWG=898,0,1117;PLILL250=545,0,597;PLILLCLIA=2219,0,2383;PLILLWG=741,0,570;PLIllPCRFree=1090,0,623;PLIonEx=408,0,547;PLNCIIonWG=199,0,243;PLPlatGen=3842,0,3259;PLXIll=594,0,759;PLXPSolWGLS=80,0,477;PLminsum=13918;PLminsumOverDP=13.4;RPA=4,3;RU=A;TrancheABQDmin2=0;TrancheAlignmin2=0;TrancheMapmin2=0;Tranch…	GT:DP:GQ:PL	0/1:1039:13918:13918,0,14559
chr10	115406173	.	G	A	10064	PASS	DPSum=728;HRun=3;HapNoVar=0;NoPLTot=0;PL454WG=88,0,331;PLCG=455,0,1078;PLHSWG=1221,0,1372;PLILL250=888,0,477;PLILLCLIA=1527,0,1005;PLILLWG=465,0,711;PLIllPCRFree=700,0,809;PLNCIIonWG=88,0,44;PLPlatGen=3964,0,3455;PLXIll=628,0,344;PLXPSolWGLS=40,0,131;PLminsum=9757;PLminsumOverDP=13.4;RPA=3,2;RU=A;TrancheABQDmin2=0;TrancheAlignmin2=0;TrancheMapmin2=0;TrancheSSEmin2=0;YesPLtot=11;allalts=A;datasetc…	GT:DP:GQ:PL	0/1:728:9757:10064,0,9757
chr10	115406222	.	A	G	10817	PASS	DPSum=748;HRun=3;HapNoVar=0;NoPLTot=0;PL454WG=186,0,371;PLCG=406,0,577;PLHSWG=1646,0,1695;PLILL250=805,0,604;PLILLCLIA=1901,0,1377;PLILLWG=538,0,590;PLIllPCRFree=802,0,969;PLNCIIonWG=71,0,70;PLPlatGen=3532,0,4201;PLXIll=722,0,618;PLXPSolWGLS=208,0,253;PLminsum=10817;PLminsumOverDP=14.46;RPA=3,2;RU=A;TrancheABQDmin2=0;TrancheAlignmin2=0;TrancheMapmin2=0;TrancheSSEmin2=0;YesPLtot=11;allalts=G;datas…	GT:DP:GQ:PL	0/1:748:10817:10817,0,11325
chr10	115406307	.	A	G	11090	PASS	DPSum=757;HRun=3;HapNoVar=0;NoPLTot=0;PL454WG=162,0,251;PLCG=676,0,739;PLHSWG=1008,0,1116;PLILL250=818,0,458;PLILLCLIA=2164,0,1538;PLILLWG=459,0,506;PLIllPCRFree=820,0,894;PLNCIIonWG=196,0,87;PLPlatGen=4164,0,4165;PLXIll=508,0,982;PLXPSolWGLS=115,0,328;PLminsum=11064;PLminsumOverDP=14.62;RPA=3,2;RU=A;TrancheABQDmin2=0;TrancheAlignmin2=0;TrancheMapmin2=0;TrancheSSEmin2=0;YesPLtot=11;allalts=G;data…	GT:DP:GQ:PL	0/1:757:11064:11090,0,11064
chr10	115489152	.	C	G	16580	PASS	DPSum=1249;HRun=4;HapNoVar=0;NoPLTot=0;PL454WG=161,0,232;PLCG=395,0,655;PLHSWEx=3491,0,4254;PLHSWG=1253,0,969;PLILL250=404,0,463;PLILLCLIA=1499,0,1970;PLILLWEx=2735,0,4072;PLILLWG=491,0,609;PLIllPCRFree=1022,0,1055;PLIonEx=406,0,180;PLNCIIonWG=380,0,1;PLPlatGen=3808,0,4169;PLXIll=391,0,811;PLXPSolWGLS=144,0,184;PLminsum=16580;PLminsumOverDP=13.27;RPA=4,3;RU=C;TrancheABQDmin2=0;TrancheAlignmin2=0;…	GT:DP:GQ:PL	0/1:1249:16580:16580,0,19624
chr10	115489167	.	G	A	17913	PASS	DPSum=1275;HRun=4;HapNoVar=0;NoPLTot=0;PL454WG=159,0,314;PLCG=496,0,884;PLHSWEx=3532,0,4149;PLHSWG=1244,0,864;PLILL250=516,0,441;PLILLCLIA=1561,0,1755;PLILLWEx=3540,0,3683;PLILLWG=548,0,670;PLIllPCRFree=1137,0,955;PLIonEx=390,0,243;PLNCIIonWG=387,0,9;PLPlatGen=3741,0,4525;PLXIll=389,0,629;PLXPSolWGLS=273,0,252;PLminsum=17913;PLminsumOverDP=14.05;RPA=4,3;RU=C;TrancheABQDmin2=0;TrancheAlignmin2=0;T…	GT:DP:GQ:PL	0/1:1275:17913:17913,0,19373
chr10	115542290	.	G	A	7707	PASS	DPSum=609;HRun=0;HapNoVar=0;NoPLTot=0;PL454WG=113,0,150;PLCG=292,0,570;PLHSWG=1031,0,852;PLILL250=301,0,520;PLILLCLIA=1609,0,1818;PLILLWG=507,0,417;PLIllPCRFree=515,0,761;PLPlatGen=2681,0,2169;PLXIll=571,0,387;PLXPSolWGLS=87,0,630;PLminsum=7707;PLminsumOverDP=12.66;TrancheABQDmin2=0;TrancheAlignmin2=0;TrancheMapmin2=0;TrancheSSEmin2=0;YesPLtot=10;allalts=A;datasetcalls=10;geno=2;genoMapGood=10;pl…	GT:DP:GQ:PL	0/1:609:7707:7707,0,8274
chr10	115542338	.	G	A	8718	PASS	DPSum=648;HRun=0;HapNoVar=0;NoPLTot=0;PL454WG=181,0,144;PLCG=335,0,806;PLHSWG=1052,0,1100;PLILL250=483,0,486;PLILLCLIA=1550,0,1697;PLILLWG=368,0,470;PLIllPCRFree=486,0,914;PLNCIIonWG=193,0,2;PLPlatGen=3256,0,2998;PLXIll=735,0,412;PLXPSolWGLS=79,0,302;PLminsum=8718;PLminsumOverDP=13.45;TrancheABQDmin2=0;TrancheAlignmin2=0;TrancheMapmin2=0;TrancheSSEmin2=0;YesPLtot=10;allalts=A;datasetcalls=11;geno…	GT:DP:GQ:PL	0/1:648:8718:8718,0,9331
chr10	115542348	.	T	G	9736	PASS	DPSum=667;HRun=0;HapNoVar=0;NoPLTot=0;PL454WG=219,0,115;PLCG=392,0,617;PLHSWG=1026,0,1132;PLILL250=464,0,556;PLILLCLIA=1648,0,1569;PLILLWG=519,0,439;PLIllPCRFree=745,0,991;PLNCIIonWG=163,0,5;PLPlatGen=3695,0,3202;PLXIll=808,0,481;PLXPSolWGLS=57,0,442;PLminsum=9549;PLminsumOverDP=14.32;TrancheABQDmin2=0;TrancheAlignmin2=0;TrancheMapmin2=0;TrancheSSEmin2=0;YesPLtot=10;allalts=G;datasetcalls=11;geno…	GT:DP:GQ:PL	0/1:667:9549:9736,0,9549
chr10	115542442	.	T	C	8808	PASS	DPSum=634;HRun=0;HapNoVar=0;NoPLTot=0;PL454WG=303,0,106;PLCG=389,0,370;PLHSWG=349,0,1047;PLILL250=477,0,616;PLILLCLIA=2074,0,1518;PLILLWEx=24,0,33;PLILLWG=349,0,611;PLIllPCRFree=981,0,641;PLPlatGen=3166,0,3265;PLXIll=597,0,425;PLXPSolWGLS=99,0,502;PLminsum=8808;PLminsumOverDP=13.89;TrancheABQDmin2=0;TrancheAlignmin2=0;TrancheMapmin2=0;TrancheSSEmin2=0;YesPLtot=11;allalts=C;datasetcalls=11;geno=2;…	GT:DP:GQ:PL	0/1:634:8808:8808,0,9134
chr10	115542443	.	G	A	8880	PASS	DPSum=630;HRun=0;HapNoVar=0;NoPLTot=0;PL454WG=315,0,100;PLCG=329,0,348;PLHSWG=400,0,976;PLILL250=485,0,558;PLILLCLIA=2071,0,1525;PLILLWEx=24,0,30;PLILLWG=350,0,467;PLIllPCRFree=983,0,634;PLPlatGen=3236,0,3152;PLXIll=565,0,426;PLXPSolWGLS=122,0,483;PLminsum=8699;PLminsumOverDP=13.81;TrancheABQDmin2=0;TrancheAlignmin2=0;TrancheMapmin2=0;TrancheSSEmin2=0;YesPLtot=11;allalts=A;datasetcalls=11;geno=2;…	GT:DP:GQ:PL	0/1:630:8699:8880,0,8699
chr10	115546310	.	C	T	8962	PASS	DPSum=621;HRun=0;HapNoVar=0;NoPLTot=0;PL454WG=335,0,326;PLCG=175,0,747;PLHSWG=1011,0,772;PLILL250=488,0,296;PLILLCLIA=1097,0,1159;PLILLWG=120,0,333;PLIllPCRFree=1200,0,511;PLNCIIonWG=136,0,47;PLPlatGen=3990,0,3595;PLXIll=410,0,735;PLminsum=8521;PLminsumOverDP=13.72;TrancheABQDmin2=0;TrancheAlignmin2=0;TrancheMapmin2=0;TrancheSSEmin2=0;YesPLtot=10;allalts=T;datasetcalls=10;geno=2;genoMapGood=10;pl…	GT:DP:GQ:PL	0/1:621:8521:8962,0,8521
chr10	115546311	.	T	G	9022	PASS	DPSum=613;HRun=0;HapNoVar=0;NoPLTot=0;PL454WG=316,0,331;PLCG=212,0,626;PLHSWG=1002,0,848;PLILL250=468,0,338;PLILLCLIA=1072,0,1146;PLILLWG=139,0,351;PLIllPCRFree=1208,0,492;PLNCIIonWG=138,0,56;PLPlatGen=4045,0,3630;PLXIll=422,0,709;PLminsum=8527;PLminsumOverDP=13.91;TrancheABQDmin2=0;TrancheAlignmin2=0;TrancheMapmin2=0;TrancheSSEmin2=0;YesPLtot=10;allalts=G;datasetcalls=10;geno=2;genoMapGood=10;pl…	GT:DP:GQ:PL	0/1:613:8527:9022,0,8527
chr10	115546318	.	A	AC	11450	PASS	DPSum=614;HRun=0;HapNoVar=0;NoPLTot=0;PL454WG=491,0,441;PLCG=532,0,845;PLHSWG=1383,0,995;PLILL250=736,0,425;PLILLCLIA=1418,0,1292;PLILLWG=116,0,697;PLIllPCRFree=1307,0,584;PLNCIIonWG=241,0,67;PLPlatGen=4656,0,4075;PLXIll=570,0,888;PLminsum=10309;PLminsumOverDP=16.79;TrancheABQDmin2=0;TrancheAlignmin2=0;TrancheMapmin2=0;TrancheSSEmin2=0;YesPLtot=10;allalts=AC;datasetcalls=10;geno=2;genoMapGood=10;…	GT:DP:GQ:PL	0/1:614:10309:11450,0,10309
chr10	122697581	.	A	AG	6956	PASS	DPSum=538;HRun=0;HapNoVar=0;NoPLTot=0;PL454WG=291,0,291;PLCG=279,0,880;PLHSWG=965,0,1220;PLILL250=482,0,432;PLILLCLIA=665,0,758;PLILLWG=463,0,589;PLIllPCRFree=458,0,671;PLNCIIonWG=69,0,112;PLPlatGen=2963,0,3003;PLXIll=291,0,291;PLXPSolWGLS=30,0,115;PLminsum=6956;PLminsumOverDP=12.93;RPA=1,2;RU=G;TrancheABQDmin2=0;TrancheAlignmin2=0;TrancheMapmin2=0;TrancheSSEmin2=0;YesPLtot=11;allalts=AG;datasetc…	GT:DP:GQ:PL	0/1:538:6956:6956,0,8362
chr10	122697600	.	CTT	C	1979	PASS	DPSum=420;HRun=16;HapNoVar=0;NoPLTot=1;PL454WG=111,0,24;PLCG=99,0,20;PLHSWG=480,0,566;PLILL250=220,0,1856;PLILLCLIA=72,0,326;PLIllPCRFree=135,0,339;PLNCIIonWG=28,0,17;PLPlatGen=864,0,1634;PLXIll=0,30,286;PLminsum=1979;PLminsumOverDP=4.71;RPA=16,14;RU=T;TrancheABQDmin2=90;TrancheAlignmin2=0;TrancheMapmin2=0;TrancheSSEmin2=90;YesPLtot=6;allalts=C;datasetcalls=9;geno=2;genoMapGood=5;platformbias=non…	GT:DP:GQ:PL	0/1:420:1979:2009,30,5068
chr10	122697621	.	C	T	3036	PASS	DPSum=412;HRun=0;HapNoVar=0;NoPLTot=0;PL454WG=148,0,138;PLCG=319,0,569;PLHSWG=600,0,427;PLILL250=215,0,464;PLILLCLIA=311,0,603;PLIllPCRFree=205,0,495;PLPlatGen=1203,0,2004;PLXIll=35,0,312;PLminsum=3036;PLminsumOverDP=7.37;TrancheABQDmin2=0;TrancheAlignmin2=0;TrancheMapmin2=0;TrancheSSEmin2=0;YesPLtot=8;allalts=T;datasetcalls=8;geno=2;genoMapGood=8;platformbias=none;platformnames=ill,454,cg;platfo…	GT:DP:GQ:PL	0/1:412:3036:3036,0,5012
chr10	122697622	.	A	G	3275	PASS	DPSum=433;HRun=0;HapNoVar=0;NoPLTot=0;PL454WG=139,0,150;PLCG=405,0,559;PLHSWG=614,0,486;PLILL250=214,0,491;PLILLCLIA=312,0,596;PLILLWG=6,0,222;PLIllPCRFree=243,0,497;PLPlatGen=1300,0,2103;PLXIll=42,0,324;PLminsum=3275;PLminsumOverDP=7.56;TrancheABQDmin2=0;TrancheAlignmin2=0;TrancheMapmin2=0;TrancheSSEmin2=0;YesPLtot=8;allalts=G;datasetcalls=9;geno=2;genoMapGood=8;platformbias=none;platformnames=i…	GT:DP:GQ:PL	0/1:433:3275:3275,0,5428
chr10	122697638	.	G	A	3238	PASS	DPSum=430;HRun=0;HapNoVar=0;NoPLTot=0;PL454WG=50,0,103;PLCG=347,0,375;PLHSWG=683,0,470;PLILL250=184,0,452;PLILLCLIA=371,0,792;PLILLWG=4,0,153;PLIllPCRFree=261,0,580;PLPlatGen=1331,0,2049;PLXIll=7,0,321;PLminsum=3238;PLminsumOverDP=7.53;TrancheABQDmin2=0;TrancheAlignmin2=0;TrancheMapmin2=0;TrancheSSEmin2=0;YesPLtot=7;allalts=A;datasetcalls=9;geno=2;genoMapGood=7;platformbias=none;platformnames=ill…	GT:DP:GQ:PL	0/1:430:3238:3238,0,5295
chr10	122697827	.	C	T	7469	PASS	DPSum=608;HRun=0;HapNoVar=0;NoPLTot=0;PL454WG=29,0,208;PLCG=489,0,702;PLHSWG=674,0,774;PLILL250=467,0,615;PLILLCLIA=1234,0,1914;PLILLWG=166,0,253;PLIllPCRFree=510,0,616;PLNCIIonWG=106,0,84;PLPlatGen=3307,0,3233;PLXIll=345,0,436;PLXPSolWGLS=142,0,158;PLminsum=7469;PLminsumOverDP=12.28;TrancheABQDmin2=0;TrancheAlignmin2=0;TrancheMapmin2=0;TrancheSSEmin2=0;YesPLtot=11;allalts=T;datasetcalls=11;geno=…	GT:DP:GQ:PL	0/1:608:7469:7469,0,8993
chr10	122697891	.	G	A	7395	PASS	DPSum=608;HRun=0;HapNoVar=0;NoPLTot=0;PL454WG=100,0,170;PLCG=394,0,383;PLHSWG=900,0,852;PLILL250=554,0,518;PLILLCLIA=1116,0,1871;PLILLWG=182,0,281;PLIllPCRFree=647,0,593;PLNCIIonWG=123,0,177;PLPlatGen=2970,0,2436;PLXIll=320,0,481;PLXPSolWGLS=89,0,242;PLminsum=7395;PLminsumOverDP=12.16;TrancheABQDmin2=0;TrancheAlignmin2=0;TrancheMapmin2=0;TrancheSSEmin2=0;YesPLtot=11;allalts=A;datasetcalls=11;geno…	GT:DP:GQ:PL	0/1:608:7395:7395,0,8004
chr10	122697896	.	C	T	7683	PASS	DPSum=627;HRun=0;HapNoVar=0;NoPLTot=0;PL454WG=133,0,224;PLCG=377,0,439;PLHSWG=950,0,800;PLILL250=548,0,544;PLILLCLIA=1230,0,1914;PLILLWG=175,0,403;PLIllPCRFree=626,0,618;PLNCIIonWG=136,0,180;PLPlatGen=3151,0,2457;PLXIll=307,0,555;PLXPSolWGLS=50,0,249;PLminsum=7683;PLminsumOverDP=12.25;TrancheABQDmin2=0;TrancheAlignmin2=0;TrancheMapmin2=0;TrancheSSEmin2=0;YesPLtot=11;allalts=T;datasetcalls=11;geno…	GT:DP:GQ:PL	0/1:627:7683:7683,0,8383
chr10	123970530	.	T	C	10159	PASS	DPSum=889;HRun=3;HapNoVar=0;NoPLTot=0;PL454WG=134,0,247;PLCG=180,0,465;PLHSWEx=835,0,1131;PLHSWG=428,0,677;PLILL250=190,0,535;PLILLCLIA=1817,0,1670;PLILLWEx=2307,0,3684;PLILLWG=93,0,247;PLIllPCRFree=515,0,753;PLIonEx=335,0,105;PLPlatGen=2836,0,2745;PLXIll=470,0,388;PLXPSolWGLS=19,0,88;PLminsum=10159;PLminsumOverDP=11.43;RPA=3,2;RU=C;TrancheABQDmin2=0;TrancheAlignmin2=0;TrancheMapmin2=0;TrancheSSE…	GT:DP:GQ:PL	0/1:889:10159:10159,0,12735
chr10	123970569	.	C	T	9997	PASS	DPSum=813;HRun=4;HapNoVar=0;NoPLTot=0;PL454WG=65,0,284;PLCG=172,0,573;PLHSWEx=524,0,659;PLHSWG=575,0,583;PLILL250=216,0,476;PLILLCLIA=1536,0,1765;PLILLWEx=2819,0,3982;PLILLWG=313,0,347;PLIllPCRFree=547,0,471;PLIonEx=430,0,151;PLNCIIonWG=82,0,45;PLPlatGen=2242,0,2210;PLXIll=476,0,457;PLminsum=9997;PLminsumOverDP=12.3;RPA=4,2;RU=G;TrancheABQDmin2=0;TrancheAlignmin2=0;TrancheMapmin2=0;TrancheSSEmin2…	GT:DP:GQ:PL	0/1:813:9997:9997,0,12003
chr10	124970502	.	C	A	7942	PASS	DPSum=588;HRun=1;HapNoVar=0;NoPLTot=0;PLCG=439,0,432;PLHSWG=955,0,630;PLILL250=442,0,301;PLILLCLIA=1043,0,640;PLILLWG=249,0,436;PLIllPCRFree=703,0,757;PLNCIIonWG=85,0,25;PLPlatGen=3413,0,3091;PLXIll=540,0,334;PLXPSolWGLS=73,0,45;PLminsum=6691;PLminsumOverDP=11.38;RPA=22,23,24;RU=T;TrancheABQDmin2=0;TrancheAlignmin2=0;TrancheMapmin2=0;TrancheSSEmin2=0;YesPLtot=10;allalts=A;datasetcalls=10;geno=2;g…	GT:DP:GQ:PL	0/1:588:6691:7942,0,6691
chr10	124970575	.	C	T	9959	PASS	DPSum=665;HRun=2;HapNoVar=0;NoPLTot=0;PL454WG=169,0,218;PLCG=397,0,617;PLHSWG=1185,0,851;PLILL250=725,0,221;PLILLCLIA=1013,0,1528;PLILLWG=299,0,440;PLIllPCRFree=1115,0,843;PLNCIIonWG=265,0,7;PLPlatGen=4236,0,3511;PLXIll=516,0,538;PLXPSolWGLS=39,0,114;PLminsum=8888;PLminsumOverDP=13.37;RPA=22,23,24;RU=T;TrancheABQDmin2=0;TrancheAlignmin2=0;TrancheMapmin2=0;TrancheSSEmin2=0;YesPLtot=10;allalts=T;da…	GT:DP:GQ:PL	0/1:665:8888:9959,0,8888
chr10	125092306	.	G	A	9244	PASS	DPSum=640;HRun=0;HapNoVar=0;NoPLTot=0;PL454WG=168,0,67;PLCG=310,0,898;PLHSWG=1238,0,933;PLILL250=624,0,745;PLILLCLIA=728,0,612;PLILLWG=299,0,250;PLIllPCRFree=882,0,1048;PLNCIIonWG=227,0,31;PLPlatGen=4183,0,4316;PLXIll=470,0,598;PLXPSolWGLS=115,0,30;PLminsum=9244;PLminsumOverDP=14.44;TrancheABQDmin2=0;TrancheAlignmin2=0;TrancheMapmin2=0;TrancheSSEmin2=0;YesPLtot=11;allalts=A;datasetcalls=11;geno=2…	GT:DP:GQ:PL	0/1:640:9244:9244,0,9528
chr10	125092394	.	T	C	9967	PASS	DPSum=614;HRun=0;HapNoVar=0;NoPLTot=0;PL454WG=164,0,75;PLCG=258,0,184;PLHSWG=1345,0,1299;PLILL250=507,0,656;PLILLCLIA=582,0,392;PLILLWG=399,0,305;PLIllPCRFree=1346,0,1192;PLNCIIonWG=184,0,105;PLPlatGen=4724,0,3838;PLXIll=435,0,686;PLXPSolWGLS=23,0,133;PLminsum=8865;PLminsumOverDP=14.44;TrancheABQDmin2=0;TrancheAlignmin2=0;TrancheMapmin2=0;TrancheSSEmin2=0;YesPLtot=11;allalts=C;datasetcalls=11;gen…	GT:DP:GQ:PL	0/1:614:8865:9967,0,8865
chr10	125100531	.	G	T	11253	PASS	DPSum=791;HRun=5;HapNoVar=0;NoPLTot=0;PL454WG=344,0,65;PLCG=597,0,851;PLHSWG=1207,0,931;PLILL250=597,0,838;PLILLCLIA=1871,0,1799;PLILLWG=377,0,629;PLIllPCRFree=1272,0,784;PLNCIIonWG=150,0,378;PLPlatGen=4234,0,3461;PLXIll=517,0,716;PLXPSolWGLS=87,0,487;PLminsum=10939;PLminsumOverDP=13.83;TrancheABQDmin2=0;TrancheAlignmin2=0;TrancheMapmin2=0;TrancheSSEmin2=0;YesPLtot=11;allalts=T;datasetcalls=11;ge…	GT:DP:GQ:PL	0/1:791:10939:11253,0,10939
chr10	125100610	.	C	T	8737	PASS	DPSum=710;HRun=5;HapNoVar=0;NoPLTot=0;PL454WG=282,0,70;PLCG=170,0,798;PLHSWG=854,0,673;PLILL250=540,0,678;PLILLCLIA=1243,0,1442;PLILLWG=466,0,513;PLIllPCRFree=765,0,613;PLNCIIonWG=140,0,249;PLPlatGen=3641,0,3606;PLXIll=462,0,836;PLXPSolWGLS=174,0,428;PLminsum=8737;PLminsumOverDP=12.31;TrancheABQDmin2=0;TrancheAlignmin2=0;TrancheMapmin2=0;TrancheSSEmin2=0;YesPLtot=11;allalts=T;datasetcalls=11;geno…	GT:DP:GQ:PL	0/1:710:8737:8737,0,9906
chr10	126037889	.	A	G	9201	PASS	DPSum=728;HRun=0;HapNoVar=0;NoPLTot=0;PL454WG=132,0,215;PLCG=571,0,503;PLHSWG=681,0,1193;PLILL250=745,0,433;PLILLCLIA=3108,0,3275;PLILLWG=326,0,463;PLIllPCRFree=508,0,933;PLNCIIonWG=63,0,186;PLPlatGen=2458,0,3643;PLXIll=609,0,979;PLminsum=9201;PLminsumOverDP=12.64;TrancheABQDmin2=0;TrancheAlignmin2=0;TrancheMapmin2=0;TrancheSSEmin2=0;YesPLtot=10;allalts=G;datasetcalls=10;geno=2;genoMapGood=10;pla…	GT:DP:GQ:PL	0/1:728:9201:9201,0,11823
chr10	126037950	.	G	C	9255	PASS	DPSum=720;HRun=0;HapNoVar=0;NoPLTot=0;PL454WG=98,0,146;PLCG=385,0,844;PLHSWG=554,0,849;PLILL250=500,0,451;PLILLCLIA=2671,0,2812;PLILLWG=261,0,392;PLIllPCRFree=714,0,887;PLNCIIonWG=109,0,188;PLPlatGen=3517,0,3129;PLXIll=446,0,539;PLminsum=9255;PLminsumOverDP=12.85;TrancheABQDmin2=0;TrancheAlignmin2=0;TrancheMapmin2=0;TrancheSSEmin2=0;YesPLtot=10;allalts=C;datasetcalls=10;geno=2;genoMapGood=10;plat…	GT:DP:GQ:PL	0/1:720:9255:9255,0,10237
chr10	126037971	.	T	A	9511	PASS	DPSum=697;HRun=0;HapNoVar=0;NoPLTot=0;PL454WG=132,0,136;PLCG=343,0,744;PLHSWG=521,0,858;PLILL250=624,0,444;PLILLCLIA=2630,0,2810;PLILLWG=253,0,299;PLIllPCRFree=790,0,758;PLNCIIonWG=96,0,213;PLPlatGen=3720,0,2570;PLXIll=379,0,542;PLXPSolWGLS=23,0,122;PLminsum=9496;PLminsumOverDP=13.62;TrancheABQDmin2=0;TrancheAlignmin2=0;TrancheMapmin2=0;TrancheSSEmin2=0;YesPLtot=11;allalts=A;datasetcalls=11;geno=…	GT:DP:GQ:PL	0/1:697:9496:9511,0,9496
chr10	126037974	.	C	T	8743	PASS	DPSum=681;HRun=0;HapNoVar=0;NoPLTot=0;PL454WG=129,0,78;PLCG=372,0,800;PLHSWG=521,0,731;PLILL250=599,0,359;PLILLCLIA=2334,0,2841;PLILLWG=199,0,446;PLIllPCRFree=804,0,733;PLNCIIonWG=109,0,204;PLPlatGen=3345,0,2638;PLXIll=307,0,579;PLXPSolWGLS=24,0,135;PLminsum=8743;PLminsumOverDP=12.84;TrancheABQDmin2=0;TrancheAlignmin2=0;TrancheMapmin2=0;TrancheSSEmin2=0;YesPLtot=11;allalts=T;datasetcalls=11;geno=…	GT:DP:GQ:PL	0/1:681:8743:8743,0,9544
chr10	127823448	.	T	A	10853	PASS	DPSum=787;HRun=2;HapNoVar=0;NoPLTot=0;PL454WG=201,0,284;PLCG=681,0,462;PLHSWG=1555,0,1614;PLILL250=584,0,734;PLILLCLIA=1475,0,2263;PLILLWG=387,0,587;PLIllPCRFree=898,0,1108;PLNCIIonWG=26,0,191;PLPlatGen=4238,0,3579;PLXIll=481,0,671;PLXPSolWGLS=327,0,528;PLminsum=10853;PLminsumOverDP=13.79;RPA=2,1;RU=C;TrancheABQDmin2=0;TrancheAlignmin2=0;TrancheMapmin2=0;TrancheSSEmin2=0;YesPLtot=11;allalts=A;dat…	GT:DP:GQ:PL	0/1:787:10853:10853,0,12021
chr10	127823470	.	T	C	9719	PASS	DPSum=738;HRun=2;HapNoVar=0;NoPLTot=0;PL454WG=148,0,212;PLCG=358,0,569;PLHSWG=1443,0,1584;PLILL250=552,0,766;PLILLCLIA=1340,0,2069;PLILLWG=438,0,528;PLIllPCRFree=838,0,1017;PLNCIIonWG=48,0,168;PLPlatGen=4014,0,3626;PLXIll=427,0,561;PLXPSolWGLS=113,0,458;PLminsum=9719;PLminsumOverDP=13.17;RPA=2,1;RU=C;TrancheABQDmin2=0;TrancheAlignmin2=0;TrancheMapmin2=0;TrancheSSEmin2=0;YesPLtot=11;allalts=C;data…	GT:DP:GQ:PL	0/1:738:9719:9719,0,11558
chr10	129350371	.	T	C	11994	PASS	DPSum=765;HRun=3;HapNoVar=0;NoPLTot=0;PL454WG=413,0,293;PLCG=634,0,633;PLHSWG=1339,0,1307;PLILL250=828,0,545;PLILLCLIA=1586,0,1307;PLILLWG=676,0,393;PLIllPCRFree=1104,0,894;PLNCIIonWG=136,0,150;PLPlatGen=4141,0,4250;PLXIll=960,0,359;PLXPSolWGLS=177,0,249;PLminsum=10380;PLminsumOverDP=13.57;RPA=3,2;RU=T;TrancheABQDmin2=0;TrancheAlignmin2=0;TrancheMapmin2=0;TrancheSSEmin2=0;YesPLtot=11;allalts=C;da…	GT:DP:GQ:PL	0/1:765:10380:11994,0,10380
chr10	129350409	.	C	A	10242	PASS	DPSum=737;HRun=3;HapNoVar=0;NoPLTot=0;PL454WG=264,0,435;PLCG=394,0,526;PLHSWG=1259,0,1256;PLILL250=633,0,651;PLILLCLIA=1486,0,1427;PLILLWG=576,0,677;PLIllPCRFree=825,0,1169;PLNCIIonWG=177,0,124;PLPlatGen=4098,0,4108;PLXIll=432,0,796;PLXPSolWGLS=98,0,281;PLminsum=10242;PLminsumOverDP=13.9;RPA=3,2;RU=T;TrancheABQDmin2=0;TrancheAlignmin2=0;TrancheMapmin2=0;TrancheSSEmin2=0;YesPLtot=11;allalts=A;data…	GT:DP:GQ:PL	0/1:737:10242:10242,0,11450
chr10	129764566	.	C	A	12036	PASS	DPSum=776;HRun=11;HapNoVar=0;NoPLTot=0;PL454WG=136,0,239;PLCG=423,0,718;PLHSWG=1589,0,1234;PLILL250=516,0,538;PLILLCLIA=2258,0,2473;PLILLWG=506,0,810;PLIllPCRFree=1249,0,588;PLNCIIonWG=140,0,12;PLPlatGen=4165,0,3264;PLXIll=914,0,549;PLXPSolWGLS=140,0,389;PLminsum=10814;PLminsumOverDP=13.94;TrancheABQDmin2=0;TrancheAlignmin2=0;TrancheMapmin2=0;TrancheSSEmin2=0;YesPLtot=10;allalts=A;datasetcalls=11…	GT:DP:GQ:PL	0/1:776:10814:12036,0,10814
chr10	129764620	.	G	A	11857	PASS	DPSum=832;HRun=11;HapNoVar=0;NoPLTot=0;PLCG=1219,0,865;PLHSWG=1629,0,1107;PLILL250=712,0,670;PLILLCLIA=1479,0,2648;PLILLWG=539,0,821;PLIllPCRFree=1133,0,922;PLNCIIonWG=88,0,57;PLPlatGen=4190,0,3986;PLXIll=648,0,593;PLXPSolWGLS=220,0,220;PLminsum=11857;PLminsumOverDP=14.25;TrancheABQDmin2=0;TrancheAlignmin2=0;TrancheMapmin2=0;TrancheSSEmin2=0;YesPLtot=10;allalts=A;datasetcalls=10;geno=2;genoMapGoo…	GT:DP:GQ:PL	0/1:832:11857:11857,0,11889
chr10	131396496	.	T	C	9934	PASS	DPSum=719;HRun=0;HapNoVar=0;NoPLTot=0;PL454WG=166,0,133;PLCG=460,0,608;PLHSWG=1048,0,980;PLILL250=749,0,535;PLILLCLIA=2279,0,1923;PLILLWG=305,0,394;PLIllPCRFree=849,0,909;PLNCIIonWG=117,0,49;PLPlatGen=3065,0,3450;PLXIll=646,0,611;PLXPSolWGLS=250,0,539;PLminsum=9934;PLminsumOverDP=13.82;TrancheABQDmin2=0;TrancheAlignmin2=0;TrancheMapmin2=0;TrancheSSEmin2=0;YesPLtot=11;allalts=C;datasetcalls=11;gen…	GT:DP:GQ:PL	0/1:719:9934:9934,0,10131
chr10	131396521	.	GGA	G	13857	PASS	DPSum=682;HRun=0;HapNoVar=0;NoPLTot=0;PL454WG=331,0,226;PLCG=638,0,457;PLHSWG=1731,0,1466;PLILL250=1331,0,822;PLILLCLIA=3170,0,2689;PLILLWG=689,0,795;PLIllPCRFree=1085,0,1290;PLNCIIonWG=187,0,136;PLPlatGen=3821,0,4223;PLXIll=823,0,665;PLXPSolWGLS=51,0,364;PLminsum=13133;PLminsumOverDP=19.26;TrancheABQDmin2=0;TrancheAlignmin2=0;TrancheMapmin2=0;TrancheSSEmin2=0;YesPLtot=11;allalts=G;datasetcalls=1…	GT:DP:GQ:PL	0/1:682:13133:13857,0,13133
chr10	131844185	.	C	T	6946	PASS	DPSum=513;HRun=1;HapNoVar=0;NoPLTot=0;PL454WG=22,0,81;PLCG=257,0,297;PLHSWG=546,0,396;PLILL250=289,0,428;PLILLCLIA=2089,0,2132;PLILLWG=252,0,385;PLIllPCRFree=539,0,267;PLNCIIonWG=51,0,46;PLPlatGen=2428,0,1855;PLXIll=473,0,298;PLminsum=6185;PLminsumOverDP=12.06;TrancheABQDmin2=0;TrancheAlignmin2=0;TrancheMapmin2=0;TrancheSSEmin2=0;YesPLtot=10;allalts=T;datasetcalls=10;geno=2;genoMapGood=10;platfor…	GT:DP:GQ:PL	0/1:513:6185:6946,0,6185
chr10	131844193	.	C	T	7224	PASS	DPSum=490;HRun=1;HapNoVar=0;NoPLTot=0;PL454WG=21,0,104;PLCG=140,0,182;PLHSWG=544,0,458;PLILL250=299,0,332;PLILLCLIA=2555,0,2227;PLILLWG=163,0,322;PLIllPCRFree=630,0,262;PLPlatGen=2505,0,1991;PLXIll=367,0,291;PLminsum=6169;PLminsumOverDP=12.59;TrancheABQDmin2=0;TrancheAlignmin2=0;TrancheMapmin2=0;TrancheSSEmin2=0;YesPLtot=9;allalts=T;datasetcalls=9;geno=2;genoMapGood=9;platformbias=none;platformna…	GT:DP:GQ:PL	0/1:490:6169:7224,0,6169
chr10	132180740	.	G	A	10907	PASS	DPSum=739;HRun=2;HapNoVar=0;NoPLTot=0;PL454WG=155,0,99;PLCG=269,0,717;PLHSWG=1152,0,1077;PLILL250=721,0,370;PLILLCLIA=1577,0,1982;PLILLWG=506,0,419;PLIllPCRFree=1378,0,999;PLNCIIonWG=183,0,63;PLPlatGen=4402,0,3832;PLXIll=546,0,937;PLXPSolWGLS=18,0,326;PLminsum=10821;PLminsumOverDP=14.64;RPA=8,9;RU=T;TrancheABQDmin2=0;TrancheAlignmin2=0;TrancheMapmin2=0;TrancheSSEmin2=0;YesPLtot=10;allalts=A;datas…	GT:DP:GQ:PL	0/1:739:10821:10907,0,10821
chr10	132180752	.	G	A	10728	PASS	DPSum=736;HRun=2;HapNoVar=0;NoPLTot=0;PL454WG=152,0,140;PLCG=172,0,697;PLHSWG=1200,0,1039;PLILL250=631,0,386;PLILLCLIA=1401,0,1856;PLILLWG=503,0,559;PLIllPCRFree=1507,0,1013;PLNCIIonWG=134,0,77;PLPlatGen=4333,0,4051;PLXIll=637,0,1021;PLXPSolWGLS=58,0,391;PLminsum=10728;PLminsumOverDP=14.58;RPA=8,9;RU=T;TrancheABQDmin2=0;TrancheAlignmin2=0;TrancheMapmin2=0;TrancheSSEmin2=0;YesPLtot=11;allalts=A;da…	GT:DP:GQ:PL	0/1:736:10728:10728,0,11230
chr10	132180872	.	C	T	8239	PASS	DPSum=576;HRun=0;HapNoVar=0;NoPLTot=0;PL454WG=175,0,207;PLCG=260,0,464;PLHSWG=862,0,830;PLILL250=420,0,612;PLILLCLIA=1342,0,1146;PLILLWG=364,0,227;PLIllPCRFree=762,0,829;PLPlatGen=3348,0,3656;PLXIll=380,0,471;PLXPSolWGLS=326,0,197;PLminsum=8239;PLminsumOverDP=14.3;TrancheABQDmin2=0;TrancheAlignmin2=0;TrancheMapmin2=0;TrancheSSEmin2=0;YesPLtot=10;allalts=T;datasetcalls=10;geno=2;genoMapGood=10;pla…	GT:DP:GQ:PL	0/1:576:8239:8239,0,8639
chr10	132180889	.	G	A	8893	PASS	DPSum=596;HRun=0;HapNoVar=0;NoPLTot=0;PL454WG=248,0,183;PLCG=235,0,367;PLHSWG=963,0,792;PLILL250=568,0,426;PLILLCLIA=1236,0,1411;PLILLWG=259,0,197;PLIllPCRFree=816,0,717;PLNCIIonWG=84,0,187;PLPlatGen=3793,0,3554;PLXIll=593,0,445;PLXPSolWGLS=98,0,300;PLminsum=8579;PLminsumOverDP=14.39;TrancheABQDmin2=0;TrancheAlignmin2=0;TrancheMapmin2=0;TrancheSSEmin2=0;YesPLtot=11;allalts=A;datasetcalls=11;geno=…	GT:DP:GQ:PL	0/1:596:8579:8893,0,8579
chr10	132180956	.	G	C	10090	PASS	DPSum=704;HRun=0;HapNoVar=0;NoPLTot=0;PL454WG=248,0,253;PLCG=579,0,910;PLHSWG=911,0,1269;PLILL250=571,0,359;PLILLCLIA=1007,0,1582;PLILLWG=424,0,337;PLIllPCRFree=1111,0,654;PLNCIIonWG=24,0,202;PLPlatGen=4524,0,3219;PLXIll=570,0,827;PLXPSolWGLS=121,0,311;PLminsum=9923;PLminsumOverDP=14.1;RPA=8,9;RU=T;TrancheABQDmin2=0;TrancheAlignmin2=0;TrancheMapmin2=0;TrancheSSEmin2=0;YesPLtot=11;allalts=C;datase…	GT:DP:GQ:PL	0/1:704:9923:10090,0,9923
chr10	132181992	.	C	T	9586	PASS	DPSum=764;HRun=1;HapNoVar=0;NoPLTot=0;PL454WG=218,0,301;PLCG=413,0,896;PLHSWG=1110,0,821;PLILL250=749,0,781;PLILLCLIA=1487,0,1658;PLILLWG=383,0,857;PLIllPCRFree=877,0,771;PLNCIIonWG=125,0,173;PLPlatGen=3760,0,3670;PLXIll=464,0,536;PLminsum=9586;PLminsumOverDP=12.55;TrancheABQDmin2=0;TrancheAlignmin2=0;TrancheMapmin2=0;TrancheSSEmin2=0;YesPLtot=10;allalts=T;datasetcalls=10;geno=2;genoMapGood=10;pl…	GT:DP:GQ:PL	0/1:764:9586:9586,0,10464
chr10	132272842	.	A	G	10073	PASS	DPSum=707;HRun=1;HapNoVar=0;NoPLTot=0;PL454WG=117,0,119;PLCG=729,0,420;PLHSWG=1015,0,1610;PLILL250=524,0,424;PLILLCLIA=1435,0,1566;PLILLWG=461,0,509;PLIllPCRFree=1001,0,1090;PLPlatGen=3911,0,4542;PLXIll=699,0,466;PLXPSolWGLS=181,0,217;PLminsum=10073;PLminsumOverDP=14.25;TrancheABQDmin2=0;TrancheAlignmin2=0;TrancheMapmin2=0;TrancheSSEmin2=0;YesPLtot=10;allalts=G;datasetcalls=10;geno=2;genoMapGood=…	GT:DP:GQ:PL	0/1:707:10073:10073,0,10963
chr10	132272854	.	A	G	10809	PASS	DPSum=771;HRun=1;HapNoVar=0;NoPLTot=0;PL454WG=93,0,121;PLCG=773,0,826;PLHSWG=1335,0,903;PLILL250=362,0,550;PLILLCLIA=1503,0,1637;PLILLWG=466,0,657;PLIllPCRFree=1126,0,1046;PLNCIIonWG=49,0,242;PLPlatGen=4329,0,4193;PLXIll=505,0,699;PLXPSolWGLS=268,0,367;PLminsum=10809;PLminsumOverDP=14.02;TrancheABQDmin2=0;TrancheAlignmin2=0;TrancheMapmin2=0;TrancheSSEmin2=0;YesPLtot=11;allalts=G;datasetcalls=11;g…	GT:DP:GQ:PL	0/1:771:10809:10809,0,11241
chr10	132648930	.	T	C	10545	PASS	DPSum=691;HRun=0;HapNoVar=0;NoPLTot=0;PL454WG=114,0,146;PLCG=325,0,896;PLHSWG=1156,0,1120;PLILL250=441,0,633;PLILLCLIA=1158,0,1314;PLILLWG=338,0,400;PLIllPCRFree=1410,0,639;PLNCIIonWG=229,0,59;PLPlatGen=4738,0,3366;PLXIll=636,0,581;PLminsum=9154;PLminsumOverDP=13.25;TrancheABQDmin2=0;TrancheAlignmin2=0;TrancheMapmin2=0;TrancheSSEmin2=0;YesPLtot=10;allalts=C;datasetcalls=10;geno=2;genoMapGood=10;p…	GT:DP:GQ:PL	0/1:691:9154:10545,0,9154
chr10	132648973	.	G	GTA	13657	PASS	DPSum=694;HRun=0;HapNoVar=0;NoPLTot=0;PL454WG=227,0,381;PLCG=325,0,732;PLHSWG=1671,0,1652;PLILL250=567,0,1135;PLILLCLIA=1447,0,2519;PLILLWG=316,0,617;PLIllPCRFree=2049,0,949;PLNCIIonWG=163,0,37;PLPlatGen=5708,0,5128;PLXIll=950,0,1405;PLXPSolWGLS=234,0,378;PLminsum=13657;PLminsumOverDP=19.68;TrancheABQDmin2=0;TrancheAlignmin2=0;TrancheMapmin2=0;TrancheSSEmin2=0;YesPLtot=11;allalts=GTA;datasetcalls…	GT:DP:GQ:PL	0/1:694:13657:13657,0,14933
chr10	132708244	.	C	T	7715	PASS	DPSum=561;HRun=1;HapNoVar=0;NoPLTot=0;PL454WG=97,0,213;PLCG=285,0,427;PLHSWG=1459,0,1030;PLILL250=467,0,545;PLILLCLIA=935,0,719;PLILLWG=509,0,618;PLIllPCRFree=639,0,759;PLPlatGen=2819,0,3348;PLXIll=393,0,563;PLXPSolWGLS=112,0,123;PLminsum=7715;PLminsumOverDP=13.75;TrancheABQDmin2=0;TrancheAlignmin2=0;TrancheMapmin2=0;TrancheSSEmin2=0;YesPLtot=10;allalts=T;datasetcalls=10;geno=2;genoMapGood=10;pla…	GT:DP:GQ:PL	0/1:561:7715:7715,0,8345
chr10	132708247	.	A	G	7708	PASS	DPSum=552;HRun=1;HapNoVar=0;NoPLTot=0;PL454WG=88,0,207;PLCG=253,0,376;PLHSWG=1333,0,1024;PLILL250=504,0,535;PLILLCLIA=936,0,733;PLILLWG=502,0,505;PLIllPCRFree=625,0,751;PLPlatGen=2956,0,3193;PLXIll=396,0,521;PLXPSolWGLS=115,0,104;PLminsum=7708;PLminsumOverDP=13.96;TrancheABQDmin2=0;TrancheAlignmin2=0;TrancheMapmin2=0;TrancheSSEmin2=0;YesPLtot=10;allalts=G;datasetcalls=10;geno=2;genoMapGood=10;pla…	GT:DP:GQ:PL	0/1:552:7708:7708,0,7949
chr10	132708309	.	C	T	7557	PASS	DPSum=562;HRun=1;HapNoVar=0;NoPLTot=0;PL454WG=145,0,279;PLCG=464,0,594;PLHSWG=1310,0,958;PLILL250=475,0,580;PLILLCLIA=876,0,945;PLILLWG=401,0,528;PLIllPCRFree=569,0,659;PLNCIIonWG=18,0,82;PLPlatGen=2939,0,2681;PLXIll=290,0,590;PLXPSolWGLS=70,0,118;PLminsum=7557;PLminsumOverDP=13.45;TrancheABQDmin2=0;TrancheAlignmin2=0;TrancheMapmin2=0;TrancheSSEmin2=0;YesPLtot=10;allalts=T;datasetcalls=11;geno=2;…	GT:DP:GQ:PL	0/1:562:7557:7557,0,8014
chr10	133845612	.	T	C	10634	PASS	DPSum=740;HRun=0;HapNoVar=0;NoPLTot=0;PL454WG=216,0,107;PLCG=529,0,840;PLHSWG=1458,0,873;PLILL250=564,0,726;PLILLCLIA=2019,0,1770;PLILLWG=460,0,345;PLIllPCRFree=1084,0,536;PLNCIIonWG=82,0,91;PLPlatGen=3754,0,2842;PLXIll=435,0,396;PLXPSolWGLS=33,0,430;PLminsum=8956;PLminsumOverDP=12.1;TrancheABQDmin2=0;TrancheAlignmin2=0;TrancheMapmin2=0;TrancheSSEmin2=0;YesPLtot=11;allalts=C;datasetcalls=11;geno=…	GT:DP:GQ:PL	0/1:740:8956:10634,0,8956
chr10	133845619	.	C	T	10275	PASS	DPSum=728;HRun=0;HapNoVar=0;NoPLTot=0;PL454WG=241,0,100;PLCG=504,0,988;PLHSWG=1413,0,814;PLILL250=582,0,618;PLILLCLIA=1894,0,1951;PLILLWG=427,0,367;PLIllPCRFree=1020,0,529;PLNCIIonWG=90,0,73;PLPlatGen=3560,0,3061;PLXIll=417,0,394;PLXPSolWGLS=127,0,400;PLminsum=9295;PLminsumOverDP=12.77;TrancheABQDmin2=0;TrancheAlignmin2=0;TrancheMapmin2=0;TrancheSSEmin2=0;YesPLtot=11;allalts=T;datasetcalls=11;gen…	GT:DP:GQ:PL	0/1:728:9295:10275,0,9295
chr10	133918420	.	G	A	9321	PASS	DPSum=644;HRun=0;HapNoVar=0;NoPLTot=0;PL454WG=174,0,216;PLCG=488,0,395;PLHSWEx=418,0,493;PLHSWG=623,0,422;PLILL250=369,0,555;PLILLCLIA=1998,0,1516;PLILLWG=208,0,232;PLIllPCRFree=945,0,736;PLIonEx=366,0,615;PLNCIIonWG=56,0,23;PLPlatGen=3193,0,2681;PLXIll=483,0,566;PLminsum=8450;PLminsumOverDP=13.12;RPA=3,2;RU=G;TrancheABQDmin2=0;TrancheAlignmin2=0;TrancheMapmin2=0;TrancheSSEmin2=0;YesPLtot=12;alla…	GT:DP:GQ:PL	0/1:644:8450:9321,0,8450
chr10	133918466	.	T	C	8102	PASS	DPSum=630;HRun=0;HapNoVar=0;NoPLTot=0;PLCG=302,0,552;PLHSWEx=306,0,383;PLHSWG=576,0,629;PLILL250=394,0,635;PLILLCLIA=1760,0,1826;PLILLWG=259,0,367;PLIllPCRFree=872,0,532;PLIonEx=87,0,351;PLNCIIonWG=23,0,55;PLPlatGen=3109,0,2349;PLXIll=396,0,495;PLXPSolWGLS=18,0,18;PLminsum=8102;PLminsumOverDP=12.86;RPA=3,2;RU=G;TrancheABQDmin2=0;TrancheAlignmin2=0;TrancheMapmin2=0;TrancheSSEmin2=0;YesPLtot=11;all…	GT:DP:GQ:PL	0/1:630:8102:8102,0,8192
chr10	134145136	.	A	G	6371	PASS	DPSum=613;HRun=2;HapNoVar=0;NoPLTot=0;PL454WG=111,0,78;PLCG=293,0,429;PLHSWEx=591,0,929;PLHSWG=299,0,493;PLILL250=567,0,397;PLILLCLIA=1469,0,1352;PLILLWG=202,0,300;PLIllPCRFree=523,0,636;PLIonEx=480,0,492;PLPlatGen=1652,0,2955;PLXIll=184,0,332;PLminsum=6371;PLminsumOverDP=10.39;RPA=2,1;RU=G;TrancheABQDmin2=0;TrancheAlignmin2=0;TrancheMapmin2=0;TrancheSSEmin2=0;YesPLtot=11;allalts=G;datasetcalls=1…	GT:DP:GQ:PL	0/1:613:6371:6371,0,8393
chr10	134145138	.	C	G	6032	PASS	DPSum=604;HRun=2;HapNoVar=0;NoPLTot=0;PL454WG=107,0,62;PLCG=301,0,567;PLHSWEx=419,0,894;PLHSWG=279,0,432;PLILL250=458,0,414;PLILLCLIA=1352,0,1535;PLILLWG=174,0,296;PLIllPCRFree=521,0,661;PLIonEx=540,0,464;PLNCIIonWG=15,0,37;PLPlatGen=1611,0,3246;PLXIll=255,0,363;PLminsum=6032;PLminsumOverDP=9.99;RPA=2,1;RU=G;TrancheABQDmin2=0;TrancheAlignmin2=0;TrancheMapmin2=0;TrancheSSEmin2=0;YesPLtot=11;allalt…	GT:DP:GQ:PL	0/1:604:6032:6032,0,8971
chr10	134733482	.	A	G	5887	PASS	DPSum=608;HRun=3;HapNoVar=0;NoPLTot=0;PL454WG=82,0,125;PLCG=178,0,370;PLHSWG=247,0,322;PLILL250=290,0,180;PLILLCLIA=1978,0,2301;PLILLWG=143,0,243;PLIllPCRFree=259,0,629;PLIonEx=376,0,378;PLPlatGen=2062,0,2363;PLXIll=272,0,350;PLminsum=5887;PLminsumOverDP=9.68;RPA=3,2;RU=G;TrancheABQDmin2=0;TrancheAlignmin2=0;TrancheMapmin2=0;TrancheSSEmin2=0;YesPLtot=10;allalts=G;datasetcalls=10;geno=2;genoMapGoo…	GT:DP:GQ:PL	0/1:608:5887:5887,0,7261
chr10	134733497	.	T	C	7150	PASS	DPSum=652;HRun=3;HapNoVar=0;NoPLTot=0;PL454WG=75,0,126;PLCG=180,0,360;PLHSWG=494,0,555;PLILL250=390,0,351;PLILLCLIA=2699,0,3636;PLILLWG=318,0,143;PLIllPCRFree=259,0,837;PLIonEx=334,0,381;PLPlatGen=2127,0,3410;PLXIll=274,0,526;PLminsum=7150;PLminsumOverDP=10.97;RPA=3,2;RU=G;TrancheABQDmin2=0;TrancheAlignmin2=0;TrancheMapmin2=0;TrancheSSEmin2=0;YesPLtot=10;allalts=C;datasetcalls=10;geno=2;genoMapGo…	GT:DP:GQ:PL	0/1:652:7150:7150,0,10325
chr10	134738385	.	C	G	9650	PASS	DPSum=697;HRun=0;HapNoVar=0;NoPLTot=0;PL454WG=67,0,207;PLCG=294,0,320;PLHSWG=760,0,763;PLILL250=672,0,445;PLILLCLIA=3275,0,2718;PLILLWG=214,0,262;PLIllPCRFree=772,0,501;PLIonEx=393,0,491;PLNCIIonWG=8,0,126;PLPlatGen=2766,0,2851;PLXIll=429,0,385;PLminsum=9069;PLminsumOverDP=13.01;TrancheABQDmin2=0;TrancheAlignmin2=0;TrancheMapmin2=0;TrancheSSEmin2=0;YesPLtot=10;allalts=G;datasetcalls=11;geno=2;gen…	GT:DP:GQ:PL	0/1:697:9069:9650,0,9069
chr10	134738439	.	C	CG	9010	PASS	DPSum=672;HRun=0;HapNoVar=0;NoPLTot=0;PL454WG=80,0,267;PLHSWG=562,0,619;PLILL250=774,0,523;PLILLCLIA=2550,0,2669;PLILLWG=128,0,402;PLIllPCRFree=962,0,690;PLIonEx=199,0,548;PLNCIIonWG=69,0,58;PLPlatGen=3082,0,2978;PLXIll=604,0,475;PLminsum=9010;PLminsumOverDP=13.41;RPA=4,5;RU=G;TrancheABQDmin2=0;TrancheAlignmin2=0;TrancheMapmin2=0;TrancheSSEmin2=0;YesPLtot=10;allalts=CG;datasetcalls=10;geno=2;geno…	GT:DP:GQ:PL	0/1:672:9010:9010,0,9229
chr11	1876867	.	C	T	8426	PASS	DPSum=724;HRun=2;HapNoVar=0;NoPLTot=0;PL454WG=224,0,141;PLCG=460,0,762;PLHSWG=676,0,654;PLILL250=644,0,343;PLILLCLIA=2020,0,2933;PLILLWG=229,0,394;PLIllPCRFree=679,0,810;PLNCIIonWG=22,0,54;PLPlatGen=2850,0,3696;PLXIll=605,0,743;PLXPSolWGLS=17,0,36;PLminsum=8426;PLminsumOverDP=11.64;TrancheABQDmin2=0;TrancheAlignmin2=0;TrancheMapmin2=0;TrancheSSEmin2=0;YesPLtot=10;allalts=T;datasetcalls=11;geno=2;…	GT:DP:GQ:PL	0/1:724:8426:8426,0,10566
chr11	1876945	.	G	A	9663	PASS	DPSum=795;HRun=2;HapNoVar=0;NoPLTot=0;PL454WG=198,0,169;PLCG=471,0,477;PLHSWG=518,0,651;PLILL250=628,0,442;PLILLCLIA=2560,0,3256;PLILLWG=151,0,163;PLIllPCRFree=724,0,919;PLPlatGen=3537,0,3739;PLXIll=831,0,906;PLXPSolWGLS=45,0,54;PLminsum=9663;PLminsumOverDP=12.15;TrancheABQDmin2=0;TrancheAlignmin2=0;TrancheMapmin2=0;TrancheSSEmin2=0;YesPLtot=10;allalts=A;datasetcalls=10;geno=2;genoMapGood=10;plat…	GT:DP:GQ:PL	0/1:795:9663:9663,0,10776
chr11	3121686	.	T	C	11106	PASS	DPSum=805;HRun=0;HapNoVar=0;NoPLTot=0;PL454WG=138,0,217;PLCG=574,0,553;PLHSWG=1112,0,904;PLILL250=715,0,671;PLILLCLIA=2377,0,3014;PLILLWG=633,0,578;PLIllPCRFree=1157,0,982;PLIonEx=30,0,11;PLPlatGen=3728,0,4228;PLXIll=556,0,535;PLXPSolWGLS=86,0,254;PLminsum=11106;PLminsumOverDP=13.8;TrancheABQDmin2=0;TrancheAlignmin2=0;TrancheMapmin2=0;TrancheSSEmin2=0;YesPLtot=10;allalts=C;datasetcalls=11;geno=2;…	GT:DP:GQ:PL	0/1:805:11106:11106,0,11947
chr11	3121692	.	C	T	11471	PASS	DPSum=831;HRun=0;HapNoVar=0;NoPLTot=0;PL454WG=142,0,168;PLCG=665,0,604;PLHSWG=1179,0,1044;PLILL250=766,0,683;PLILLCLIA=2284,0,2986;PLILLWG=686,0,380;PLIllPCRFree=1097,0,942;PLIonEx=32,0,10;PLNCIIonWG=128,0,203;PLPlatGen=3889,0,4025;PLXIll=437,0,606;PLXPSolWGLS=166,0,164;PLminsum=11471;PLminsumOverDP=13.8;TrancheABQDmin2=0;TrancheAlignmin2=0;TrancheMapmin2=0;TrancheSSEmin2=0;YesPLtot=11;allalts=T;…	GT:DP:GQ:PL	0/1:831:11471:11471,0,11815
chr11	3121785	.	C	T	9130	PASS	DPSum=713;HRun=0;HapNoVar=0;NoPLTot=0;PL454WG=114,0,122;PLCG=345,0,758;PLHSWG=951,0,797;PLILL250=1043,0,661;PLILLCLIA=2267,0,2069;PLILLWG=320,0,561;PLIllPCRFree=485,0,1150;PLIonEx=29,0,17;PLNCIIonWG=119,0,71;PLPlatGen=2824,0,3436;PLXIll=595,0,562;PLXPSolWGLS=38,0,342;PLminsum=9130;PLminsumOverDP=12.81;TrancheABQDmin2=0;TrancheAlignmin2=0;TrancheMapmin2=0;TrancheSSEmin2=0;YesPLtot=11;allalts=T;dat…	GT:DP:GQ:PL	0/1:713:9130:9130,0,10546
chr11	3692024	.	C	T	9228	PASS	DPSum=683;HRun=3;HapNoVar=0;NoPLTot=0;PL454WG=204,0,264;PLCG=544,0,681;PLHSWEx=25,0,147;PLHSWG=1278,0,752;PLILL250=348,0,281;PLILLCLIA=1853,0,2174;PLILLWG=666,0,611;PLIllPCRFree=615,0,613;PLNCIIonWG=109,0,61;PLPlatGen=2847,0,3300;PLXIll=416,0,576;PLXPSolWGLS=323,0,396;PLminsum=9228;PLminsumOverDP=13.51;RPA=3,2;RU=G;TrancheABQDmin2=0;TrancheAlignmin2=0;TrancheMapmin2=0;TrancheSSEmin2=0;YesPLtot=12…	GT:DP:GQ:PL	0/1:683:9228:9228,0,9856
chr11	3692121	.	G	A	9811	PASS	DPSum=687;HRun=3;HapNoVar=0;NoPLTot=0;PL454WG=283,0,112;PLCG=512,0,521;PLHSWG=1012,0,1070;PLILL250=427,0,316;PLILLCLIA=2038,0,1971;PLILLWG=644,0,731;PLIllPCRFree=924,0,514;PLNCIIonWG=164,0,103;PLPlatGen=2711,0,3448;PLXIll=869,0,531;PLXPSolWGLS=227,0,374;PLminsum=9691;PLminsumOverDP=14.11;RPA=3,2;RU=G;TrancheABQDmin2=0;TrancheAlignmin2=0;TrancheMapmin2=0;TrancheSSEmin2=0;YesPLtot=11;allalts=A;data…	GT:DP:GQ:PL	0/1:687:9691:9811,0,9691
chr11	3973738	.	T	C	7640	PASS	DPSum=702;HRun=1;HapNoVar=0;NoPLTot=0;PL454WG=162,0,310;PLCG=568,0,691;PLHSWG=1017,0,1531;PLILL250=510,0,867;PLILLCLIA=695,0,976;PLILLWG=181,0,645;PLIllPCRFree=792,0,1066;PLNCIIonWG=53,0,228;PLPlatGen=3347,0,3978;PLXIll=241,0,982;PLXPSolWGLS=74,0,345;PLminsum=7640;PLminsumOverDP=10.88;TrancheABQDmin2=0;TrancheAlignmin2=0;TrancheMapmin2=0;TrancheSSEmin2=0;YesPLtot=11;allalts=C;datasetcalls=11;geno…	GT:DP:GQ:PL	0/1:702:7640:7640,0,11619
chr11	3973741	.	TTTTTTCAGG	T	13532	PASS	DPSum=739;HRun=0;HapNoVar=0;NoPLTot=0;PL454WG=234,0,818;PLCG=1472,0,2044;PLHSWG=1560,0,6570;PLILL250=1137,0,3596;PLILLCLIA=1526,0,4750;PLILLWG=246,0,2849;PLIllPCRFree=1233,0,4689;PLNCIIonWG=450,0,867;PLPlatGen=5046,0,17646;PLXIll=460,0,3929;PLXPSolWGLS=168,0,1589;PLminsum=13532;PLminsumOverDP=18.31;TrancheABQDmin2=0;TrancheAlignmin2=0;TrancheMapmin2=0;TrancheSSEmin2=0;YesPLtot=11;allalts=T;datase…	GT:DP:GQ:PL	0/1:739:13532:13532,0,49347
chr11	5020799	.	C	T	19707	PASS	DPSum=1274;HRun=0;HapNoVar=0;NoPLTot=0;PL454WG=6,0,268;PLCG=825,0,758;PLHSWEx=3785,0,3546;PLHSWG=1303,0,1084;PLILL250=943,0,469;PLILLCLIA=3313,0,2340;PLILLWG=804,0,662;PLIllPCRFree=1078,0,961;PLIonEx=1868,0,2062;PLNCIIonWG=100,0,87;PLPlatGen=4216,0,3667;PLXIll=919,0,505;PLXPSolWGLS=547,0,432;PLminsum=16841;PLminsumOverDP=13.22;TrancheABQDmin2=0;TrancheAlignmin2=0;TrancheMapmin2=0;TrancheSSEmin2=0…	GT:DP:GQ:PL	0/1:1274:16841:19707,0,16841
chr11	5020832	.	C	T	17740	PASS	DPSum=1242;HRun=0;HapNoVar=0;NoPLTot=4;PL454WG=0,30,325;PLCG=482,0,364;PLHSWEx=3070,0,2921;PLHSWG=1365,0,1294;PLILL250=993,0,546;PLILLCLIA=3118,0,2131;PLILLWEx=0,78,851;PLILLWG=774,0,829;PLIllPCRFree=1075,0,1200;PLIonEx=1730,0,1651;PLNCIIonWG=72,0,147;PLPlatGen=4189,0,3807;PLXIll=618,0,620;PLXPSolWGLS=362,0,628;PLminsum=17206;PLminsumOverDP=13.85;TrancheABQDmin2=0;TrancheAlignmin2=0;TrancheMapmin…	GT:DP:GQ:PL	0/1:1242:17206:17848,108,17314
chr11	5113205	.	A	G	11443	PASS	DPSum=686;HRun=3;HapNoVar=0;NoPLTot=0;PL454WG=325,0,132;PLCG=457,0,519;PLHSWG=1253,0,1291;PLILL250=965,0,276;PLILLCLIA=1041,0,914;PLILLWG=516,0,628;PLIllPCRFree=979,0,1110;PLNCIIonWG=44,0,71;PLPlatGen=5052,0,3296;PLXIll=573,0,638;PLXPSolWGLS=238,0,321;PLminsum=9196;PLminsumOverDP=13.41;RPA=3,2;RU=C;TrancheABQDmin2=0;TrancheAlignmin2=0;TrancheMapmin2=0;TrancheSSEmin2=0;YesPLtot=11;allalts=G;datase…	GT:DP:GQ:PL	0/1:686:9196:11443,0,9196
chr11	5113225	.	T	C	8931	PASS	DPSum=697;HRun=3;HapNoVar=0;NoPLTot=0;PL454WG=126,0,322;PLCG=667,0,373;PLHSWG=1077,0,1545;PLILL250=177,0,1032;PLILLCLIA=1219,0,1057;PLILLWG=597,0,535;PLIllPCRFree=870,0,1101;PLNCIIonWG=101,0,39;PLPlatGen=3367,0,5121;PLXIll=601,0,636;PLXPSolWGLS=129,0,340;PLminsum=8931;PLminsumOverDP=12.81;RPA=3,2;RU=C;TrancheABQDmin2=0;TrancheAlignmin2=0;TrancheMapmin2=0;TrancheSSEmin2=0;YesPLtot=11;allalts=C;dat…	GT:DP:GQ:PL	0/1:697:8931:8931,0,12101
chr11	5672750	.	C	G	11316	PASS	DPSum=790;HRun=17;HapNoVar=0;NoPLTot=0;PL454WG=40,0,214;PLCG=643,0,795;PLHSWG=1298,0,937;PLILL250=595,0,711;PLILLCLIA=1903,0,1839;PLILLWG=441,0,826;PLIllPCRFree=1427,0,961;PLNCIIonWG=295,0,13;PLPlatGen=3967,0,4284;PLXIll=538,0,857;PLXPSolWGLS=169,0,205;PLminsum=11316;PLminsumOverDP=14.32;TrancheABQDmin2=0;TrancheAlignmin2=0;TrancheMapmin2=0;TrancheSSEmin2=0;YesPLtot=10;allalts=G;datasetcalls=11;g…	GT:DP:GQ:PL	0/1:790:11316:11316,0,11642
chr11	5672837	.	G	T	11172	PASS	DPSum=763;HRun=17;HapNoVar=0;NoPLTot=0;PL454WG=47,0,184;PLCG=291,0,732;PLHSWG=1170,0,1081;PLILL250=742,0,986;PLILLCLIA=1550,0,2114;PLILLWG=696,0,822;PLIllPCRFree=1194,0,1075;PLPlatGen=4569,0,3939;PLXIll=744,0,495;PLXPSolWGLS=169,0,245;PLminsum=11172;PLminsumOverDP=14.64;TrancheABQDmin2=0;TrancheAlignmin2=0;TrancheMapmin2=0;TrancheSSEmin2=0;YesPLtot=10;allalts=T;datasetcalls=10;geno=2;genoMapGood=…	GT:DP:GQ:PL	0/1:763:11172:11172,0,11673
chr11	5782456	.	C	G	10218	PASS	DPSum=732;HRun=1;HapNoVar=0;NoPLTot=0;PL454WG=256,0,209;PLCG=324,0,288;PLHSWG=1101,0,1252;PLILL250=518,0,772;PLILLCLIA=1953,0,959;PLILLWG=190,0,720;PLIllPCRFree=924,0,1155;PLNCIIonWG=136,0,317;PLPlatGen=3704,0,4353;PLXIll=878,0,632;PLXPSolWGLS=234,0,382;PLminsum=10218;PLminsumOverDP=13.96;TrancheABQDmin2=0;TrancheAlignmin2=0;TrancheMapmin2=0;TrancheSSEmin2=0;YesPLtot=11;allalts=G;datasetcalls=11;…	GT:DP:GQ:PL	0/1:732:10218:10218,0,11039
chr11	5782464	.	A	G	10130	PASS	DPSum=740;HRun=1;HapNoVar=0;NoPLTot=0;PL454WG=241,0,200;PLCG=272,0,384;PLHSWG=988,0,1376;PLILL250=526,0,719;PLILLCLIA=2029,0,862;PLILLWG=144,0,615;PLIllPCRFree=998,0,1012;PLNCIIonWG=136,0,292;PLPlatGen=3763,0,4119;PLXIll=773,0,663;PLXPSolWGLS=260,0,331;PLminsum=10130;PLminsumOverDP=13.69;TrancheABQDmin2=0;TrancheAlignmin2=0;TrancheMapmin2=0;TrancheSSEmin2=0;YesPLtot=11;allalts=G;datasetcalls=11;g…	GT:DP:GQ:PL	0/1:740:10130:10130,0,10573
chr11	5782540	.	G	A	10496	PASS	DPSum=734;HRun=1;HapNoVar=0;NoPLTot=0;PL454WG=222,0,100;PLCG=599,0,626;PLHSWG=1006,0,1295;PLILL250=665,0,835;PLILLCLIA=1809,0,1216;PLILLWG=715,0,406;PLIllPCRFree=810,0,1114;PLNCIIonWG=56,0,205;PLPlatGen=3941,0,4007;PLXIll=620,0,654;PLXPSolWGLS=53,0,321;PLminsum=10496;PLminsumOverDP=14.3;TrancheABQDmin2=0;TrancheAlignmin2=0;TrancheMapmin2=0;TrancheSSEmin2=0;YesPLtot=11;allalts=A;datasetcalls=11;ge…	GT:DP:GQ:PL	0/1:734:10496:10496,0,10779
chr11	5862731	.	A	G	12344	PASS	DPSum=1157;HRun=2;HapNoVar=0;NoPLTot=0;PL454WG=46,0,309;PLCG=476,0,971;PLHSWEx=2985,0,3561;PLHSWG=981,0,1377;PLILL250=549,0,562;PLILLCLIA=2714,0,3005;PLILLWG=278,0,779;PLIllPCRFree=569,0,996;PLIonEx=541,0,873;PLNCIIonWG=106,0,131;PLPlatGen=2504,0,4005;PLXIll=516,0,623;PLXPSolWGLS=79,0,398;PLminsum=12344;PLminsumOverDP=10.67;RPA=2,1;RU=C;TrancheABQDmin2=0;TrancheAlignmin2=0;TrancheMapmin2=0;Tranch…	GT:DP:GQ:PL	0/1:1157:12344:12344,0,17590
chr11	5862780	.	T	C	13938	PASS	DPSum=1211;HRun=2;HapNoVar=0;NoPLTot=0;PL454WG=117,0,311;PLCG=468,0,990;PLHSWEx=2801,0,4032;PLHSWG=988,0,1171;PLILL250=639,0,504;PLILLCLIA=3004,0,2785;PLILLWEx=378,0,99;PLILLWG=251,0,702;PLIllPCRFree=710,0,1101;PLIonEx=534,0,1036;PLNCIIonWG=78,0,174;PLPlatGen=3327,0,4352;PLXIll=593,0,957;PLXPSolWGLS=50,0,275;PLminsum=13938;PLminsumOverDP=11.51;RPA=2,1;RU=C;TrancheABQDmin2=0;TrancheAlignmin2=0;Tra…	GT:DP:GQ:PL	0/1:1211:13938:13938,0,18489
chr11	5862845	.	A	G	15278	PASS	DPSum=1112;HRun=3;HapNoVar=0;NoPLTot=0;PL454WG=140,0,292;PLCG=494,0,960;PLHSWEx=3853,0,3426;PLHSWG=1271,0,1437;PLILL250=629,0,641;PLILLCLIA=2052,0,1420;PLILLWEx=684,0,384;PLILLWG=492,0,923;PLIllPCRFree=1071,0,1048;PLNCIIonWG=105,0,126;PLPlatGen=3608,0,4408;PLXIll=750,0,739;PLXPSolWGLS=129,0,723;PLminsum=15278;PLminsumOverDP=13.74;RPA=3,1;RU=G;TrancheABQDmin2=0;TrancheAlignmin2=0;TrancheMapmin2=0;…	GT:DP:GQ:PL	0/1:1112:15278:15278,0,16527
chr11	5862937	.	C	A	15419	PASS	DPSum=1204;HRun=3;HapNoVar=0;NoPLTot=0;PL454WG=170,0,526;PLCG=635,0,469;PLHSWEx=3198,0,3830;PLHSWG=1424,0,906;PLILL250=678,0,544;PLILLCLIA=1944,0,2615;PLILLWEx=785,0,433;PLILLWG=548,0,505;PLIllPCRFree=964,0,999;PLIonEx=673,0,1130;PLNCIIonWG=83,0,141;PLPlatGen=3748,0,3951;PLXIll=419,0,680;PLXPSolWGLS=150,0,289;PLminsum=15419;PLminsumOverDP=12.81;RPA=3,1;RU=G;TrancheABQDmin2=0;TrancheAlignmin2=0;Tr…	GT:DP:GQ:PL	0/1:1204:15419:15419,0,17018
chr11	5863013	.	T	C	15588	PASS	DPSum=1155;HRun=1;HapNoVar=0;NoPLTot=0;PL454WG=119,0,434;PLCG=448,0,826;PLHSWEx=4339,0,3052;PLHSWG=1332,0,1272;PLILL250=866,0,471;PLILLCLIA=1572,0,1804;PLILLWEx=844,0,544;PLILLWG=588,0,440;PLIllPCRFree=810,0,1161;PLIonEx=790,0,970;PLNCIIonWG=82,0,64;PLPlatGen=3384,0,4405;PLXIll=178,0,555;PLXPSolWGLS=236,0,392;PLminsum=15588;PLminsumOverDP=13.5;RPA=3,2;RU=G;TrancheABQDmin2=0;TrancheAlignmin2=0;Tra…	GT:DP:GQ:PL	0/1:1155:15588:15588,0,16390
chr11	5877909	.	C	T	11354	PASS	DPSum=780;HRun=3;HapNoVar=0;NoPLTot=0;PL454WG=322,0,92;PLCG=711,0,261;PLHSWEx=314,0,447;PLHSWG=1286,0,1385;PLILL250=566,0,806;PLILLCLIA=1387,0,1311;PLILLWG=443,0,259;PLIllPCRFree=929,0,930;PLIonEx=304,0,534;PLNCIIonWG=199,0,421;PLPlatGen=4041,0,3262;PLXIll=433,0,702;PLXPSolWGLS=419,0,364;PLminsum=10774;PLminsumOverDP=13.81;RPA=3,2;RU=G;TrancheABQDmin2=0;TrancheAlignmin2=0;TrancheMapmin2=0;Tranche…	GT:DP:GQ:PL	0/1:780:10774:11354,0,10774
chr11	5877979	.	T	A	13586	PASS	DPSum=988;HRun=3;HapNoVar=0;NoPLTot=0;PL454WG=330,0,134;PLCG=617,0,630;PLHSWEx=3243,0,3185;PLHSWG=824,0,1102;PLILL250=707,0,750;PLILLCLIA=1468,0,1264;PLILLWG=421,0,516;PLIllPCRFree=1079,0,811;PLIonEx=482,0,942;PLNCIIonWG=172,0,253;PLPlatGen=3518,0,2748;PLXIll=419,0,619;PLXPSolWGLS=306,0,276;PLminsum=13230;PLminsumOverDP=13.39;RPA=3,2;RU=G;TrancheABQDmin2=0;TrancheAlignmin2=0;TrancheMapmin2=0;Tran…	GT:DP:GQ:PL	0/1:988:13230:13586,0,13230
chr11	5906143	.	T	C	18078	PASS	DPSum=1247;HRun=0;HapNoVar=0;NoPLTot=0;PL454WG=172,0,266;PLCG=440,0,803;PLHSWEx=5023,0,2612;PLHSWG=1188,0,971;PLILL250=470,0,878;PLILLCLIA=1934,0,2028;PLILLWEx=24,0,62;PLILLWG=513,0,714;PLIllPCRFree=783,0,814;PLIonEx=2871,0,3172;PLNCIIonWG=42,0,37;PLPlatGen=3899,0,3405;PLXIll=440,0,1151;PLXPSolWGLS=279,0,343;PLminsum=17256;PLminsumOverDP=13.84;TrancheABQDmin2=0;TrancheAlignmin2=0;TrancheMapmin2=0…	GT:DP:GQ:PL	0/1:1247:17256:18078,0,17256
chr11	5906203	.	T	G	18936	PASS	DPSum=1272;HRun=4;HapNoVar=0;NoPLTot=0;PL454WG=249,0,217;PLCG=529,0,708;PLHSWEx=4890,0,2416;PLHSWG=924,0,1195;PLILL250=431,0,1016;PLILLCLIA=2135,0,2051;PLILLWEx=222,0,134;PLILLWG=567,0,841;PLIllPCRFree=994,0,880;PLIonEx=2498,0,1706;PLNCIIonWG=115,0,29;PLPlatGen=4332,0,3835;PLXIll=971,0,838;PLXPSolWGLS=79,0,181;PLminsum=16047;PLminsumOverDP=12.62;RPA=4,3;RU=T;TrancheABQDmin2=0;TrancheAlignmin2=0;T…	GT:DP:GQ:PL	0/1:1272:16047:18936,0,16047
chr11	5952859	.	G	A	9166	PASS	DPSum=661;HRun=1;HapNoVar=0;NoPLTot=0;PL454WG=221,0,98;PLCG=479,0,667;PLHSWG=822,0,921;PLILL250=651,0,344;PLILLCLIA=1734,0,1629;PLILLWG=496,0,233;PLIllPCRFree=636,0,834;PLNCIIonWG=106,0,15;PLPlatGen=3153,0,2723;PLXIll=515,0,276;PLXPSolWGLS=353,0,394;PLminsum=8134;PLminsumOverDP=12.31;TrancheABQDmin2=0;TrancheAlignmin2=0;TrancheMapmin2=0;TrancheSSEmin2=0;YesPLtot=10;allalts=A;datasetcalls=11;geno=…	GT:DP:GQ:PL	0/1:661:8134:9166,0,8134
chr11	5952928	.	TC	T	7709	PASS	DPSum=711;HRun=1;HapNoVar=0;NoPLTot=0;PL454WG=292,0,95;PLCG=487,0,608;PLHSWG=1020,0,1010;PLILL250=554,0,326;PLILLCLIA=1166,0,1650;PLILLWG=564,0,415;PLIllPCRFree=489,0,471;PLPlatGen=2537,0,2254;PLXIll=449,0,573;PLXPSolWGLS=151,0,408;PLminsum=7709;PLminsumOverDP=10.84;RPA=7,6;RU=C;TrancheABQDmin2=0;TrancheAlignmin2=0;TrancheMapmin2=0;TrancheSSEmin2=0;YesPLtot=10;allalts=T;datasetcalls=10;geno=2;gen…	GT:DP:GQ:PL	0/1:711:7709:7709,0,7810
chr11	7144835	.	T	C	10361	PASS	DPSum=675;HRun=2;HapNoVar=0;NoPLTot=0;PL454WG=128,0,244;PLCG=191,0,324;PLHSWG=991,0,1149;PLILL250=590,0,693;PLILLCLIA=1172,0,1080;PLILLWG=592,0,542;PLIllPCRFree=1287,0,1037;PLNCIIonWG=236,0,87;PLPlatGen=4277,0,4135;PLXIll=703,0,706;PLXPSolWGLS=194,0,342;PLminsum=10339;PLminsumOverDP=15.32;TrancheABQDmin2=0;TrancheAlignmin2=0;TrancheMapmin2=0;TrancheSSEmin2=0;YesPLtot=11;allalts=C;datasetcalls=11;…	GT:DP:GQ:PL	0/1:675:10339:10361,0,10339
chr11	7144852	.	C	T	10640	PASS	DPSum=729;HRun=2;HapNoVar=0;NoPLTot=0;PL454WG=124,0,265;PLCG=307,0,476;PLHSWG=1005,0,1309;PLILL250=666,0,599;PLILLCLIA=1336,0,1309;PLILLWG=738,0,731;PLIllPCRFree=1267,0,1132;PLNCIIonWG=291,0,76;PLPlatGen=4023,0,4210;PLXIll=688,0,485;PLXPSolWGLS=195,0,268;PLminsum=10640;PLminsumOverDP=14.6;TrancheABQDmin2=0;TrancheAlignmin2=0;TrancheMapmin2=0;TrancheSSEmin2=0;YesPLtot=11;allalts=T;datasetcalls=11;…	GT:DP:GQ:PL	0/1:729:10640:10640,0,10860
chr11	7673015	.	G	A	13037	PASS	DPSum=987;HRun=3;HapNoVar=0;NoPLTot=0;PL454WG=67,0,199;PLCG=469,0,632;PLHSWEx=2348,0,3700;PLHSWG=1054,0,908;PLILL250=619,0,418;PLILLCLIA=2442,0,2477;PLILLWEx=291,0,336;PLILLWG=435,0,426;PLIllPCRFree=810,0,921;PLIonEx=248,0,361;PLNCIIonWG=36,0,162;PLPlatGen=3708,0,3501;PLXIll=447,0,712;PLXPSolWGLS=63,0,118;PLminsum=13037;PLminsumOverDP=13.21;RPA=3,2;RU=A;TrancheABQDmin2=0;TrancheAlignmin2=0;Tranch…	GT:DP:GQ:PL	0/1:987:13037:13037,0,14871
chr11	7673099	.	T	C	9499	PASS	DPSum=808;HRun=0;HapNoVar=0;NoPLTot=4;PL454WG=65,0,167;PLCG=251,0,879;PLHSWEx=819,0,1849;PLHSWG=568,0,632;PLILL250=415,0,296;PLILLCLIA=2535,0,2112;PLILLWEx=0,42,411;PLILLWG=250,0,329;PLIllPCRFree=704,0,863;PLNCIIonWG=0,24,210;PLPlatGen=3299,0,3041;PLXIll=632,0,523;PLXPSolWGLS=27,0,128;PLminsum=9499;PLminsumOverDP=11.76;TrancheABQDmin2=0;TrancheAlignmin2=0;TrancheMapmin2=0;TrancheSSEmin2=0;YesPLto…	GT:DP:GQ:PL	0/1:808:9499:9565,66,11440
chr11	7673106	.	T	C	9570	PASS	DPSum=800;HRun=3;HapNoVar=0;NoPLTot=4;PL454WG=54,0,167;PLCG=306,0,597;PLHSWEx=844,0,1685;PLHSWG=539,0,736;PLILL250=354,0,381;PLILLCLIA=2415,0,2435;PLILLWEx=0,27,276;PLILLWG=362,0,474;PLIllPCRFree=657,0,1033;PLIonEx=51,0,106;PLNCIIonWG=0,21,190;PLPlatGen=3377,0,3457;PLXIll=668,0,630;PLXPSolWGLS=0,9,107;PLminsum=9570;PLminsumOverDP=11.96;TrancheABQDmin2=0;TrancheAlignmin2=0;TrancheMapmin2=0;Tranche…	GT:DP:GQ:PL	0/1:800:9570:9627,57,12274
chr11	7686915	.	T	A	9540	PASS	DPSum=744;HRun=3;HapNoVar=0;NoPLTot=0;PLCG=497,0,932;PLHSWEx=79,0,67;PLHSWG=849,0,980;PLILL250=540,0,576;PLILLCLIA=2406,0,2288;PLILLWG=277,0,543;PLIllPCRFree=555,0,814;PLNCIIonWG=136,0,67;PLPlatGen=3169,0,3036;PLXIll=598,0,318;PLXPSolWGLS=434,0,256;PLminsum=9540;PLminsumOverDP=12.82;RPA=3,2;RU=G;TrancheABQDmin2=0;TrancheAlignmin2=0;TrancheMapmin2=0;TrancheSSEmin2=0;YesPLtot=11;allalts=A;datasetca…	GT:DP:GQ:PL	0/1:744:9540:9540,0,9877
chr11	7686959	.	A	G	9854	PASS	DPSum=746;HRun=3;HapNoVar=0;NoPLTot=0;PL454WG=2,0,299;PLCG=132,0,1356;PLHSWEx=36,0,33;PLHSWG=1110,0,777;PLILL250=503,0,541;PLILLCLIA=3179,0,2088;PLILLWG=357,0,897;PLIllPCRFree=562,0,970;PLNCIIonWG=285,0,70;PLPlatGen=2820,0,3409;PLXIll=829,0,430;PLXPSolWGLS=39,0,196;PLminsum=9854;PLminsumOverDP=13.21;RPA=3,2;RU=G;TrancheABQDmin2=0;TrancheAlignmin2=0;TrancheMapmin2=0;TrancheSSEmin2=0;YesPLtot=11;al…	GT:DP:GQ:PL	0/1:746:9854:9854,0,11066
chr11	7686970	.	T	C	9484	PASS	DPSum=630;HRun=3;HapNoVar=0;NoPLTot=0;PL454WG=99,0,265;PLHSWEx=33,0,74;PLHSWG=906,0,841;PLILL250=511,0,625;PLILLCLIA=3267,0,2051;PLILLWG=183,0,631;PLIllPCRFree=504,0,897;PLPlatGen=3234,0,2928;PLXIll=744,0,413;PLXPSolWGLS=3,0,176;PLminsum=8901;PLminsumOverDP=14.13;RPA=3,2;RU=G;TrancheABQDmin2=0;TrancheAlignmin2=0;TrancheMapmin2=0;TrancheSSEmin2=0;YesPLtot=9;allalts=C;datasetcalls=10;geno=2;genoMap…	GT:DP:GQ:PL	0/1:630:8901:9484,0,8901
chr11	8276700	.	T	C	9321	PASS	DPSum=671;HRun=1;HapNoVar=0;NoPLTot=0;PL454WG=98,0,185;PLCG=372,0,412;PLHSWG=877,0,893;PLILL250=587,0,725;PLILLCLIA=1787,0,1934;PLILLWG=550,0,575;PLIllPCRFree=836,0,759;PLNCIIonWG=204,0,85;PLPlatGen=3643,0,3252;PLXIll=343,0,716;PLXPSolWGLS=24,0,145;PLminsum=9321;PLminsumOverDP=13.89;TrancheABQDmin2=0;TrancheAlignmin2=0;TrancheMapmin2=0;TrancheSSEmin2=0;YesPLtot=11;allalts=C;datasetcalls=11;geno=2…	GT:DP:GQ:PL	0/1:671:9321:9321,0,9681
chr11	8276716	.	C	T	9328	PASS	DPSum=644;HRun=1;HapNoVar=0;NoPLTot=0;PL454WG=185,0,91;PLCG=358,0,345;PLHSWG=1124,0,730;PLILL250=779,0,540;PLILLCLIA=1825,0,1758;PLILLWG=577,0,498;PLIllPCRFree=741,0,686;PLNCIIonWG=64,0,273;PLPlatGen=2763,0,3035;PLXIll=763,0,413;PLXPSolWGLS=149,0,128;PLminsum=8497;PLminsumOverDP=13.19;TrancheABQDmin2=0;TrancheAlignmin2=0;TrancheMapmin2=0;TrancheSSEmin2=0;YesPLtot=11;allalts=T;datasetcalls=11;geno…	GT:DP:GQ:PL	0/1:644:8497:9328,0,8497
chr11	10094268	.	C	CT	1990	PASS	DPSum=461;HRun=14;HapNoVar=0;NoPLTot=0;PLCG=22,0,110,110,110,110;PLHSWG=326,0,744,744,744,744;PLILL250=334,0,382,382,382,382;PLILLCLIA=207,0,329,329,329,329;PLILLWG=36,0,207,207,207,207;PLIllPCRFree=268,0,604,604,604,604;PLNCIIonWG=23,0,24,24,24,24;PLPlatGen=624,0,2055,2055,2055,2055;PLXIll=150,0,200,200,200,200;PLminsum=1990;PLminsumOverDP=4.32;RPA=12,13;RU=T;TrancheABQDmin2=90;TrancheAlignmin2=…	GT:DP:GQ:PL	0/1:461:1990:1990,0,4655
chr11	10094281	.	C	CT	1943	PASS	DPSum=448;HRun=14;HapNoVar=0;NoPLTot=1;PLCG=15,0,19,19,19,19;PLHSWG=297,0,285,297,297,297;PLILL250=359,0,228,359,359,359;PLILLCLIA=69,0,53,69,69,69;PLILLWG=36,305,305,0,305,305;PLIllPCRFree=199,0,236,236,236,236;PLIonEx=filteredSSE99.9Align99.9,29,29,29,3,29,0;PLNCIIonWG=filteredSSE90Align99.5,38,58,58,0,58,58;PLPlatGen=1155,0,950,1155,1155,1155;PLXIll=118,0,121,121,121,121;PLminsum=1892;PLminsum…	GT:DP:GQ:PL	0/1:448:1892:2248,305,2197
chr11	11420149	.	A	G	9723	PASS	DPSum=685;HRun=0;HapNoVar=0;NoPLTot=0;PL454WG=232,0,239;PLCG=582,0,763;PLHSWG=930,0,883;PLILL250=785,0,658;PLILLCLIA=1575,0,711;PLILLWG=466,0,726;PLIllPCRFree=702,0,1054;PLNCIIonWG=63,0,113;PLPlatGen=3354,0,3468;PLXIll=494,0,358;PLXPSolWGLS=540,0,609;PLminsum=9582;PLminsumOverDP=13.99;TrancheABQDmin2=0;TrancheAlignmin2=0;TrancheMapmin2=0;TrancheSSEmin2=0;YesPLtot=11;allalts=G;datasetcalls=11;geno…	GT:DP:GQ:PL	0/1:685:9582:9723,0,9582
chr11	11420246	.	T	G	10973	PASS	DPSum=765;HRun=0;HapNoVar=0;NoPLTot=0;PL454WG=209,0,139;PLCG=660,0,1175;PLHSWG=1396,0,1087;PLILL250=694,0,928;PLILLCLIA=1419,0,1116;PLILLWG=397,0,526;PLIllPCRFree=816,0,855;PLPlatGen=4150,0,3738;PLXIll=1098,0,946;PLXPSolWGLS=134,0,431;PLminsum=10941;PLminsumOverDP=14.3;TrancheABQDmin2=0;TrancheAlignmin2=0;TrancheMapmin2=0;TrancheSSEmin2=0;YesPLtot=10;allalts=G;datasetcalls=10;geno=2;genoMapGood=1…	GT:DP:GQ:PL	0/1:765:10941:10973,0,10941
chr11	11760987	.	C	A	10628	PASS	DPSum=671;HRun=0;HapNoVar=0;NoPLTot=0;PL454WG=121,0,80;PLCG=484,0,834;PLHSWG=1654,0,974;PLILL250=528,0,549;PLILLCLIA=1740,0,1321;PLILLWG=659,0,709;PLIllPCRFree=1243,0,426;PLNCIIonWG=173,0,103;PLPlatGen=3562,0,2777;PLXIll=351,0,1041;PLXPSolWGLS=113,0,219;PLminsum=9033;PLminsumOverDP=13.46;TrancheABQDmin2=0;TrancheAlignmin2=0;TrancheMapmin2=0;TrancheSSEmin2=0;YesPLtot=11;allalts=A;datasetcalls=11;g…	GT:DP:GQ:PL	0/1:671:9033:10628,0,9033
chr11	11761070	.	C	T	9533	PASS	DPSum=683;HRun=0;HapNoVar=0;NoPLTot=0;PL454WG=151,0,31;PLCG=579,0,686;PLHSWG=1164,0,916;PLILL250=651,0,407;PLILLCLIA=1651,0,1599;PLILLWG=651,0,382;PLIllPCRFree=733,0,529;PLNCIIonWG=187,0,143;PLPlatGen=2854,0,2592;PLXIll=747,0,476;PLXPSolWGLS=165,0,404;PLminsum=8165;PLminsumOverDP=11.95;TrancheABQDmin2=0;TrancheAlignmin2=0;TrancheMapmin2=0;TrancheSSEmin2=0;YesPLtot=11;allalts=T;datasetcalls=11;gen…	GT:DP:GQ:PL	0/1:683:8165:9533,0,8165
chr11	11832599	.	TC	T	9760	PASS	DPSum=682;HRun=0;HapNoVar=0;NoPLTot=0;PL454WG=332,0,310;PLCG=421,0,537;PLHSWG=1398,0,1236;PLILL250=591,0,836;PLILLCLIA=1517,0,1746;PLILLWG=559,0,442;PLIllPCRFree=568,0,852;PLPlatGen=3586,0,3808;PLXIll=482,0,513;PLXPSolWGLS=306,0,355;PLminsum=9760;PLminsumOverDP=14.31;RPA=3,2;RU=C;TrancheABQDmin2=0;TrancheAlignmin2=0;TrancheMapmin2=0;TrancheSSEmin2=0;YesPLtot=10;allalts=T;datasetcalls=10;geno=2;ge…	GT:DP:GQ:PL	0/1:682:9760:9760,0,10635
chr11	11832657	.	TTC	T	13324	PASS	DPSum=702;HRun=0;HapNoVar=0;NoPLTot=0;PL454WG=460,0,371;PLCG=379,0,976;PLHSWG=1748,0,1463;PLILL250=775,0,866;PLILLCLIA=2484,0,2001;PLILLWG=650,0,820;PLIllPCRFree=1002,0,952;PLNCIIonWG=40,0,145;PLPlatGen=5400,0,4857;PLXIll=357,0,1110;PLXPSolWGLS=29,0,684;PLminsum=13324;PLminsumOverDP=18.98;TrancheABQDmin2=0;TrancheAlignmin2=0;TrancheMapmin2=0;TrancheSSEmin2=0;YesPLtot=11;allalts=T;datasetcalls=11;…	GT:DP:GQ:PL	0/1:702:13324:13324,0,14245
chr11	13206562	.	C	T	10283	PASS	DPSum=753;HRun=1;HapNoVar=0;NoPLTot=0;PL454WG=134,0,121;PLCG=578,0,876;PLHSWG=1179,0,1382;PLILL250=842,0,452;PLILLCLIA=1780,0,1494;PLILLWG=278,0,596;PLIllPCRFree=956,0,1122;PLNCIIonWG=39,0,67;PLPlatGen=3815,0,3767;PLXIll=570,0,1020;PLXPSolWGLS=112,0,190;PLminsum=10283;PLminsumOverDP=13.66;TrancheABQDmin2=0;TrancheAlignmin2=0;TrancheMapmin2=0;TrancheSSEmin2=0;YesPLtot=11;allalts=T;datasetcalls=11;…	GT:DP:GQ:PL	0/1:753:10283:10283,0,11087
chr11	13206576	.	T	A	10138	PASS	DPSum=768;HRun=1;HapNoVar=0;NoPLTot=0;PL454WG=129,0,131;PLCG=562,0,956;PLHSWG=1131,0,1416;PLILL250=774,0,451;PLILLCLIA=1718,0,1291;PLILLWG=408,0,795;PLIllPCRFree=882,0,937;PLPlatGen=3767,0,3644;PLXIll=561,0,1020;PLXPSolWGLS=206,0,344;PLminsum=10138;PLminsumOverDP=13.2;TrancheABQDmin2=0;TrancheAlignmin2=0;TrancheMapmin2=0;TrancheSSEmin2=0;YesPLtot=10;allalts=A;datasetcalls=10;geno=2;genoMapGood=10…	GT:DP:GQ:PL	0/1:768:10138:10138,0,10985
chr11	13823917	.	G	A	11498	PASS	DPSum=713;HRun=1;HapNoVar=0;NoPLTot=0;PL454WG=239,0,71;PLCG=557,0,528;PLHSWG=1522,0,1112;PLILL250=994,0,608;PLILLCLIA=1213,0,823;PLILLWG=391,0,392;PLIllPCRFree=1318,0,651;PLNCIIonWG=137,0,64;PLPlatGen=4276,0,4015;PLXIll=806,0,518;PLXPSolWGLS=45,0,154;PLminsum=8936;PLminsumOverDP=12.53;RPA=20,22,19,21,18,32;RU=A;TrancheABQDmin2=0;TrancheAlignmin2=0;TrancheMapmin2=0;TrancheSSEmin2=0;YesPLtot=11;all…	GT:DP:GQ:PL	0/1:713:8936:11498,0,8936
chr11	13823985	.	T	C	9673	PASS	DPSum=677;HRun=0;HapNoVar=0;NoPLTot=0;PL454WG=329,0,82;PLCG=288,0,785;PLHSWG=1389,0,1547;PLILL250=647,0,543;PLILLCLIA=1278,0,1142;PLILLWG=299,0,317;PLIllPCRFree=900,0,720;PLNCIIonWG=97,0,6;PLPlatGen=3774,0,3122;PLXIll=672,0,544;PLminsum=8808;PLminsumOverDP=13.01;RPA=20,22,19,21,18,32;RU=A;TrancheABQDmin2=0;TrancheAlignmin2=0;TrancheMapmin2=0;TrancheSSEmin2=0;YesPLtot=9;allalts=C;datasetcalls=10;g…	GT:DP:GQ:PL	0/1:677:8808:9673,0,8808
chr11	13884420	.	G	T	8061	PASS	DPSum=650;HRun=0;HapNoVar=0;NoPLTot=0;PL454WG=209,0,91;PLCG=560,0,641;PLHSWG=1117,0,1167;PLILL250=268,0,600;PLILLCLIA=1479,0,1117;PLILLWG=348,0,247;PLIllPCRFree=566,0,871;PLNCIIonWG=47,0,31;PLPlatGen=3007,0,3538;PLXIll=397,0,472;PLXPSolWGLS=63,0,301;PLminsum=8061;PLminsumOverDP=12.4;TrancheABQDmin2=0;TrancheAlignmin2=0;TrancheMapmin2=0;TrancheSSEmin2=0;YesPLtot=11;allalts=T;datasetcalls=11;geno=2…	GT:DP:GQ:PL	0/1:650:8061:8061,0,9076
chr11	13884423	.	T	C	8700	PASS	DPSum=650;HRun=0;HapNoVar=0;NoPLTot=0;PL454WG=212,0,109;PLCG=618,0,529;PLHSWG=1112,0,1177;PLILL250=308,0,663;PLILLCLIA=1673,0,1172;PLILLWG=324,0,290;PLIllPCRFree=602,0,798;PLNCIIonWG=51,0,40;PLPlatGen=3170,0,3440;PLXIll=509,0,541;PLXPSolWGLS=121,0,337;PLminsum=8700;PLminsumOverDP=13.38;TrancheABQDmin2=0;TrancheAlignmin2=0;TrancheMapmin2=0;TrancheSSEmin2=0;YesPLtot=11;allalts=C;datasetcalls=11;gen…	GT:DP:GQ:PL	0/1:650:8700:8700,0,9096
chr11	13884487	.	C	T	10386	PASS	DPSum=701;HRun=0;HapNoVar=0;NoPLTot=0;PL454WG=122,0,87;PLCG=346,0,428;PLHSWG=1273,0,1259;PLILL250=610,0,392;PLILLCLIA=1939,0,1793;PLILLWG=289,0,258;PLIllPCRFree=1031,0,790;PLNCIIonWG=64,0,37;PLPlatGen=3977,0,4198;PLXIll=671,0,599;PLXPSolWGLS=64,0,210;PLminsum=10051;PLminsumOverDP=14.34;TrancheABQDmin2=0;TrancheAlignmin2=0;TrancheMapmin2=0;TrancheSSEmin2=0;YesPLtot=11;allalts=T;datasetcalls=11;gen…	GT:DP:GQ:PL	0/1:701:10051:10386,0,10051
chr11	17394037	.	CTT	C	14967	PASS	DPSum=756;HRun=1;HapNoVar=0;NoPLTot=0;PL454WG=418,0,350;PLCG=541,0,560;PLHSWEx=1236,0,1250;PLHSWG=1472,0,1683;PLILL250=1785,0,931;PLILLCLIA=1789,0,2877;PLILLWG=539,0,700;PLIllPCRFree=1166,0,1061;PLNCIIonWG=139,0,75;PLPlatGen=5044,0,5006;PLXIll=609,0,505;PLXPSolWGLS=229,0,273;PLminsum=14967;PLminsumOverDP=19.8;RPA=3,1;RU=T;TrancheABQDmin2=0;TrancheAlignmin2=0;TrancheMapmin2=0;TrancheSSEmin2=0;YesP…	GT:DP:GQ:PL	0/1:756:14967:14967,0,15271
chr11	17394073	.	C	G	11432	PASS	DPSum=816;HRun=1;HapNoVar=0;NoPLTot=0;PL454WG=194,0,269;PLCG=504,0,756;PLHSWEx=641,0,536;PLHSWG=1106,0,974;PLILL250=1051,0,385;PLILLCLIA=1452,0,2023;PLILLWG=770,0,363;PLIllPCRFree=748,0,1012;PLNCIIonWG=97,0,93;PLPlatGen=4035,0,3805;PLXIll=464,0,633;PLXPSolWGLS=370,0,25;PLminsum=10874;PLminsumOverDP=13.33;TrancheABQDmin2=0;TrancheAlignmin2=0;TrancheMapmin2=0;TrancheSSEmin2=0;YesPLtot=12;allalts=G;…	GT:DP:GQ:PL	0/1:816:10874:11432,0,10874
chr11	18555901	.	C	G	11016	PASS	DPSum=850;HRun=1;HapNoVar=0;NoPLTot=0;PL454WG=197,0,171;PLCG=369,0,958;PLHSWEx=1181,0,1657;PLHSWG=1301,0,1391;PLILL250=803,0,749;PLILLCLIA=1163,0,1216;PLILLWG=452,0,723;PLIllPCRFree=818,0,830;PLIonEx=218,0,275;PLNCIIonWG=235,0,47;PLPlatGen=3765,0,4604;PLXIll=403,0,653;PLXPSolWGLS=111,0,302;PLminsum=11016;PLminsumOverDP=12.96;RPA=18,19,21,22;RU=T;TrancheABQDmin2=0;TrancheAlignmin2=0;TrancheMapmin2…	GT:DP:GQ:PL	0/1:850:11016:11016,0,13576
chr11	18555949	.	T	C	13190	PASS	DPSum=938;HRun=0;HapNoVar=0;NoPLTot=0;PL454WG=266,0,169;PLCG=389,0,280;PLHSWEx=2265,0,2963;PLHSWG=1123,0,1379;PLILL250=831,0,703;PLILLCLIA=1468,0,989;PLILLWG=531,0,612;PLIllPCRFree=1089,0,774;PLIonEx=372,0,562;PLNCIIonWG=289,0,18;PLPlatGen=3684,0,4668;PLXIll=711,0,668;PLXPSolWGLS=172,0,270;PLminsum=13190;PLminsumOverDP=14.06;RPA=18,19,21,22;RU=T;TrancheABQDmin2=0;TrancheAlignmin2=0;TrancheMapmin2…	GT:DP:GQ:PL	0/1:938:13190:13190,0,14055
chr11	18852390	.	G	A	10194	PASS	DPSum=725;HRun=0;HapNoVar=0;NoPLTot=0;PL454WG=235,0,250;PLCG=478,0,1142;PLHSWG=950,0,1658;PLILL250=1170,0,902;PLILLCLIA=637,0,1097;PLILLWG=250,0,415;PLIllPCRFree=1233,0,672;PLPlatGen=4306,0,3582;PLXIll=724,0,576;PLXPSolWGLS=211,0,127;PLminsum=10194;PLminsumOverDP=14.06;TrancheABQDmin2=0;TrancheAlignmin2=0;TrancheMapmin2=0;TrancheSSEmin2=0;YesPLtot=10;allalts=A;datasetcalls=10;geno=2;genoMapGood=1…	GT:DP:GQ:PL	0/1:725:10194:10194,0,10421
chr11	18852417	.	G	C	10001	PASS	DPSum=707;HRun=0;HapNoVar=0;NoPLTot=0;PL454WG=188,0,283;PLCG=670,0,771;PLHSWG=1053,0,1422;PLILL250=1069,0,836;PLILLCLIA=714,0,1176;PLILLWG=313,0,545;PLIllPCRFree=1078,0,1002;PLPlatGen=4146,0,3604;PLXIll=719,0,568;PLXPSolWGLS=51,0,110;PLminsum=10001;PLminsumOverDP=14.15;TrancheABQDmin2=0;TrancheAlignmin2=0;TrancheMapmin2=0;TrancheSSEmin2=0;YesPLtot=10;allalts=C;datasetcalls=10;geno=2;genoMapGood=1…	GT:DP:GQ:PL	0/1:707:10001:10001,0,10317
chr11	18858840	.	G	T	11423	PASS	DPSum=801;HRun=1;HapNoVar=0;NoPLTot=0;PL454WG=129,0,328;PLCG=209,0,550;PLHSWG=1493,0,1125;PLILL250=748,0,588;PLILLCLIA=2230,0,2608;PLILLWG=465,0,780;PLIllPCRFree=868,0,852;PLNCIIonWG=93,0,97;PLPlatGen=4335,0,3591;PLXIll=639,0,573;PLXPSolWGLS=214,0,483;PLminsum=11423;PLminsumOverDP=14.26;TrancheABQDmin2=0;TrancheAlignmin2=0;TrancheMapmin2=0;TrancheSSEmin2=0;YesPLtot=11;allalts=T;datasetcalls=11;ge…	GT:DP:GQ:PL	0/1:801:11423:11423,0,11575
chr11	18858863	.	C	T	11265	PASS	DPSum=783;HRun=1;HapNoVar=0;NoPLTot=0;PL454WG=151,0,384;PLCG=397,0,640;PLHSWG=1475,0,892;PLILL250=760,0,615;PLILLCLIA=2292,0,2480;PLILLWG=504,0,682;PLIllPCRFree=606,0,826;PLNCIIonWG=77,0,50;PLPlatGen=4183,0,3545;PLXIll=757,0,637;PLXPSolWGLS=63,0,472;PLminsum=11223;PLminsumOverDP=14.33;TrancheABQDmin2=0;TrancheAlignmin2=0;TrancheMapmin2=0;TrancheSSEmin2=0;YesPLtot=11;allalts=T;datasetcalls=11;geno…	GT:DP:GQ:PL	0/1:783:11223:11265,0,11223
chr11	18858893	.	C	T	9292	PASS	DPSum=728;HRun=1;HapNoVar=0;NoPLTot=0;PL454WG=144,0,359;PLCG=341,0,676;PLHSWG=1106,0,758;PLILL250=684,0,676;PLILLCLIA=1880,0,2104;PLILLWG=475,0,343;PLIllPCRFree=525,0,813;PLNCIIonWG=126,0,79;PLPlatGen=3219,0,3307;PLXIll=645,0,648;PLXPSolWGLS=147,0,340;PLminsum=9292;PLminsumOverDP=12.76;TrancheABQDmin2=0;TrancheAlignmin2=0;TrancheMapmin2=0;TrancheSSEmin2=0;YesPLtot=11;allalts=T;datasetcalls=11;gen…	GT:DP:GQ:PL	0/1:728:9292:9292,0,10103
chr11	19507478	.	G	A	10242	PASS	DPSum=754;HRun=0;HapNoVar=0;NoPLTot=0;PL454WG=147,0,204;PLCG=646,0,618;PLHSWG=1392,0,1286;PLILL250=555,0,304;PLILLCLIA=2272,0,1748;PLILLWG=354,0,379;PLIllPCRFree=630,0,850;PLNCIIonWG=193,0,251;PLPlatGen=3315,0,4177;PLXIll=543,0,797;PLXPSolWGLS=195,0,516;PLminsum=10242;PLminsumOverDP=13.58;TrancheABQDmin2=0;TrancheAlignmin2=0;TrancheMapmin2=0;TrancheSSEmin2=0;YesPLtot=11;allalts=A;datasetcalls=11;…	GT:DP:GQ:PL	0/1:754:10242:10242,0,11130
chr11	19507539	.	C	T	10674	PASS	DPSum=729;HRun=0;HapNoVar=0;NoPLTot=0;PL454WG=7,0,236;PLCG=552,0,554;PLHSWG=1196,0,1145;PLILL250=457,0,344;PLILLCLIA=2479,0,2008;PLILLWG=737,0,490;PLIllPCRFree=698,0,689;PLNCIIonWG=186,0,195;PLPlatGen=3277,0,3421;PLXIll=722,0,600;PLXPSolWGLS=363,0,277;PLminsum=9959;PLminsumOverDP=13.66;TrancheABQDmin2=0;TrancheAlignmin2=0;TrancheMapmin2=0;TrancheSSEmin2=0;YesPLtot=10;allalts=T;datasetcalls=11;gen…	GT:DP:GQ:PL	0/1:729:9959:10674,0,9959
chr11	21804109	.	G	A	7876	PASS	DPSum=658;HRun=2;HapNoVar=0;NoPLTot=0;PL454WG=170,0,267;PLCG=345,0,1030;PLHSWG=1259,0,826;PLILL250=799,0,490;PLILLCLIA=1023,0,1439;PLILLWG=211,0,716;PLIllPCRFree=605,0,660;PLNCIIonWG=98,0,119;PLPlatGen=2756,0,3708;PLXIll=598,0,840;PLXPSolWGLS=12,0,366;PLminsum=7876;PLminsumOverDP=11.97;TrancheABQDmin2=0;TrancheAlignmin2=0;TrancheMapmin2=0;TrancheSSEmin2=0;YesPLtot=10;allalts=A;datasetcalls=11;gen…	GT:DP:GQ:PL	0/1:658:7876:7876,0,10461
chr11	21804111	.	CT	C	8430	PASS	DPSum=660;HRun=2;HapNoVar=0;NoPLTot=0;PL454WG=209,0,301;PLCG=266,0,979;PLHSWG=1384,0,896;PLILL250=917,0,588;PLILLCLIA=1029,0,1594;PLILLWG=183,0,953;PLIllPCRFree=668,0,617;PLNCIIonWG=143,0,173;PLPlatGen=2986,0,3846;PLXIll=640,0,880;PLXPSolWGLS=5,0,411;PLminsum=8430;PLminsumOverDP=12.77;RPA=3,2;RU=T;TrancheABQDmin2=0;TrancheAlignmin2=0;TrancheMapmin2=0;TrancheSSEmin2=0;YesPLtot=10;allalts=C;dataset…	GT:DP:GQ:PL	0/1:660:8430:8430,0,11238
chr11	23453346	.	TTTTTATTTTA	T	11107	PASS	DPSum=439;HRun=1;HapNoVar=0;NoPLTot=0;PL454WG=377,0,411;PLHSWG=423,0,3434;PLILL250=2436,0,1638;PLILLCLIA=338,0,496;PLILLWG=53,0,268;PLIllPCRFree=1102,0,1428;PLIonEx=337,0,94;PLNCIIonWG=192,0,230;PLPlatGen=4940,0,7941;PLXIll=909,0,201;PLminsum=11107;PLminsumOverDP=25.3;RPA=6,4;RU=TTTTA;TrancheABQDmin2=0;TrancheAlignmin2=0;TrancheMapmin2=0;TrancheSSEmin2=0;YesPLtot=10;allalts=T;datasetcalls=10;geno…	GT:DP:GQ:PL	0/1:439:11107:11107,0,16141
chr11	23518701	.	ATT	A	9560	PASS	DPSum=662;HRun=0;HapNoVar=0;NoPLTot=0;PL454WG=192,0,91;PLCG=373,0,124;PLHSWG=1282,0,738;PLILL250=1124,0,844;PLILLCLIA=1027,0,341;PLILLWG=300,0,424;PLIllPCRFree=883,0,738;PLPlatGen=3692,0,2891;PLXIll=613,0,456;PLXPSolWGLS=74,0,52;PLminsum=6699;PLminsumOverDP=10.12;RPA=12,10;RU=T;TrancheABQDmin2=0;TrancheAlignmin2=0;TrancheMapmin2=0;TrancheSSEmin2=0;YesPLtot=10;allalts=A;datasetcalls=10;geno=2;geno…	GT:DP:GQ:PL	0/1:662:6699:9560,0,6699
chr11	23518711	.	T	C	8781	PASS	DPSum=619;HRun=0;HapNoVar=0;NoPLTot=0;PL454WG=118,0,189;PLCG=376,0,324;PLHSWG=1106,0,1026;PLILL250=1014,0,884;PLILLCLIA=966,0,653;PLILLWG=327,0,596;PLIllPCRFree=924,0,957;PLPlatGen=3383,0,4005;PLXIll=409,0,734;PLXPSolWGLS=158,0,60;PLminsum=8781;PLminsumOverDP=14.19;TrancheABQDmin2=0;TrancheAlignmin2=0;TrancheMapmin2=0;TrancheSSEmin2=0;YesPLtot=10;allalts=C;datasetcalls=10;geno=2;genoMapGood=10;pl…	GT:DP:GQ:PL	0/1:619:8781:8781,0,9428
chr11	24221036	.	T	C	11330	PASS	DPSum=732;HRun=0;HapNoVar=0;NoPLTot=0;PL454WG=113,0,158;PLCG=453,0,757;PLHSWG=1259,0,1059;PLILL250=911,0,593;PLILLCLIA=1567,0,1125;PLILLWG=480,0,339;PLIllPCRFree=1198,0,1025;PLNCIIonWG=92,0,157;PLPlatGen=4441,0,3859;PLXIll=556,0,767;PLXPSolWGLS=260,0,329;PLminsum=10168;PLminsumOverDP=13.89;TrancheABQDmin2=0;TrancheAlignmin2=0;TrancheMapmin2=0;TrancheSSEmin2=0;YesPLtot=11;allalts=C;datasetcalls=11…	GT:DP:GQ:PL	0/1:732:10168:11330,0,10168
chr11	24221123	.	C	A	10707	PASS	DPSum=696;HRun=0;HapNoVar=0;NoPLTot=0;PL454WG=109,0,147;PLCG=554,0,489;PLHSWG=1215,0,1319;PLILL250=1191,0,476;PLILLCLIA=1260,0,1095;PLILLWG=471,0,710;PLIllPCRFree=948,0,579;PLNCIIonWG=160,0,141;PLPlatGen=3486,0,4197;PLXIll=1119,0,505;PLXPSolWGLS=194,0,167;PLminsum=9825;PLminsumOverDP=14.12;TrancheABQDmin2=0;TrancheAlignmin2=0;TrancheMapmin2=0;TrancheSSEmin2=0;YesPLtot=11;allalts=A;datasetcalls=11…	GT:DP:GQ:PL	0/1:696:9825:10707,0,9825
chr11	25380552	.	A	T	9621	PASS	DPSum=687;HRun=1;HapNoVar=0;NoPLTot=0;PL454WG=78,0,189;PLCG=483,0,393;PLHSWG=1494,0,1551;PLILL250=792,0,824;PLILLCLIA=1120,0,1181;PLILLWG=313,0,342;PLIllPCRFree=812,0,1069;PLNCIIonWG=111,0,270;PLPlatGen=3700,0,4297;PLXIll=578,0,630;PLXPSolWGLS=140,0,211;PLminsum=9621;PLminsumOverDP=14;TrancheABQDmin2=0;TrancheAlignmin2=0;TrancheMapmin2=0;TrancheSSEmin2=0;YesPLtot=11;allalts=T;datasetcalls=11;geno…	GT:DP:GQ:PL	0/1:687:9621:9621,0,10957
chr11	25380566	.	C	G	9312	PASS	DPSum=664;HRun=1;HapNoVar=0;NoPLTot=0;PL454WG=75,0,170;PLCG=319,0,473;PLHSWG=1355,0,1483;PLILL250=789,0,771;PLILLCLIA=1186,0,960;PLILLWG=212,0,436;PLIllPCRFree=751,0,1126;PLPlatGen=3869,0,4370;PLXIll=612,0,638;PLXPSolWGLS=144,0,97;PLminsum=9312;PLminsumOverDP=14.02;TrancheABQDmin2=0;TrancheAlignmin2=0;TrancheMapmin2=0;TrancheSSEmin2=0;YesPLtot=10;allalts=G;datasetcalls=10;geno=2;genoMapGood=10;pl…	GT:DP:GQ:PL	0/1:664:9312:9312,0,10524
chr11	25380630	.	A	AG	11517	PASS	DPSum=691;HRun=1;HapNoVar=0;NoPLTot=0;PL454WG=115,0,121,121,121,121;PLCG=523,0,697,697,697,697;PLHSWG=1618,0,1577,1618,1618,1618;PLILL250=1330,0,958,1330,1330,1330;PLILLCLIA=916,0,1167,1167,1167,1167;PLILLWG=685,0,671,685,685,685;PLIllPCRFree=1115,0,1144,1144,1144,1144;PLNCIIonWG=65,0,454,454,454,454;PLPlatGen=4177,0,4075,4177,4177,4177;PLXIll=973,0,817,973,973,973;PLminsum=11517;PLminsumOverDP=1…	GT:DP:GQ:PL	0/1:691:11517:11517,0,11681
chr11	26016165	.	A	G	9494	PASS	DPSum=688;HRun=0;HapNoVar=0;NoPLTot=0;PL454WG=105,0,153;PLCG=441,0,671;PLHSWG=1026,0,1488;PLILL250=662,0,808;PLILLCLIA=728,0,1228;PLILLWG=389,0,463;PLIllPCRFree=1063,0,936;PLNCIIonWG=169,0,25;PLPlatGen=4273,0,4290;PLXIll=638,0,661;PLminsum=9494;PLminsumOverDP=13.8;TrancheABQDmin2=0;TrancheAlignmin2=0;TrancheMapmin2=0;TrancheSSEmin2=0;YesPLtot=10;allalts=G;datasetcalls=10;geno=2;genoMapGood=10;pla…	GT:DP:GQ:PL	0/1:688:9494:9494,0,10723
chr11	26016239	.	A	G	8983	PASS	DPSum=642;HRun=0;HapNoVar=0;NoPLTot=0;PL454WG=120,0,80;PLCG=480,0,774;PLHSWG=790,0,1309;PLILL250=600,0,995;PLILLCLIA=722,0,730;PLILLWG=361,0,379;PLIllPCRFree=902,0,949;PLNCIIonWG=133,0,59;PLPlatGen=4270,0,3906;PLXIll=430,0,604;PLXPSolWGLS=175,0,185;PLminsum=8983;PLminsumOverDP=13.99;TrancheABQDmin2=0;TrancheAlignmin2=0;TrancheMapmin2=0;TrancheSSEmin2=0;YesPLtot=11;allalts=G;datasetcalls=11;geno=2…	GT:DP:GQ:PL	0/1:642:8983:8983,0,9970
chr11	26065067	.	T	C	6923	PASS	DPSum=666;HRun=2;HapNoVar=0;NoPLTot=0;PL454WG=150,0,85;PLCG=282,0,440;PLHSWG=1130,0,1273;PLILL250=645,0,1142;PLILLCLIA=375,0,1768;PLILLWG=118,0,425;PLIllPCRFree=450,0,1119;PLNCIIonWG=82,0,174;PLPlatGen=3298,0,4352;PLXIll=295,0,1192;PLXPSolWGLS=98,0,241;PLminsum=6923;PLminsumOverDP=10.39;TrancheABQDmin2=0;TrancheAlignmin2=0;TrancheMapmin2=0;TrancheSSEmin2=0;YesPLtot=11;allalts=C;datasetcalls=11;ge…	GT:DP:GQ:PL	0/1:666:6923:6923,0,12211
chr11	26065079	.	T	C	7529	PASS	DPSum=666;HRun=2;HapNoVar=0;NoPLTot=0;PL454WG=182,0,73;PLCG=406,0,308;PLHSWG=1119,0,1289;PLILL250=644,0,1013;PLILLCLIA=460,0,1254;PLILLWG=159,0,317;PLIllPCRFree=513,0,1049;PLNCIIonWG=59,0,206;PLPlatGen=3345,0,4359;PLXIll=440,0,900;PLXPSolWGLS=202,0,118;PLminsum=7529;PLminsumOverDP=11.3;TrancheABQDmin2=0;TrancheAlignmin2=0;TrancheMapmin2=0;TrancheSSEmin2=0;YesPLtot=11;allalts=C;datasetcalls=11;gen…	GT:DP:GQ:PL	0/1:666:7529:7529,0,10886
chr11	26245382	.	C	G	8715	PASS	DPSum=623;HRun=0;HapNoVar=0;NoPLTot=0;PL454WG=241,0,87;PLCG=284,0,598;PLHSWG=1113,0,678;PLILL250=558,0,401;PLILLCLIA=1836,0,1169;PLILLWG=688,0,480;PLIllPCRFree=558,0,1043;PLNCIIonWG=300,0,131;PLPlatGen=2434,0,3517;PLXIll=386,0,357;PLXPSolWGLS=317,0,586;PLminsum=8715;PLminsumOverDP=13.99;TrancheABQDmin2=0;TrancheAlignmin2=0;TrancheMapmin2=0;TrancheSSEmin2=0;YesPLtot=11;allalts=G;datasetcalls=11;ge…	GT:DP:GQ:PL	0/1:623:8715:8715,0,9047
chr11	26245407	.	A	G	9189	PASS	DPSum=658;HRun=0;HapNoVar=0;NoPLTot=0;PL454WG=318,0,63;PLCG=501,0,1080;PLHSWG=939,0,844;PLILL250=549,0,510;PLILLCLIA=2091,0,1331;PLILLWG=683,0,588;PLIllPCRFree=415,0,905;PLNCIIonWG=300,0,149;PLPlatGen=2509,0,3008;PLXIll=623,0,489;PLXPSolWGLS=261,0,541;PLminsum=9189;PLminsumOverDP=13.97;TrancheABQDmin2=0;TrancheAlignmin2=0;TrancheMapmin2=0;TrancheSSEmin2=0;YesPLtot=11;allalts=G;datasetcalls=11;gen…	GT:DP:GQ:PL	0/1:658:9189:9189,0,9508
chr11	26252657	.	T	C	8317	PASS	DPSum=662;HRun=0;HapNoVar=0;NoPLTot=0;PL454WG=264,0,171;PLCG=328,0,475;PLHSWG=886,0,739;PLILL250=335,0,746;PLILLCLIA=1454,0,1305;PLILLWG=289,0,547;PLIllPCRFree=614,0,1175;PLNCIIonWG=28,0,119;PLPlatGen=3545,0,3793;PLXIll=446,0,392;PLXPSolWGLS=128,0,201;PLminsum=8317;PLminsumOverDP=12.56;RPA=4,3;RU=G;TrancheABQDmin2=0;TrancheAlignmin2=0;TrancheMapmin2=0;TrancheSSEmin2=0;YesPLtot=11;allalts=C;datase…	GT:DP:GQ:PL	0/1:662:8317:8317,0,9663
chr11	26252716	.	G	A	8513	PASS	DPSum=713;HRun=0;HapNoVar=0;NoPLTot=0;PL454WG=240,0,165;PLCG=269,0,479;PLHSWG=1140,0,1255;PLILL250=427,0,732;PLILLCLIA=1436,0,1607;PLILLWG=344,0,528;PLIllPCRFree=640,0,1129;PLNCIIonWG=10,0,142;PLPlatGen=3302,0,3687;PLXIll=636,0,459;PLXPSolWGLS=69,0,323;PLminsum=8513;PLminsumOverDP=11.94;TrancheABQDmin2=0;TrancheAlignmin2=0;TrancheMapmin2=0;TrancheSSEmin2=0;YesPLtot=10;allalts=A;datasetcalls=11;ge…	GT:DP:GQ:PL	0/1:713:8513:8513,0,10506
chr11	26252728	.	G	T	8554	PASS	DPSum=689;HRun=0;HapNoVar=0;NoPLTot=0;PL454WG=186,0,191;PLCG=610,0,489;PLHSWG=1109,0,1520;PLILL250=358,0,921;PLILLCLIA=1553,0,1411;PLILLWG=356,0,639;PLIllPCRFree=662,0,969;PLNCIIonWG=20,0,139;PLPlatGen=2992,0,3262;PLXIll=653,0,552;PLXPSolWGLS=55,0,450;PLminsum=8554;PLminsumOverDP=12.42;RPA=4,3;RU=G;TrancheABQDmin2=0;TrancheAlignmin2=0;TrancheMapmin2=0;TrancheSSEmin2=0;YesPLtot=10;allalts=T;datase…	GT:DP:GQ:PL	0/1:689:8554:8554,0,10543
chr11	29750426	.	T	C	9851	PASS	DPSum=737;HRun=0;HapNoVar=0;NoPLTot=0;PL454WG=141,0,196;PLCG=655,0,851;PLHSWG=1110,0,1432;PLILL250=702,0,701;PLILLCLIA=1198,0,1063;PLILLWG=312,0,489;PLIllPCRFree=1179,0,1001;PLPlatGen=3948,0,4296;PLXIll=408,0,852;PLXPSolWGLS=198,0,512;PLminsum=9851;PLminsumOverDP=13.37;RPA=1,2;RU=A;TrancheABQDmin2=0;TrancheAlignmin2=0;TrancheMapmin2=0;TrancheSSEmin2=0;YesPLtot=10;allalts=C;datasetcalls=10;geno=2;…	GT:DP:GQ:PL	0/1:737:9851:9851,0,11393
chr11	29750474	.	T	C	9587	PASS	DPSum=722;HRun=0;HapNoVar=0;NoPLTot=0;PL454WG=171,0,203;PLCG=564,0,871;PLHSWG=1045,0,1235;PLILL250=517,0,745;PLILLCLIA=968,0,926;PLILLWG=377,0,342;PLIllPCRFree=1330,0,952;PLNCIIonWG=156,0,53;PLPlatGen=4060,0,4367;PLXIll=306,0,1033;PLXPSolWGLS=93,0,475;PLminsum=9587;PLminsumOverDP=13.28;RPA=1,2;RU=A;TrancheABQDmin2=0;TrancheAlignmin2=0;TrancheMapmin2=0;TrancheSSEmin2=0;YesPLtot=11;allalts=C;datase…	GT:DP:GQ:PL	0/1:722:9587:9587,0,11202
chr11	29782559	.	C	T	9148	PASS	DPSum=612;HRun=0;HapNoVar=0;NoPLTot=0;PL454WG=183,0,68;PLCG=631,0,534;PLHSWG=1180,0,1201;PLILL250=680,0,487;PLILLCLIA=637,0,823;PLILLWG=295,0,282;PLIllPCRFree=1099,0,807;PLNCIIonWG=48,0,143;PLPlatGen=4007,0,3447;PLXIll=349,0,502;PLXPSolWGLS=39,0,150;PLminsum=8444;PLminsumOverDP=13.8;TrancheABQDmin2=0;TrancheAlignmin2=0;TrancheMapmin2=0;TrancheSSEmin2=0;YesPLtot=11;allalts=T;datasetcalls=11;geno=2…	GT:DP:GQ:PL	0/1:612:8444:9148,0,8444
chr11	29782598	.	A	G	8956	PASS	DPSum=623;HRun=0;HapNoVar=0;NoPLTot=0;PL454WG=197,0,186;PLCG=437,0,662;PLHSWG=932,0,1320;PLILL250=603,0,490;PLILLCLIA=760,0,1178;PLILLWG=429,0,319;PLIllPCRFree=945,0,869;PLNCIIonWG=43,0,78;PLPlatGen=3840,0,3214;PLXIll=588,0,390;PLXPSolWGLS=182,0,317;PLminsum=8956;PLminsumOverDP=14.38;TrancheABQDmin2=0;TrancheAlignmin2=0;TrancheMapmin2=0;TrancheSSEmin2=0;YesPLtot=11;allalts=G;datasetcalls=11;geno=…	GT:DP:GQ:PL	0/1:623:8956:8956,0,9023
chr11	35427382	.	A	G	10372	PASS	DPSum=767;HRun=0;HapNoVar=0;NoPLTot=0;PL454WG=158,0,214;PLCG=595,0,1268;PLHSWG=1161,0,913;PLILL250=563,0,773;PLILLCLIA=1695,0,1465;PLILLWG=508,0,834;PLIllPCRFree=900,0,822;PLNCIIonWG=48,0,205;PLPlatGen=3779,0,3946;PLXIll=745,0,460;PLXPSolWGLS=220,0,237;PLminsum=10372;PLminsumOverDP=13.52;TrancheABQDmin2=0;TrancheAlignmin2=0;TrancheMapmin2=0;TrancheSSEmin2=0;YesPLtot=11;allalts=G;datasetcalls=11;g…	GT:DP:GQ:PL	0/1:767:10372:10372,0,11137
chr11	35427425	.	C	A	11666	PASS	DPSum=820;HRun=0;HapNoVar=0;NoPLTot=0;PLCG=586,0,1240;PLHSWG=1601,0,1032;PLILL250=626,0,725;PLILLCLIA=1905,0,1836;PLILLWG=674,0,427;PLIllPCRFree=949,0,1022;PLNCIIonWG=58,0,259;PLPlatGen=4259,0,3556;PLXIll=924,0,493;PLXPSolWGLS=84,0,873;PLminsum=11463;PLminsumOverDP=13.98;TrancheABQDmin2=0;TrancheAlignmin2=0;TrancheMapmin2=0;TrancheSSEmin2=0;YesPLtot=10;allalts=A;datasetcalls=10;geno=2;genoMapGood…	GT:DP:GQ:PL	0/1:820:11463:11666,0,11463
chr11	35524723	.	G	C	11375	PASS	DPSum=770;HRun=26;HapNoVar=0;NoPLTot=0;PL454WG=116,0,109;PLCG=663,0,1342;PLHSWG=966,0,924;PLILL250=997,0,956;PLILLCLIA=1373,0,1309;PLILLWG=575,0,674;PLIllPCRFree=1523,0,664;PLNCIIonWG=161,0,111;PLPlatGen=4372,0,3897;PLXIll=466,0,669;PLXPSolWGLS=163,0,430;PLminsum=11085;PLminsumOverDP=14.4;RPA=26,21;RU=T;TrancheABQDmin2=0;TrancheAlignmin2=0;TrancheMapmin2=0;TrancheSSEmin2=0;YesPLtot=11;allalts=C;d…	GT:DP:GQ:PL	0/1:770:11085:11375,0,11085
chr11	35524798	.	G	A	8669	PASS	DPSum=743;HRun=26;HapNoVar=0;NoPLTot=0;PL454WG=185,0,75;PLCG=128,0,796;PLHSWG=993,0,1233;PLILL250=687,0,790;PLILLCLIA=806,0,1467;PLILLWG=429,0,619;PLIllPCRFree=1159,0,742;PLPlatGen=3468,0,3093;PLXIll=767,0,511;PLXPSolWGLS=47,0,690;PLminsum=8669;PLminsumOverDP=11.67;RPA=26,21;RU=T;TrancheABQDmin2=0;TrancheAlignmin2=0;TrancheMapmin2=0;TrancheSSEmin2=0;YesPLtot=10;allalts=A;datasetcalls=10;geno=2;ge…	GT:DP:GQ:PL	0/1:743:8669:8669,0,10016
chr11	35524831	.	CTTT	C	9286	PASS	DPSum=726;HRun=26;HapNoVar=0;NoPLTot=0;PL454WG=207,0,7;PLCG=380,0,18;PLHSWG=696,0,947;PLILL250=739,0,926;PLILLCLIA=960,0,906;PLILLWG=225,0,253;PLIllPCRFree=1392,0,1172;PLPlatGen=3978,0,3773;PLXIll=709,0,590;PLminsum=8592;PLminsumOverDP=11.83;RPA=26,21;RU=T;TrancheABQDmin2=0;TrancheAlignmin2=0;TrancheMapmin2=0;TrancheSSEmin2=0;YesPLtot=7;allalts=C;datasetcalls=9;geno=2;genoMapGood=7;platformbias=n…	GT:DP:GQ:PL	0/1:726:8592:9286,0,8592
chr11	36888362	.	C	G	9525	PASS	DPSum=698;HRun=0;HapNoVar=0;NoPLTot=0;PL454WG=179,0,112;PLCG=671,0,492;PLHSWG=846,0,1301;PLILL250=580,0,579;PLILLCLIA=1425,0,1251;PLILLWG=363,0,686;PLIllPCRFree=751,0,986;PLNCIIonWG=90,0,104;PLPlatGen=3816,0,4037;PLXIll=514,0,722;PLXPSolWGLS=290,0,415;PLminsum=9525;PLminsumOverDP=13.65;RPA=2,1;RU=C;TrancheABQDmin2=0;TrancheAlignmin2=0;TrancheMapmin2=0;TrancheSSEmin2=0;YesPLtot=11;allalts=G;datase…	GT:DP:GQ:PL	0/1:698:9525:9525,0,10685
chr11	36888444	.	A	G	10792	PASS	DPSum=739;HRun=0;HapNoVar=0;NoPLTot=0;PL454WG=115,0,106;PLCG=567,0,796;PLHSWG=1788,0,1298;PLILL250=466,0,295;PLILLCLIA=1912,0,807;PLILLWG=467,0,528;PLIllPCRFree=1016,0,640;PLNCIIonWG=47,0,42;PLPlatGen=3518,0,3504;PLXIll=565,0,458;PLXPSolWGLS=331,0,387;PLminsum=8861;PLminsumOverDP=11.99;RPA=2,1;RU=C;TrancheABQDmin2=0;TrancheAlignmin2=0;TrancheMapmin2=0;TrancheSSEmin2=0;YesPLtot=11;allalts=G;datase…	GT:DP:GQ:PL	0/1:739:8861:10792,0,8861
chr11	36888468	.	GT	G	4759	PASS	DPSum=677;HRun=0;HapNoVar=0;NoPLTot=0;PL454WG=15,0,137;PLCG=275,0,547;PLHSWG=874,0,959;PLILL250=313,0,233;PLILLCLIA=269,0,689;PLILLWG=333,0,333;PLIllPCRFree=422,0,614;PLPlatGen=1944,0,2445;PLXIll=230,0,280;PLXPSolWGLS=84,0,19;PLminsum=4759;PLminsumOverDP=7.03;RPA=9,8;RU=T;TrancheABQDmin2=0;TrancheAlignmin2=0;TrancheMapmin2=0;TrancheSSEmin2=0;YesPLtot=8;allalts=G;datasetcalls=10;geno=2;genoMapGood…	GT:DP:GQ:PL	0/1:677:4759:4759,0,6256
chr11	36888482	.	CT	C	1868	PASS	DPSum=488;HRun=0;HapNoVar=1;NoPLTot=0;PL454WG=24,0,30;PLCG=30,0,21;PLHSWG=247,0,635;PLILL250=147,0,307;PLILLCLIA=252,0,226;PLIllPCRFree=91,0,306;PLPlatGen=928,0,1235;PLXIll=149,0,212;PLminsum=1868;PLminsumOverDP=3.83;RPA=2,1;RU=C;TrancheABQDmin2=0;TrancheAlignmin2=0;TrancheMapmin2=0;TrancheSSEmin2=0;YesPLtot=8;allalts=C;datasetcalls=8;geno=2;genoMapGood=8;platformbias=none;platformnames=ill,454,c…	GT:DP:GQ:PL	0/1:488:1868:1868,0,2972
chr11	38870347	.	G	A	8428	PASS	DPSum=630;HRun=0;HapNoVar=0;NoPLTot=0;PL454WG=181,0,107;PLCG=307,0,693;PLHSWEx=31,0,27;PLHSWG=634,0,1327;PLILL250=322,0,710;PLILLCLIA=946,0,1396;PLILLWG=440,0,226;PLIllPCRFree=1057,0,622;PLNCIIonWG=29,0,42;PLPlatGen=3885,0,3149;PLXIll=350,0,500;PLXPSolWGLS=246,0,239;PLminsum=8428;PLminsumOverDP=13.38;RPA=16,19,18;RU=GT;TrancheABQDmin2=0;TrancheAlignmin2=0;TrancheMapmin2=0;TrancheSSEmin2=0;YesPLto…	GT:DP:GQ:PL	0/1:630:8428:8428,0,9038
chr11	40659775	.	T	C	9326	PASS	DPSum=740;HRun=0;HapNoVar=0;NoPLTot=0;PL454WG=118,0,328;PLCG=343,0,654;PLHSWG=1614,0,1547;PLILL250=539,0,899;PLILLCLIA=1240,0,1908;PLILLWG=356,0,347;PLIllPCRFree=914,0,1358;PLPlatGen=3434,0,5085;PLXIll=630,0,732;PLXPSolWGLS=138,0,372;PLminsum=9326;PLminsumOverDP=12.6;TrancheABQDmin2=0;TrancheAlignmin2=0;TrancheMapmin2=0;TrancheSSEmin2=0;YesPLtot=10;allalts=C;datasetcalls=10;geno=2;genoMapGood=10;…	GT:DP:GQ:PL	0/1:740:9326:9326,0,13230
chr11	40659787	.	A	G	9377	PASS	DPSum=743;HRun=0;HapNoVar=0;NoPLTot=0;PL454WG=176,0,343;PLCG=223,0,645;PLHSWG=1685,0,1385;PLILL250=610,0,840;PLILLCLIA=1219,0,1910;PLILLWG=458,0,420;PLIllPCRFree=887,0,1289;PLPlatGen=3336,0,4818;PLXIll=644,0,602;PLXPSolWGLS=139,0,400;PLminsum=9377;PLminsumOverDP=12.62;TrancheABQDmin2=0;TrancheAlignmin2=0;TrancheMapmin2=0;TrancheSSEmin2=0;YesPLtot=10;allalts=G;datasetcalls=10;geno=2;genoMapGood=10…	GT:DP:GQ:PL	0/1:743:9377:9377,0,12652
chr11	40669266	.	G	C	9331	PASS	DPSum=651;HRun=1;HapNoVar=0;NoPLTot=0;PL454WG=83,0,268;PLCG=297,0,635;PLHSWG=1105,0,1551;PLILL250=825,0,471;PLILLCLIA=874,0,958;PLILLWG=375,0,305;PLIllPCRFree=691,0,578;PLNCIIonWG=169,0,250;PLPlatGen=3641,0,2725;PLXIll=673,0,602;PLXPSolWGLS=598,0,586;PLminsum=8929;PLminsumOverDP=13.72;TrancheABQDmin2=0;TrancheAlignmin2=0;TrancheMapmin2=0;TrancheSSEmin2=0;YesPLtot=11;allalts=C;datasetcalls=11;geno…	GT:DP:GQ:PL	0/1:651:8929:9331,0,8929
chr11	40669349	.	A	G	7227	PASS	DPSum=622;HRun=0;HapNoVar=0;NoPLTot=0;PL454WG=248,0,246;PLCG=618,0,880;PLHSWG=976,0,1075;PLILL250=310,0,784;PLILLCLIA=1022,0,1145;PLILLWG=34,0,561;PLIllPCRFree=404,0,1019;PLNCIIonWG=204,0,135;PLPlatGen=2511,0,3037;PLXIll=722,0,396;PLXPSolWGLS=178,0,368;PLminsum=7227;PLminsumOverDP=11.62;TrancheABQDmin2=0;TrancheAlignmin2=0;TrancheMapmin2=0;TrancheSSEmin2=0;YesPLtot=11;allalts=G;datasetcalls=11;ge…	GT:DP:GQ:PL	0/1:622:7227:7227,0,9646
chr11	40669352	.	T	C	7267	PASS	DPSum=609;HRun=0;HapNoVar=0;NoPLTot=0;PL454WG=234,0,248;PLCG=569,0,674;PLHSWG=924,0,1153;PLILL250=295,0,758;PLILLCLIA=1119,0,1191;PLILLWG=52,0,576;PLIllPCRFree=443,0,1001;PLNCIIonWG=180,0,168;PLPlatGen=2632,0,3066;PLXIll=731,0,434;PLXPSolWGLS=88,0,394;PLminsum=7267;PLminsumOverDP=11.93;TrancheABQDmin2=0;TrancheAlignmin2=0;TrancheMapmin2=0;TrancheSSEmin2=0;YesPLtot=11;allalts=C;datasetcalls=11;gen…	GT:DP:GQ:PL	0/1:609:7267:7267,0,9663
chr11	40669412	.	C	T	9043	PASS	DPSum=650;HRun=0;HapNoVar=0;NoPLTot=0;PL454WG=275,0,300;PLCG=646,0,730;PLHSWG=1067,0,892;PLILL250=877,0,474;PLILLCLIA=975,0,1383;PLILLWG=642,0,476;PLIllPCRFree=702,0,814;PLNCIIonWG=120,0,149;PLPlatGen=2802,0,3219;PLXIll=559,0,531;PLXPSolWGLS=378,0,327;PLminsum=9043;PLminsumOverDP=13.91;TrancheABQDmin2=0;TrancheAlignmin2=0;TrancheMapmin2=0;TrancheSSEmin2=0;YesPLtot=11;allalts=T;datasetcalls=11;gen…	GT:DP:GQ:PL	0/1:650:9043:9043,0,9295
chr11	42647140	.	G	A	8530	PASS	DPSum=605;HRun=0;HapNoVar=0;NoPLTot=0;PL454WG=101,0,219;PLCG=257,0,450;PLHSWG=783,0,1027;PLILL250=729,0,731;PLILLCLIA=1134,0,960;PLILLWG=332,0,403;PLIllPCRFree=860,0,725;PLNCIIonWG=125,0,102;PLPlatGen=3537,0,2933;PLXIll=672,0,553;PLminsum=8103;PLminsumOverDP=13.39;TrancheABQDmin2=0;TrancheAlignmin2=0;TrancheMapmin2=0;TrancheSSEmin2=0;YesPLtot=10;allalts=A;datasetcalls=10;geno=2;genoMapGood=10;pla…	GT:DP:GQ:PL	0/1:605:8103:8530,0,8103
chr11	42647155	.	T	C	8192	PASS	DPSum=620;HRun=0;HapNoVar=0;NoPLTot=0;PL454WG=55,0,206;PLCG=206,0,474;PLHSWG=645,0,1029;PLILL250=727,0,804;PLILLCLIA=1321,0,896;PLILLWG=172,0,432;PLIllPCRFree=887,0,948;PLNCIIonWG=158,0,94;PLPlatGen=3498,0,3471;PLXIll=511,0,609;PLXPSolWGLS=12,0,154;PLminsum=8192;PLminsumOverDP=13.21;TrancheABQDmin2=0;TrancheAlignmin2=0;TrancheMapmin2=0;TrancheSSEmin2=0;YesPLtot=10;allalts=C;datasetcalls=11;geno=2…	GT:DP:GQ:PL	0/1:620:8192:8192,0,9117
chr11	42929738	.	G	A	10607	PASS	DPSum=727;HRun=2;HapNoVar=0;NoPLTot=0;PL454WG=59,0,77;PLCG=826,0,433;PLHSWG=929,0,1269;PLILL250=844,0,669;PLILLCLIA=1907,0,1197;PLILLWG=590,0,426;PLIllPCRFree=737,0,976;PLNCIIonWG=31,0,138;PLPlatGen=3648,0,3580;PLXIll=661,0,514;PLXPSolWGLS=375,0,228;PLminsum=9507;PLminsumOverDP=13.08;TrancheABQDmin2=0;TrancheAlignmin2=0;TrancheMapmin2=0;TrancheSSEmin2=0;YesPLtot=11;allalts=A;datasetcalls=11;geno=…	GT:DP:GQ:PL	0/1:727:9507:10607,0,9507
[truncated: 5,335 more rows]
