# Supplementary material for: Detecting very low allele fraction variants using targeted DNA sequencing and a novel molecular barcode-aware variant caller
Source: BMC Genomics. 2017 Jan 3;18:5. doi: 10.1186/s12864-016-3425-4 (PMC5209917; doi:10.1186/s12864-016-3425-4)
Supplement: Additional file 3 — The spreadsheet lists all unique heterozygous NA12878 variants in the N0030 target region, as well as the corresponding gene names. (XLSX 67.6 kb) [file 12864_2016_3425_MOESM3_ESM.xlsx]

## Sheet: N0030_ground_truth_variants_wit
CHROM	POS	ID	REF	ALT	QUAL	FILTER	INFO	FORMAT	NB500965_0027.NB965-27-11-4_S1.oligoClip	GENENAME
chr1	10318652	.	C	G	13855	PASS	DPSum=1027;HRun=0;HapNoVar=0;NoPLTot=0;PL454WG=183,0,127;PLCG=676,0,669;PLHSWEx=3635,0,3329;PLHSWG=964,0,1376;PLILL250=468,0,804;PLILLCLIA=969,0,949;PLILLWG=340,0,611;PLIllPCRFree=725,0,943;PLIonEx=788,0,716;PLNCIIonWG=234,0,208;PLPlatGen=4159,0,3951;PLXIll=521,0,788;PLXPSolWGLS=193,0,310;PLminsum=13855;PLminsumOverDP=13.49;RPA=2,1;RU=C;TrancheABQDmin2=0;TrancheAlignmin2=0;TrancheMapmin2=0;Tranch…	GT:DP:GQ:PL	0/1:1027:13855:13855,0,14781	KIF1B
chr1	10435324	.	C	A	14433	PASS	DPSum=1047;HRun=0;HapNoVar=0;NoPLTot=0;PL454WG=281,0,25;PLCG=524,0,1048;PLHSWEx=3387,0,3113;PLHSWG=1084,0,1185;PLILL250=456,0,633;PLILLCLIA=2208,0,1694;PLILLWG=719,0,847;PLIllPCRFree=1022,0,912;PLIonEx=829,0,1062;PLNCIIonWG=41,0,98;PLPlatGen=3310,0,3815;PLXIll=541,0,690;PLXPSolWGLS=31,0,279;PLminsum=14433;PLminsumOverDP=13.79;RPA=3,2;RU=C;TrancheABQDmin2=0;TrancheAlignmin2=0;TrancheMapmin2=0;Tran…	GT:DP:GQ:PL	0/1:1047:14433:14433,0,15401	KIF1B
chr1	11854476	.	T	G	15047	PASS	DPSum=1101;HRun=6;HapNoVar=0;NoPLTot=0;PL454WG=200,0,136;PLCG=699,0,1093;PLHSWEx=3727,0,3320;PLHSWG=995,0,695;PLILL250=687,0,631;PLILLCLIA=1973,0,2118;PLILLWG=431,0,437;PLIllPCRFree=914,0,1038;PLIonEx=522,0,378;PLNCIIonWG=170,0,71;PLPlatGen=3861,0,3886;PLXIll=829,0,648;PLXPSolWGLS=39,0,381;PLminsum=14832;PLminsumOverDP=13.47;RPA=6,5;RU=C;TrancheABQDmin2=0;TrancheAlignmin2=0;TrancheMapmin2=0;Tranc…	GT:DP:GQ:PL	0/1:1101:14832:15047,0,14832	MTHFR
chr1	11854896	.	G	A	11269	PASS	DPSum=857;HRun=3;HapNoVar=0;NoPLTot=0;PL454WG=181,0,141;PLCG=364,0,615;PLHSWEx=2284,0,1652;PLHSWG=824,0,583;PLILL250=447,0,410;PLILLCLIA=2024,0,2219;PLILLWG=302,0,482;PLIllPCRFree=835,0,860;PLIonEx=463,0,537;PLNCIIonWG=19,0,47;PLPlatGen=2961,0,2966;PLXIll=504,0,543;PLXPSolWGLS=61,0,130;PLminsum=11185;PLminsumOverDP=13.05;RPA=3,2;RU=C;TrancheABQDmin2=0;TrancheAlignmin2=0;TrancheMapmin2=0;TrancheSS…	GT:DP:GQ:PL	0/1:857:11185:11269,0,11185	MTHFR
chr1	11863057	.	G	A	10532	PASS	DPSum=789;HRun=0;HapNoVar=0;NoPLTot=0;PL454WG=110,0,208;PLCG=306,0,513;PLHSWEx=1217,0,668;PLHSWG=761,0,880;PLILL250=464,0,520;PLILLCLIA=2664,0,2113;PLILLWG=312,0,490;PLIllPCRFree=620,0,921;PLIonEx=446,0,696;PLNCIIonWG=142,0,58;PLPlatGen=2771,0,3781;PLXIll=597,0,341;PLXPSolWGLS=122,0,120;PLminsum=10532;PLminsumOverDP=13.35;TrancheABQDmin2=0;TrancheAlignmin2=0;TrancheMapmin2=0;TrancheSSEmin2=0;YesP…	GT:DP:GQ:PL	0/1:789:10532:10532,0,11309	MTHFR
chr1	23208925	.	G	A	16059	PASS	DPSum=1096;HRun=0;HapNoVar=0;NoPLTot=0;PL454WG=156,0,166;PLCG=623,0,899;PLHSWEx=3535,0,3674;PLHSWG=694,0,500;PLILL250=585,0,304;PLILLCLIA=2806,0,2539;PLILLWEx=1059,0,1029;PLILLWG=554,0,258;PLIllPCRFree=786,0,444;PLIonEx=269,0,320;PLNCIIonWG=288,0,194;PLPlatGen=3676,0,2869;PLXIll=763,0,590;PLXPSolWGLS=265,0,48;PLminsum=13834;PLminsumOverDP=12.62;RPA=3,2;RU=G;TrancheABQDmin2=0;TrancheAlignmin2=0;Tr…	GT:DP:GQ:PL	0/1:1096:13834:16059,0,13834	EPHB2
chr1	36643700	.	GAGA	G	12105	PASS	DPSum=584;HRun=2;HapNoVar=0;NoPLTot=0;PL454WG=263,0,447;PLCG=373,0,844;PLHSWEx=43,0,259;PLHSWG=437,0,983;PLILL250=407,0,735;PLILLCLIA=2481,0,2626;PLILLWG=188,0,580;PLIllPCRFree=1067,0,1008;PLIonEx=1551,0,1022;PLPlatGen=4918,0,5036;PLXIll=377,0,495;PLminsum=12105;PLminsumOverDP=20.73;RPA=2,1;RU=G;TrancheABQDmin2=0;TrancheAlignmin2=0;TrancheMapmin2=0;TrancheSSEmin2=0;YesPLtot=11;allalts=G;datasetca…	GT:DP:GQ:PL	0/1:584:12105:12105,0,14035	MAP7D1
chr1	45292866	.	G	A	11122	PASS	DPSum=859;HRun=3;HapNoVar=0;NoPLTot=0;PL454WG=164,0,51;PLCG=781,0,676;PLHSWEx=1802,0,2079;PLHSWG=466,0,452;PLILL250=545,0,457;PLILLCLIA=1583,0,2082;PLILLWG=338,0,350;PLIllPCRFree=923,0,785;PLNCIIonWG=135,0,27;PLPlatGen=3715,0,3073;PLXIll=640,0,595;PLXPSolWGLS=30,0,88;PLminsum=10715;PLminsumOverDP=12.47;RPA=3,2;RU=G;TrancheABQDmin2=0;TrancheAlignmin2=0;TrancheMapmin2=0;TrancheSSEmin2=0;YesPLtot=12…	GT:DP:GQ:PL	0/1:859:10715:11122,0,10715	PTCH2
chr1	45293752	.	T	C	14139	PASS	DPSum=1035;HRun=3;HapNoVar=0;NoPLTot=0;PL454WG=57,0,124;PLCG=319,0,709;PLHSWEx=2863,0,3899;PLHSWG=532,0,596;PLILL250=821,0,601;PLILLCLIA=3109,0,3092;PLILLWG=194,0,321;PLIllPCRFree=1004,0,556;PLIonEx=378,0,236;PLNCIIonWG=121,0,75;PLPlatGen=4064,0,3084;PLXIll=665,0,522;PLXPSolWGLS=12,0,509;PLminsum=14139;PLminsumOverDP=13.66;RPA=3,2;RU=G;TrancheABQDmin2=0;TrancheAlignmin2=0;TrancheMapmin2=0;Tranche…	GT:DP:GQ:PL	0/1:1035:14139:14139,0,14324	PTCH2
chr1	45479709	.	A	G	14532	PASS	DPSum=1075;HRun=3;HapNoVar=0;NoPLTot=0;PL454WG=121,0,179;PLCG=300,0,624;PLHSWEx=3495,0,3254;PLHSWG=805,0,1002;PLILL250=376,0,625;PLILLCLIA=2916,0,2139;PLILLWG=384,0,526;PLIllPCRFree=648,0,1159;PLIonEx=1089,0,931;PLPlatGen=3601,0,3622;PLXIll=652,0,668;PLXPSolWGLS=145,0,263;PLminsum=14532;PLminsumOverDP=13.52;RPA=3,2;RU=C;TrancheABQDmin2=0;TrancheAlignmin2=0;TrancheMapmin2=0;TrancheSSEmin2=0;YesPLt…	GT:DP:GQ:PL	0/1:1075:14532:14532,0,14992	UROD
chr1	65311214	.	G	C	16120	PASS	DPSum=1212;HRun=5;HapNoVar=0;NoPLTot=0;PL454WG=156,0,233;PLCG=466,0,1199;PLHSWEx=3469,0,3613;PLHSWG=1281,0,1090;PLILL250=471,0,539;PLILLCLIA=2057,0,1818;PLILLWEx=985,0,1690;PLILLWG=472,0,338;PLIllPCRFree=917,0,788;PLIonEx=727,0,831;PLNCIIonWG=219,0,18;PLPlatGen=4123,0,3611;PLXIll=707,0,762;PLXPSolWGLS=70,0,453;PLminsum=16120;PLminsumOverDP=13.3;RPA=5,4;RU=C;TrancheABQDmin2=0;TrancheAlignmin2=0;Tr…	GT:DP:GQ:PL	0/1:1212:16120:16120,0,16983	JAK1
chr1	65321250	.	G	A	13272	PASS	DPSum=890;HRun=3;HapNoVar=0;NoPLTot=0;PL454WG=123,0,84;PLCG=277,0,491;PLHSWEx=1470,0,1277;PLHSWG=968,0,625;PLILL250=598,0,768;PLILLCLIA=1970,0,1224;PLILLWEx=798,0,1078;PLILLWG=200,0,494;PLIllPCRFree=832,0,530;PLIonEx=1144,0,980;PLNCIIonWG=179,0,4;PLPlatGen=3959,0,2659;PLXIll=552,0,559;PLXPSolWGLS=202,0,134;PLminsum=10907;PLminsumOverDP=12.26;RPA=3,2;RU=C;TrancheABQDmin2=0;TrancheAlignmin2=0;Tranc…	GT:DP:GQ:PL	0/1:890:10907:13272,0,10907	JAK1
chr1	65335095	.	T	C	15674	PASS	DPSum=1170;HRun=5;HapNoVar=0;NoPLTot=0;PL454WG=258,0,154;PLCG=870,0,905;PLHSWEx=3473,0,3687;PLHSWG=641,0,1075;PLILL250=503,0,402;PLILLCLIA=2194,0,1841;PLILLWEx=1198,0,1420;PLILLWG=574,0,355;PLIllPCRFree=888,0,565;PLIonEx=625,0,671;PLNCIIonWG=291,0,231;PLPlatGen=3506,0,3247;PLXIll=454,0,737;PLXPSolWGLS=199,0,762;PLminsum=15674;PLminsumOverDP=13.4;RPA=5,4;RU=T;TrancheABQDmin2=0;TrancheAlignmin2=0;T…	GT:DP:GQ:PL	0/1:1170:15674:15674,0,16052	JAK1
chr1	76227022	.	A	G	14560	PASS	DPSum=1017;HRun=7;HapNoVar=0;NoPLTot=0;PL454WG=110,0,138;PLCG=384,0,863;PLHSWEx=3262,0,3124;PLHSWG=1045,0,1231;PLILL250=631,0,810;PLILLCLIA=1396,0,1164;PLILLWG=504,0,359;PLIllPCRFree=1338,0,661;PLIonEx=742,0,851;PLPlatGen=4247,0,4102;PLXIll=486,0,648;PLXPSolWGLS=415,0,299;PLminsum=14250;PLminsumOverDP=14.01;RPA=7,6;RU=T;TrancheABQDmin2=0;TrancheAlignmin2=0;TrancheMapmin2=0;TrancheSSEmin2=0;YesPLt…	GT:DP:GQ:PL	0/1:1017:14250:14560,0,14250	ACADM
chr1	78958491	.	C	T	15506	PASS	DPSum=1208;HRun=2;HapNoVar=0;NoPLTot=0;PL454WG=206,0,147;PLCG=288,0,1016;PLHSWEx=1460,0,2196;PLHSWG=1266,0,1210;PLILL250=581,0,829;PLILLCLIA=2020,0,1870;PLILLWEx=3534,0,3570;PLILLWG=418,0,686;PLIllPCRFree=928,0,912;PLIonEx=597,0,1025;PLNCIIonWG=49,0,48;PLPlatGen=3360,0,4158;PLXIll=685,0,641;PLXPSolWGLS=114,0,380;PLminsum=15506;PLminsumOverDP=12.84;RPA=2,1;RU=G;TrancheABQDmin2=0;TrancheAlignmin2=0…	GT:DP:GQ:PL	0/1:1208:15506:15506,0,18688	PTGFR
chr1	79128570	.	G	GT	25871	PASS	DPSum=1442;HRun=3;HapNoVar=0;NoPLTot=0;PL454WG=233,0,152;PLCG=760,0,1499;PLHSWEx=5229,0,4194;PLHSWG=1478,0,1496;PLILL250=592,0,1012;PLILLCLIA=1756,0,1008;PLILLWEx=4624,0,5010;PLILLWG=962,0,887;PLIllPCRFree=991,0,884;PLIonEx=3777,0,3298;PLNCIIonWG=152,0,241;PLPlatGen=4399,0,4350;PLXIll=783,0,874;PLXPSolWGLS=135,0,707;PLminsum=25612;PLminsumOverDP=17.76;RPA=3,2;RU=C;TrancheABQDmin2=0;TrancheAlignmi…	GT:DP:GQ:PL	0/1:1442:25612:25871,0,25612	IFI44
chr1	109465165	.	ACTT	A	23629	PASS	DPSum=1090;HRun=5;HapNoVar=0;NoPLTot=0;PL454WG=241,0,606;PLCG=663,0,1204;PLHSWEx=5614,0,5920;PLHSWG=1781,0,1561;PLILL250=1454,0,1436;PLILLCLIA=2094,0,1592;PLILLWG=248,0,819;PLIllPCRFree=1561,0,744;PLIonEx=3103,0,2788;PLNCIIonWG=319,0,198;PLPlatGen=5721,0,5160;PLXIll=654,0,1177;PLXPSolWGLS=176,0,286;PLminsum=23491;PLminsumOverDP=21.55;RPA=5,4;RU=C;TrancheABQDmin2=0;TrancheAlignmin2=0;TrancheMapmin…	GT:DP:GQ:PL	0/1:1090:23491:23629,0,23491	GPSM2
chr1	109792735	.	A	ACGC	3814	PASS	DPSum=275;HRun=2;HapNoVar=0;NoPLTot=0;PL454WG=44,0,131,131,131,131;PLILL250=32,0,242,242,242,242;PLILLCLIA=854,0,612,854,854,854;PLIllPCRFree=399,0,799,799,799,799;PLIonEx=191,0,167,191,191,191;PLPlatGen=2186,0,2364,2364,2364,2364;PLXIll=108,0,294,294,294,294;PLminsum=3814;PLminsumOverDP=13.87;RPA=2,1;RU=G;TrancheABQDmin2=90;TrancheAlignmin2=0;TrancheMapmin2=0;TrancheSSEmin2=0;YesPLtot=7;allalts=…	GT:DP:GQ:PL	0/1:275:3814:3814,0,4609	CELSR2
chr1	115236057	.	G	A	13959	PASS	DPSum=1022;HRun=0;HapNoVar=0;NoPLTot=0;PL454WG=245,0,306;PLCG=179,0,201;PLHSWEx=1825,0,2958;PLHSWG=654,0,721;PLILL250=722,0,691;PLILLCLIA=1209,0,1121;PLILLWEx=253,0,11;PLILLWG=425,0,221;PLIllPCRFree=1335,0,712;PLIonEx=1680,0,2374;PLNCIIonWG=171,0,177;PLPlatGen=4344,0,4128;PLXIll=570,0,292;PLXPSolWGLS=347,0,291;PLminsum=13959;PLminsumOverDP=13.66;RPA=3,2;RU=A;TrancheABQDmin2=0;TrancheAlignmin2=0;T…	GT:DP:GQ:PL	0/1:1022:13959:13959,0,14204	AMPD1
chr1	118165691	.	C	T	14379	PASS	DPSum=981;HRun=3;HapNoVar=0;NoPLTot=0;PL454WG=181,0,123;PLCG=406,0,298;PLHSWEx=2418,0,2449;PLHSWG=1269,0,754;PLILL250=608,0,521;PLILLCLIA=2635,0,2895;PLILLWG=727,0,386;PLIllPCRFree=645,0,475;PLIonEx=931,0,667;PLNCIIonWG=163,0,29;PLPlatGen=3324,0,3121;PLXIll=556,0,693;PLXPSolWGLS=516,0,133;PLminsum=12544;PLminsumOverDP=12.79;RPA=3,2;RU=C;TrancheABQDmin2=0;TrancheAlignmin2=0;TrancheMapmin2=0;Tranch…	GT:DP:GQ:PL	0/1:981:12544:14379,0,12544	FAM46C
chr1	120458004	.	A	T	12961	PASS	DPSum=981;HRun=3;HapNoVar=0;NoPLTot=0;PL454WG=109,0,237;PLCG=319,0,389;PLHSWEx=3056,0,3664;PLHSWG=968,0,1041;PLILL250=405,0,654;PLILLCLIA=2945,0,2567;PLILLWEx=15,0,39;PLILLWG=378,0,529;PLIllPCRFree=625,0,409;PLIonEx=300,0,307;PLNCIIonWG=81,0,193;PLPlatGen=3177,0,2646;PLXIll=463,0,512;PLXPSolWGLS=120,0,209;PLminsum=12961;PLminsumOverDP=13.21;RPA=3,2;RU=G;TrancheABQDmin2=0;TrancheAlignmin2=0;Tranch…	GT:DP:GQ:PL	0/1:981:12961:12961,0,13396	NOTCH2
chr1	151263677	.	G	GACA	14907	PASS	DPSum=757;HRun=0;HapNoVar=0;NoPLTot=0;PL454WG=249,0,298;PLCG=431,0,193;PLHSWEx=2355,0,2157;PLHSWG=1309,0,882;PLILL250=795,0,1330;PLILLCLIA=2423,0,3298;PLILLWG=304,0,836;PLIllPCRFree=1364,0,941;PLIonEx=157,0,100;PLNCIIonWG=437,0,110;PLPlatGen=4361,0,4784;PLXIll=722,0,723;PLminsum=14907;PLminsumOverDP=19.69;RPA=1,2;RU=ACA;TrancheABQDmin2=0;TrancheAlignmin2=0;TrancheMapmin2=0;TrancheSSEmin2=0;YesPLt…	GT:DP:GQ:PL	0/1:757:14907:14907,0,15652	ZNF687
chr1	156830779	.	G	A	4413	PASS	DPSum=377;HRun=1;HapNoVar=0;NoPLTot=0;PLCG=10,0,86;PLHSWG=113,0,149;PLILL250=258,0,401;PLILLCLIA=987,0,1187;PLILLWG=58,0,136;PLIllPCRFree=566,0,653;PLIonEx=30,0,61;PLPlatGen=2391,0,2512;PLminsum=4413;PLminsumOverDP=11.71;TrancheABQDmin2=0;TrancheAlignmin2=0;TrancheMapmin2=0;TrancheSSEmin2=0;YesPLtot=7;allalts=A;datasetcalls=8;geno=2;genoMapGood=7;platformbias=none;platformnames=ill,ion;platforms=…	GT:DP:GQ:PL	0/1:377:4413:4413,0,5185	NTRK1
chr1	156846233	.	G	A	14141	PASS	DPSum=993;HRun=4;HapNoVar=0;NoPLTot=0;PL454WG=221,0,109;PLCG=370,0,577;PLHSWEx=2474,0,2537;PLHSWG=891,0,565;PLILL250=345,0,677;PLILLCLIA=2087,0,2515;PLILLWEx=1643,0,692;PLILLWG=368,0,221;PLIllPCRFree=972,0,622;PLIonEx=439,0,382;PLNCIIonWG=140,0,50;PLPlatGen=3639,0,2874;PLXIll=552,0,838;PLminsum=12659;PLminsumOverDP=12.75;RPA=4,3;RU=G;TrancheABQDmin2=0;TrancheAlignmin2=0;TrancheMapmin2=0;TrancheSS…	GT:DP:GQ:PL	0/1:993:12659:14141,0,12659	NTRK1
chr1	169483561	.	T	C	12946	PASS	DPSum=925;HRun=2;HapNoVar=0;NoPLTot=0;PL454WG=327,0,248;PLCG=568,0,433;PLHSWEx=2746,0,2337;PLHSWG=1388,0,1533;PLILL250=913,0,895;PLILLCLIA=988,0,994;PLILLWG=608,0,384;PLIllPCRFree=720,0,1092;PLNCIIonWG=103,0,73;PLPlatGen=3860,0,4466;PLXIll=494,0,387;PLXPSolWGLS=231,0,605;PLminsum=12946;PLminsumOverDP=14;RPA=2,1;RU=G;TrancheABQDmin2=0;TrancheAlignmin2=0;TrancheMapmin2=0;TrancheSSEmin2=0;YesPLtot=1…	GT:DP:GQ:PL	0/1:925:12946:12946,0,13447	F5
chr1	169510348	.	T	C	11159	PASS	DPSum=1205;HRun=0;HapNoVar=0;NoPLTot=0;PL454WG=45,0,125;PLCG=394,0,258;PLHSWEx=3015,0,3539;PLHSWG=891,0,838;PLILL250=455,0,596;PLILLCLIA=1148,0,1469;PLILLWG=327,0,474;PLIllPCRFree=595,0,717;PLIonEx=938,0,2867;PLPlatGen=2970,0,3815;PLXIll=381,0,542;PLminsum=11159;PLminsumOverDP=9.26;TrancheABQDmin2=0;TrancheAlignmin2=0;TrancheMapmin2=0;TrancheSSEmin2=0;YesPLtot=11;allalts=C;datasetcalls=11;geno=2;…	GT:DP:GQ:PL	0/1:1205:11159:11159,0,15240	F5
chr1	169510380	.	G	A	10942	PASS	DPSum=1018;HRun=0;HapNoVar=0;NoPLTot=0;PLCG=330,0,823;PLHSWEx=3382,0,3591;PLHSWG=959,0,1106;PLILL250=426,0,749;PLILLCLIA=1153,0,1394;PLILLWG=348,0,718;PLIllPCRFree=548,0,1156;PLPlatGen=3590,0,3750;PLXIll=206,0,574;PLminsum=10942;PLminsumOverDP=10.75;TrancheABQDmin2=0;TrancheAlignmin2=0;TrancheMapmin2=0;TrancheSSEmin2=0;YesPLtot=9;allalts=A;datasetcalls=9;geno=2;genoMapGood=9;platformbias=none;pla…	GT:DP:GQ:PL	0/1:1018:10942:10942,0,13861	F5
chr1	169511878	.	T	G	16223	PASS	DPSum=1176;HRun=3;HapNoVar=0;NoPLTot=0;PL454WG=236,0,270;PLCG=670,0,1033;PLHSWEx=3784,0,3450;PLHSWG=1338,0,1128;PLILL250=774,0,521;PLILLCLIA=1570,0,1248;PLILLWG=846,0,378;PLIllPCRFree=518,0,735;PLIonEx=1791,0,2004;PLNCIIonWG=165,0,109;PLPlatGen=3820,0,3521;PLXIll=470,0,236;PLXPSolWGLS=241,0,537;PLminsum=15170;PLminsumOverDP=12.9;RPA=3,2;RU=G;TrancheABQDmin2=0;TrancheAlignmin2=0;TrancheMapmin2=0;T…	GT:DP:GQ:PL	0/1:1176:15170:16223,0,15170	F5
chr1	169512039	.	T	C	17416	PASS	DPSum=1129;HRun=3;HapNoVar=0;NoPLTot=0;PL454WG=188,0,195;PLCG=807,0,421;PLHSWEx=4959,0,2834;PLHSWG=1243,0,1505;PLILL250=627,0,492;PLILLCLIA=2002,0,1772;PLILLWG=986,0,636;PLIllPCRFree=956,0,888;PLIonEx=875,0,823;PLNCIIonWG=86,0,127;PLPlatGen=3793,0,4614;PLXIll=720,0,634;PLXPSolWGLS=174,0,499;PLminsum=15440;PLminsumOverDP=13.68;RPA=3,2;RU=G;TrancheABQDmin2=0;TrancheAlignmin2=0;TrancheMapmin2=0;Tran…	GT:DP:GQ:PL	0/1:1129:15440:17416,0,15440	F5
chr1	169513583	.	G	T	13972	PASS	DPSum=1053;HRun=0;HapNoVar=0;NoPLTot=0;PL454WG=282,0,72;PLCG=370,0,1008;PLHSWEx=3230,0,3566;PLHSWG=1194,0,1397;PLILL250=1011,0,448;PLILLCLIA=1382,0,1670;PLILLWG=556,0,553;PLIllPCRFree=1051,0,692;PLIonEx=491,0,599;PLNCIIonWG=58,0,239;PLPlatGen=3720,0,3312;PLXIll=505,0,654;PLXPSolWGLS=122,0,346;PLminsum=13972;PLminsumOverDP=13.27;TrancheABQDmin2=0;TrancheAlignmin2=0;TrancheMapmin2=0;TrancheSSEmin2=…	GT:DP:GQ:PL	0/1:1053:13972:13972,0,14556	F5
chr1	169515726	.	C	T	17913	PASS	DPSum=1210;HRun=1;HapNoVar=0;NoPLTot=0;PL454WG=153,0,392;PLCG=304,0,1114;PLHSWEx=3160,0,4094;PLHSWG=1731,0,1364;PLILL250=899,0,790;PLILLCLIA=2295,0,2298;PLILLWG=932,0,481;PLIllPCRFree=1440,0,823;PLIonEx=925,0,941;PLNCIIonWG=17,0,279;PLPlatGen=5099,0,3225;PLXIll=549,0,807;PLXPSolWGLS=409,0,404;PLminsum=17012;PLminsumOverDP=14.06;RPA=16,15;RU=A;TrancheABQDmin2=0;TrancheAlignmin2=0;TrancheMapmin2=0;…	GT:DP:GQ:PL	0/1:1210:17012:17913,0,17012	F5
chr1	169519894	.	G	A	11785	PASS	DPSum=878;HRun=4;HapNoVar=0;NoPLTot=0;PL454WG=246,0,147;PLCG=645,0,600;PLHSWEx=1354,0,1637;PLHSWG=757,0,798;PLILL250=732,0,688;PLILLCLIA=1212,0,1502;PLILLWG=251,0,596;PLIllPCRFree=1248,0,1088;PLIonEx=453,0,559;PLNCIIonWG=57,0,79;PLPlatGen=3814,0,4346;PLXIll=695,0,531;PLXPSolWGLS=321,0,300;PLminsum=11785;PLminsumOverDP=13.42;RPA=4,3;RU=G;TrancheABQDmin2=0;TrancheAlignmin2=0;TrancheMapmin2=0;Tranch…	GT:DP:GQ:PL	0/1:878:11785:11785,0,12871	F5
chr1	169521853	.	A	G	12030	PASS	DPSum=996;HRun=3;HapNoVar=0;NoPLTot=0;PL454WG=128,0,445;PLCG=408,0,522;PLHSWEx=3774,0,3283;PLHSWG=644,0,1286;PLILL250=311,0,996;PLILLCLIA=854,0,876;PLILLWG=208,0,556;PLIllPCRFree=680,0,986;PLIonEx=1220,0,1687;PLNCIIonWG=117,0,33;PLPlatGen=3144,0,3870;PLXIll=452,0,799;PLXPSolWGLS=90,0,369;PLminsum=12030;PLminsumOverDP=12.08;RPA=3,2;RU=C;TrancheABQDmin2=0;TrancheAlignmin2=0;TrancheMapmin2=0;Tranche…	GT:DP:GQ:PL	0/1:996:12030:12030,0,15708	F5
chr1	182544581	.	C	T	14217	PASS	DPSum=1126;HRun=2;HapNoVar=0;NoPLTot=0;PLCG=847,0,697;PLHSWEx=2845,0,3680;PLHSWG=1040,0,658;PLILL250=453,0,601;PLILLCLIA=1156,0,1371;PLILLWG=354,0,504;PLIllPCRFree=647,0,906;PLIonEx=2301,0,2105;PLNCIIonWG=150,0,182;PLPlatGen=3679,0,3620;PLXIll=387,0,444;PLXPSolWGLS=358,0,315;PLminsum=14217;PLminsumOverDP=12.63;RPA=2,1;RU=C;TrancheABQDmin2=0;TrancheAlignmin2=0;TrancheMapmin2=0;TrancheSSEmin2=0;Yes…	GT:DP:GQ:PL	0/1:1126:14217:14217,0,15083	RNASEL
chr1	182551337	.	A	C	16298	PASS	DPSum=1205;HRun=4;HapNoVar=0;NoPLTot=0;PL454WG=264,0,280;PLCG=708,0,1263;PLHSWEx=3816,0,3828;PLHSWG=1184,0,1325;PLILL250=738,0,755;PLILLCLIA=2122,0,2289;PLILLWG=845,0,443;PLIllPCRFree=661,0,1016;PLIonEx=1105,0,1272;PLNCIIonWG=43,0,117;PLPlatGen=3965,0,4158;PLXIll=680,0,884;PLXPSolWGLS=167,0,440;PLminsum=16298;PLminsumOverDP=13.53;TrancheABQDmin2=0;TrancheAlignmin2=0;TrancheMapmin2=0;TrancheSSEmin…	GT:DP:GQ:PL	0/1:1205:16298:16298,0,18070	RNASEL
chr1	182554557	.	C	T	14368	PASS	DPSum=1041;HRun=3;HapNoVar=0;NoPLTot=0;PL454WG=90,0,196;PLCG=858,0,1101;PLHSWEx=2611,0,2824;PLHSWG=1229,0,1029;PLILL250=794,0,570;PLILLCLIA=2152,0,2197;PLILLWG=980,0,704;PLIllPCRFree=736,0,797;PLNCIIonWG=162,0,150;PLPlatGen=3378,0,4189;PLXIll=1000,0,613;PLXPSolWGLS=378,0,439;PLminsum=14368;PLminsumOverDP=13.8;RPA=3,2;RU=G;TrancheABQDmin2=0;TrancheAlignmin2=0;TrancheMapmin2=0;TrancheSSEmin2=0;YesP…	GT:DP:GQ:PL	0/1:1041:14368:14368,0,14809	RNASEL
chr1	211846876	.	A	G	15321	PASS	DPSum=1117;HRun=3;HapNoVar=0;NoPLTot=0;PL454WG=26,0,260;PLCG=486,0,434;PLHSWEx=3877,0,2537;PLHSWG=1014,0,1302;PLILL250=695,0,575;PLILLCLIA=2028,0,1513;PLILLWG=333,0,927;PLIllPCRFree=792,0,1327;PLIonEx=876,0,1331;PLNCIIonWG=110,0,39;PLPlatGen=4135,0,4178;PLXIll=904,0,830;PLXPSolWGLS=45,0,575;PLminsum=15321;PLminsumOverDP=13.72;RPA=3,2;RU=G;TrancheABQDmin2=0;TrancheAlignmin2=0;TrancheMapmin2=0;Tran…	GT:DP:GQ:PL	0/1:1117:15321:15321,0,15828	NEK2
chr1	242023898	.	A	G	13354	PASS	DPSum=1045;HRun=2;HapNoVar=0;NoPLTot=0;PL454WG=113,0,164;PLCG=634,0,913;PLHSWEx=3381,0,3107;PLHSWG=1078,0,1558;PLILL250=511,0,725;PLILLCLIA=1263,0,909;PLILLWG=395,0,481;PLIllPCRFree=858,0,977;PLIonEx=940,0,918;PLNCIIonWG=9,0,264;PLPlatGen=3718,0,4254;PLXIll=276,0,674;PLXPSolWGLS=178,0,388;PLminsum=13354;PLminsumOverDP=12.78;RPA=2,1;RU=A;TrancheABQDmin2=0;TrancheAlignmin2=0;TrancheMapmin2=0;Tranch…	GT:DP:GQ:PL	0/1:1045:13354:13354,0,15332	EXO1
chr1	242035438	.	G	A	11525	PASS	DPSum=938;HRun=0;HapNoVar=0;NoPLTot=0;PL454WG=145,0,112;PLCG=338,0,464;PLHSWEx=1426,0,1728;PLHSWG=870,0,1102;PLILL250=545,0,449;PLILLCLIA=1102,0,936;PLILLWG=432,0,571;PLIllPCRFree=796,0,1046;PLIonEx=1551,0,2561;PLNCIIonWG=197,0,131;PLPlatGen=3558,0,4302;PLXIll=516,0,478;PLXPSolWGLS=49,0,299;PLminsum=11525;PLminsumOverDP=12.29;TrancheABQDmin2=0;TrancheAlignmin2=0;TrancheMapmin2=0;TrancheSSEmin2=0;…	GT:DP:GQ:PL	0/1:938:11525:11525,0,14179	EXO1
chr1	242048674	.	C	T	9677	PASS	DPSum=620;HRun=3;HapNoVar=0;NoPLTot=0;PL454WG=258,0,126;PLCG=182,0,353;PLHSWEx=992,0,853;PLHSWG=703,0,829;PLILL250=859,0,481;PLILLCLIA=777,0,449;PLILLWG=331,0,315;PLIllPCRFree=701,0,478;PLIonEx=710,0,639;PLNCIIonWG=357,0,64;PLPlatGen=3236,0,2651;PLXIll=438,0,335;PLXPSolWGLS=133,0,240;PLminsum=7813;PLminsumOverDP=12.6;RPA=3,2;RU=G;TrancheABQDmin2=0;TrancheAlignmin2=0;TrancheMapmin2=0;TrancheSSEmin…	GT:DP:GQ:PL	0/1:620:7813:9677,0,7813	EXO1
chr10	22498468	.	C	T	10836	PASS	DPSum=810;HRun=0;HapNoVar=0;NoPLTot=0;PL454WG=138,0,216;PLCG=242,0,542;PLHSWEx=283,0,362;PLHSWG=653,0,954;PLILL250=634,0,836;PLILLCLIA=2157,0,2964;PLILLWG=520,0,873;PLIllPCRFree=1099,0,952;PLNCIIonWG=256,0,194;PLPlatGen=3788,0,3899;PLXIll=894,0,692;PLXPSolWGLS=172,0,366;PLminsum=10836;PLminsumOverDP=13.38;TrancheABQDmin2=0;TrancheAlignmin2=0;TrancheMapmin2=0;TrancheSSEmin2=0;YesPLtot=12;allalts=T…	GT:DP:GQ:PL	0/1:810:10836:10836,0,12850	EBLN1
chr10	22498484	.	C	CAGA	16484	PASS	DPSum=783;HRun=0;HapNoVar=0;NoPLTot=0;PL454WG=205,0,383;PLCG=199,0,533;PLHSWEx=540,0,421;PLHSWG=1128,0,1965;PLILL250=1171,0,2171;PLILLCLIA=3027,0,4399;PLILLWG=757,0,1396;PLIllPCRFree=1793,0,1170;PLIonEx=110,0,56;PLNCIIonWG=539,0,421;PLPlatGen=5602,0,5696;PLXIll=1253,0,1255;PLXPSolWGLS=160,0,528;PLminsum=16484;PLminsumOverDP=21.05;RPA=1,2;RU=AGA;TrancheABQDmin2=0;TrancheAlignmin2=0;TrancheMapmin2=…	GT:DP:GQ:PL	0/1:783:16484:16484,0,20394	EBLN1
chr10	55568972	.	T	G	11126	PASS	DPSum=858;HRun=2;HapNoVar=0;NoPLTot=0;PL454WG=116,0,86;PLCG=418,0,544;PLHSWEx=1669,0,1707;PLHSWG=967,0,1008;PLILL250=305,0,589;PLILLCLIA=1673,0,1418;PLILLWG=351,0,828;PLIllPCRFree=777,0,659;PLIonEx=1140,0,1599;PLNCIIonWG=81,0,44;PLPlatGen=3043,0,3045;PLXIll=452,0,424;PLXPSolWGLS=134,0,432;PLminsum=11126;PLminsumOverDP=12.97;RPA=2,1;RU=G;TrancheABQDmin2=0;TrancheAlignmin2=0;TrancheMapmin2=0;Tranch…	GT:DP:GQ:PL	0/1:858:11126:11126,0,12383	PCDH15
chr10	55582905	.	G	T	13176	PASS	DPSum=972;HRun=3;HapNoVar=0;NoPLTot=0;PL454WG=139,0,260;PLCG=408,0,510;PLHSWEx=2988,0,3878;PLHSWG=895,0,1348;PLILL250=751,0,457;PLILLCLIA=1016,0,1628;PLILLWEx=38,0,26;PLILLWG=348,0,474;PLIllPCRFree=1108,0,688;PLIonEx=832,0,629;PLNCIIonWG=118,0,94;PLPlatGen=3858,0,3466;PLXIll=471,0,716;PLXPSolWGLS=206,0,386;PLminsum=13176;PLminsumOverDP=13.56;RPA=3,2;RU=G;TrancheABQDmin2=0;TrancheAlignmin2=0;Tranc…	GT:DP:GQ:PL	0/1:972:13176:13176,0,14560	PCDH15
chr10	73558128	.	G	A	14767	PASS	DPSum=1117;HRun=3;HapNoVar=0;NoPLTot=0;PL454WG=52,0,98;PLCG=664,0,884;PLHSWEx=2563,0,3243;PLHSWG=1023,0,923;PLILL250=859,0,630;PLILLCLIA=3262,0,2932;PLILLWG=433,0,405;PLIllPCRFree=954,0,1210;PLIonEx=238,0,295;PLNCIIonWG=47,0,89;PLPlatGen=3734,0,4224;PLXIll=842,0,631;PLXPSolWGLS=96,0,15;PLminsum=14767;PLminsumOverDP=13.22;RPA=3,2;RU=G;TrancheABQDmin2=0;TrancheAlignmin2=0;TrancheMapmin2=0;TrancheSS…	GT:DP:GQ:PL	0/1:1117:14767:14767,0,15579	CDH23
chr10	73574843	.	G	A	10645	PASS	DPSum=725;HRun=6;HapNoVar=0;NoPLTot=0;PL454WG=134,0,14;PLCG=79,0,214;PLHSWEx=623,0,384;PLHSWG=492,0,492;PLILL250=426,0,484;PLILLCLIA=3348,0,1985;PLILLWG=325,0,142;PLIllPCRFree=676,0,798;PLIonEx=603,0,601;PLNCIIonWG=156,0,70;PLPlatGen=3244,0,3289;PLXIll=539,0,402;PLminsum=8875;PLminsumOverDP=12.24;RPA=6,5;RU=C;TrancheABQDmin2=0;TrancheAlignmin2=0;TrancheMapmin2=0;TrancheSSEmin2=0;YesPLtot=11;allal…	GT:DP:GQ:PL	0/1:725:8875:10645,0,8875	CDH23
chr10	114925491	.	C	T	8865	PASS	DPSum=664;HRun=4;HapNoVar=0;NoPLTot=0;PLCG=247,0,772;PLHSWEx=1852,0,1216;PLHSWG=744,0,494;PLILL250=220,0,529;PLILLCLIA=1980,0,1018;PLILLWG=259,0,116;PLIllPCRFree=486,0,340;PLIonEx=430,0,706;PLNCIIonWG=77,0,47;PLPlatGen=2114,0,1967;PLXIll=456,0,411;PLminsum=7616;PLminsumOverDP=11.47;RPA=4,3;RU=G;TrancheABQDmin2=0;TrancheAlignmin2=0;TrancheMapmin2=0;TrancheSSEmin2=0;YesPLtot=11;allalts=T;datasetcal…	GT:DP:GQ:PL	0/1:664:7616:8865,0,7616	TCF7L2
chr11	5475431	.	T	TCA	24568	PASS	DPSum=1287;HRun=1;HapNoVar=0;NoPLTot=0;PL454WG=313,0,382;PLCG=331,0,777;PLHSWEx=4876,0,5075;PLHSWG=1745,0,1341;PLILL250=1236,0,1498;PLILLCLIA=4230,0,4149;PLILLWG=851,0,1534;PLIllPCRFree=765,0,1145;PLIonEx=3878,0,3718;PLNCIIonWG=327,0,74;PLPlatGen=4763,0,4236;PLXIll=1054,0,817;PLXPSolWGLS=199,0,334;PLminsum=24568;PLminsumOverDP=19.09;RPA=1,2;RU=CA;TrancheABQDmin2=0;TrancheAlignmin2=0;TrancheMapmin…	GT:DP:GQ:PL	0/1:1287:24568:24568,0,25080	OR51I2
chr11	6413366	.	C	T	10908	PASS	DPSum=809;HRun=3;HapNoVar=0;NoPLTot=0;PL454WG=83,0,128;PLCG=224,0,426;PLHSWEx=1168,0,1747;PLHSWG=895,0,849;PLILL250=782,0,479;PLILLCLIA=2129,0,2088;PLILLWG=557,0,212;PLIllPCRFree=755,0,917;PLIonEx=531,0,393;PLPlatGen=3095,0,3126;PLXIll=595,0,365;PLXPSolWGLS=94,0,221;PLminsum=10908;PLminsumOverDP=13.48;RPA=3,2;RU=C;TrancheABQDmin2=0;TrancheAlignmin2=0;TrancheMapmin2=0;TrancheSSEmin2=0;YesPLtot=12;…	GT:DP:GQ:PL	0/1:809:10908:10908,0,10951	SMPD1
chr11	7661047	.	TCTC	T	19113	PASS	DPSum=976;HRun=3;HapNoVar=0;NoPLTot=0;PL454WG=298,0,96;PLCG=959,0,1062;PLHSWEx=3626,0,5202;PLHSWG=1265,0,1070;PLILL250=1069,0,920;PLILLCLIA=3255,0,3622;PLILLWG=595,0,673;PLIllPCRFree=779,0,1933;PLIonEx=1028,0,649;PLNCIIonWG=40,0,219;PLPlatGen=4871,0,5765;PLXIll=1214,0,1014;PLXPSolWGLS=114,0,257;PLminsum=19113;PLminsumOverDP=19.58;RPA=3,2;RU=C;TrancheABQDmin2=0;TrancheAlignmin2=0;TrancheMapmin2=0;…	GT:DP:GQ:PL	0/1:976:19113:19113,0,22482	PPFIBP2
chr11	17394037	.	CTT	C	14967	PASS	DPSum=756;HRun=1;HapNoVar=0;NoPLTot=0;PL454WG=418,0,350;PLCG=541,0,560;PLHSWEx=1236,0,1250;PLHSWG=1472,0,1683;PLILL250=1785,0,931;PLILLCLIA=1789,0,2877;PLILLWG=539,0,700;PLIllPCRFree=1166,0,1061;PLNCIIonWG=139,0,75;PLPlatGen=5044,0,5006;PLXIll=609,0,505;PLXPSolWGLS=229,0,273;PLminsum=14967;PLminsumOverDP=19.8;RPA=3,1;RU=T;TrancheABQDmin2=0;TrancheAlignmin2=0;TrancheMapmin2=0;TrancheSSEmin2=0;YesP…	GT:DP:GQ:PL	0/1:756:14967:14967,0,15271	NCR3LG1
chr11	17418477	.	C	A	11615	PASS	DPSum=906;HRun=3;HapNoVar=0;NoPLTot=0;PL454WG=48,0,114;PLCG=619,0,677;PLHSWEx=1476,0,1649;PLHSWG=713,0,663;PLILL250=437,0,200;PLILLCLIA=2291,0,2962;PLILLWG=327,0,172;PLIllPCRFree=637,0,834;PLIonEx=1184,0,1327;PLNCIIonWG=19,0,297;PLPlatGen=3205,0,3211;PLXIll=523,0,439;PLXPSolWGLS=136,0,24;PLminsum=11615;PLminsumOverDP=12.82;RPA=3,2;RU=C;TrancheABQDmin2=0;TrancheAlignmin2=0;TrancheMapmin2=0;Tranche…	GT:DP:GQ:PL	0/1:906:11615:11615,0,12569	ABCC8
chr11	17419279	.	C	T	10891	PASS	DPSum=858;HRun=3;HapNoVar=0;NoPLTot=0;PL454WG=127,0,80;PLCG=151,0,440;PLHSWEx=1657,0,1709;PLHSWG=631,0,654;PLILL250=622,0,522;PLILLCLIA=3114,0,2625;PLILLWG=247,0,322;PLIllPCRFree=489,0,977;PLIonEx=230,0,183;PLNCIIonWG=155,0,243;PLPlatGen=2805,0,4393;PLXIll=657,0,452;PLXPSolWGLS=6,0,75;PLminsum=10891;PLminsumOverDP=12.69;RPA=3,2;RU=G;TrancheABQDmin2=0;TrancheAlignmin2=0;TrancheMapmin2=0;TrancheSSE…	GT:DP:GQ:PL	0/1:858:10891:10891,0,12675	ABCC8
chr11	17522638	.	G	A	10833	PASS	DPSum=753;HRun=3;HapNoVar=0;NoPLTot=0;PL454WG=181,0,186;PLCG=138,0,431;PLHSWEx=1420,0,1377;PLHSWG=941,0,703;PLILL250=734,0,392;PLILLCLIA=1972,0,1919;PLILLWG=419,0,300;PLIllPCRFree=910,0,315;PLIonEx=157,0,340;PLNCIIonWG=38,0,109;PLPlatGen=2955,0,2305;PLXIll=673,0,435;PLXPSolWGLS=295,0,199;PLminsum=9011;PLminsumOverDP=11.97;RPA=3,2;RU=C;TrancheABQDmin2=0;TrancheAlignmin2=0;TrancheMapmin2=0;TrancheS…	GT:DP:GQ:PL	0/1:753:9011:10833,0,9011	USH1C
chr11	68682402	.	A	G	11969	PASS	DPSum=907;HRun=3;HapNoVar=0;NoPLTot=0;PL454WG=120,0,117;PLCG=218,0,789;PLHSWEx=2764,0,1974;PLHSWG=855,0,806;PLILL250=508,0,807;PLILLCLIA=1572,0,1835;PLILLWG=388,0,291;PLIllPCRFree=689,0,973;PLIonEx=881,0,624;PLNCIIonWG=170,0,74;PLPlatGen=3152,0,3368;PLXIll=521,0,650;PLXPSolWGLS=131,0,238;PLminsum=11969;PLminsumOverDP=13.2;RPA=3,2;RU=C;TrancheABQDmin2=0;TrancheAlignmin2=0;TrancheMapmin2=0;TrancheS…	GT:DP:GQ:PL	0/1:907:11969:11969,0,12546	IGHMBP2
chr11	68697344	.	C	T	6820	PASS	DPSum=505;HRun=0;HapNoVar=0;NoPLTot=0;PL454WG=96,0,18;PLCG=279,0,532;PLHSWG=395,0,458;PLILL250=546,0,288;PLILLCLIA=1223,0,1994;PLILLWG=326,0,106;PLIllPCRFree=766,0,658;PLPlatGen=2900,0,2884;PLXIll=289,0,311;PLminsum=6820;PLminsumOverDP=13.5;TrancheABQDmin2=0;TrancheAlignmin2=0;TrancheMapmin2=0;TrancheSSEmin2=0;YesPLtot=8;allalts=T;datasetcalls=9;geno=2;genoMapGood=8;platformbias=none;platformname…	GT:DP:GQ:PL	0/1:505:6820:6820,0,7249	IGHMBP2
chr11	68701948	.	C	T	11127	PASS	DPSum=890;HRun=3;HapNoVar=0;NoPLTot=0;PL454WG=207,0,101;PLCG=321,0,673;PLHSWEx=776,0,1017;PLHSWG=519,0,760;PLILL250=545,0,653;PLILLCLIA=2784,0,2793;PLILLWG=447,0,613;PLIllPCRFree=737,0,545;PLIonEx=1251,0,1506;PLNCIIonWG=151,0,38;PLPlatGen=2891,0,2855;PLXIll=392,0,631;PLXPSolWGLS=106,0,508;PLminsum=11127;PLminsumOverDP=12.5;RPA=3,2;RU=C;TrancheABQDmin2=0;TrancheAlignmin2=0;TrancheMapmin2=0;Tranche…	GT:DP:GQ:PL	0/1:890:11127:11127,0,12693	IGHMBP2
chr11	68704028	.	C	T	7939	PASS	DPSum=652;HRun=3;HapNoVar=0;NoPLTot=0;PL454WG=140,0,156;PLCG=461,0,571;PLHSWEx=270,0,487;PLHSWG=514,0,407;PLILL250=187,0,347;PLILLCLIA=2042,0,1967;PLILLWG=185,0,251;PLIllPCRFree=643,0,741;PLIonEx=122,0,255;PLNCIIonWG=99,0,51;PLPlatGen=2931,0,2497;PLXIll=345,0,470;PLminsum=7939;PLminsumOverDP=12.18;RPA=3,2;RU=C;TrancheABQDmin2=0;TrancheAlignmin2=0;TrancheMapmin2=0;TrancheSSEmin2=0;YesPLtot=12;alla…	GT:DP:GQ:PL	0/1:652:7939:7939,0,8200	IGHMBP2
chr11	69462910	.	G	A	14238	PASS	DPSum=956;HRun=2;HapNoVar=0;NoPLTot=0;PL454WG=231,0,108;PLCG=199,0,841;PLHSWEx=2674,0,1443;PLHSWG=729,0,975;PLILL250=683,0,385;PLILLCLIA=2469,0,2417;PLILLWEx=588,0,681;PLILLWG=567,0,377;PLIllPCRFree=1265,0,678;PLIonEx=180,0,307;PLNCIIonWG=62,0,135;PLPlatGen=3747,0,3538;PLXIll=720,0,671;PLXPSolWGLS=124,0,32;PLminsum=12588;PLminsumOverDP=13.17;RPA=2,1;RU=C;TrancheABQDmin2=0;TrancheAlignmin2=0;Tranc…	GT:DP:GQ:PL	0/1:956:12588:14238,0,12588	CCND1
chr11	76853783	.	T	C	11132	PASS	DPSum=898;HRun=3;HapNoVar=0;NoPLTot=0;PL454WG=219,0,224;PLCG=682,0,1024;PLHSWEx=842,0,963;PLHSWG=748,0,1016;PLILL250=423,0,606;PLILLCLIA=2208,0,2621;PLILLWG=513,0,712;PLIllPCRFree=788,0,450;PLIonEx=600,0,566;PLNCIIonWG=55,0,16;PLPlatGen=3529,0,2749;PLXIll=512,0,1045;PLXPSolWGLS=13,0,214;PLminsum=11132;PLminsumOverDP=12.4;RPA=3,2;RU=G;TrancheABQDmin2=0;TrancheAlignmin2=0;TrancheMapmin2=0;TrancheSS…	GT:DP:GQ:PL	0/1:898:11132:11132,0,12206	MYO7A
chr11	76954788	.	T	TA	14465	PASS	DPSum=906;HRun=6;HapNoVar=0;NoPLTot=0;PL454WG=61,0,225;PLCG=442,0,425;PLHSWEx=2813,0,3339;PLHSWG=887,0,823;PLILL250=790,0,516;PLILLCLIA=1119,0,1235;PLILLWG=777,0,857;PLIllPCRFree=1066,0,820;PLIonEx=912,0,1237;PLNCIIonWG=246,0,371;PLPlatGen=4505,0,4044;PLXIll=667,0,340;PLXPSolWGLS=180,0,412;PLminsum=14465;PLminsumOverDP=15.97;RPA=6,5;RU=A;TrancheABQDmin2=0;TrancheAlignmin2=0;TrancheMapmin2=0;Tranc…	GT:DP:GQ:PL	0/1:906:14465:14465,0,14644	GDPD4
chr11	76954812	.	T	C	11333	PASS	DPSum=852;HRun=6;HapNoVar=0;NoPLTot=0;PL454WG=45,0,137;PLCG=257,0,751;PLHSWEx=2252,0,2141;PLHSWG=767,0,714;PLILL250=593,0,450;PLILLCLIA=1186,0,1256;PLILLWG=217,0,616;PLIllPCRFree=904,0,1054;PLIonEx=478,0,865;PLNCIIonWG=211,0,290;PLPlatGen=3675,0,3809;PLXIll=533,0,197;PLXPSolWGLS=215,0,562;PLminsum=11333;PLminsumOverDP=13.3;RPA=6,5;RU=A;TrancheABQDmin2=0;TrancheAlignmin2=0;TrancheMapmin2=0;Tranche…	GT:DP:GQ:PL	0/1:852:11333:11333,0,12842	GDPD4
chr11	76954833	.	G	A	11007	PASS	DPSum=862;HRun=6;HapNoVar=0;NoPLTot=0;PL454WG=11,0,236;PLCG=546,0,698;PLHSWEx=1285,0,1969;PLHSWG=888,0,710;PLILL250=590,0,399;PLILLCLIA=1122,0,1213;PLILLWG=333,0,351;PLIllPCRFree=952,0,863;PLIonEx=516,0,918;PLNCIIonWG=226,0,321;PLPlatGen=3693,0,3933;PLXIll=540,0,266;PLXPSolWGLS=305,0,304;PLminsum=11007;PLminsumOverDP=12.77;RPA=6,5;RU=A;TrancheABQDmin2=0;TrancheAlignmin2=0;TrancheMapmin2=0;Tranche…	GT:DP:GQ:PL	0/1:862:11007:11007,0,12181	GDPD4
chr11	108044091	.	T	A	12302	PASS	DPSum=850;HRun=0;HapNoVar=0;NoPLTot=0;PL454WG=207,0,196;PLCG=528,0,297;PLHSWEx=1028,0,699;PLHSWG=1482,0,1405;PLILL250=848,0,405;PLILLCLIA=1196,0,1230;PLILLWEx=18,0,51;PLILLWG=472,0,478;PLIllPCRFree=664,0,1055;PLIonEx=512,0,772;PLNCIIonWG=113,0,123;PLPlatGen=4357,0,4081;PLXIll=727,0,1092;PLXPSolWGLS=150,0,255;PLminsum=12139;PLminsumOverDP=14.28;TrancheABQDmin2=0;TrancheAlignmin2=0;TrancheMapmin2=0…	GT:DP:GQ:PL	0/1:850:12139:12302,0,12139	NPAT
chr11	108175462	.	G	A	13126	PASS	DPSum=952;HRun=1;HapNoVar=0;NoPLTot=0;PL454WG=165,0,120;PLCG=612,0,676;PLHSWEx=1145,0,1466;PLHSWG=1376,0,1117;PLILL250=504,0,611;PLILLCLIA=702,0,1081;PLILLWEx=1339,0,1753;PLILLWG=498,0,488;PLIllPCRFree=1052,0,1130;PLIonEx=759,0,679;PLNCIIonWG=117,0,133;PLPlatGen=4320,0,4099;PLXIll=499,0,523;PLXPSolWGLS=38,0,357;PLminsum=13126;PLminsumOverDP=13.79;TrancheABQDmin2=0;TrancheAlignmin2=0;TrancheMapmin…	GT:DP:GQ:PL	0/1:952:13126:13126,0,14233	ATM
chr12	974404	.	T	C	8234	PASS	DPSum=616;HRun=0;HapNoVar=0;NoPLTot=0;PL454WG=287,0,202;PLCG=492,0,645;PLHSWG=1064,0,844;PLILL250=547,0,470;PLILLCLIA=1130,0,1373;PLILLWG=216,0,573;PLIllPCRFree=873,0,610;PLNCIIonWG=2,0,217;PLPlatGen=3274,0,2619;PLXIll=302,0,589;PLXPSolWGLS=47,0,249;PLminsum=8234;PLminsumOverDP=13.37;RPA=3,2;RU=C;TrancheABQDmin2=0;TrancheAlignmin2=0;TrancheMapmin2=0;TrancheSSEmin2=0;YesPLtot=10;allalts=C;datasetc…	GT:DP:GQ:PL	0/1:616:8234:8234,0,8391	WNK1
chr12	9885707	.	A	ATAAGT	15934	PASS	DPSum=1023;HRun=1;HapNoVar=0;NoPLTot=0;PL454WG=107,0,440,440,440,440;PLCG=536,0,974,974,974,974;PLHSWEx=2815,0,5759,5759,5759,5759;PLHSWG=1430,0,2207,2207,2207,2207;PLILL250=1006,0,1624,1624,1624,1624;PLILLCLIA=1321,0,2271,2271,2271,2271;PLILLWG=770,0,1295,1295,1295,1295;PLIllPCRFree=1161,0,2153,2153,2153,2153;PLIonEx=693,0,1143,1143,1143,1143;PLNCIIonWG=193,0,702,702,702,702;PLPlatGen=4984,0,879…	GT:DP:GQ:PL	0/1:1023:15934:15934,0,29858	CLECL1
chr12	12871099	.	T	G	9466	PASS	DPSum=647;HRun=0;HapNoVar=0;NoPLTot=0;PL454WG=89,0,292;PLCG=307,0,317;PLHSWEx=868,0,648;PLHSWG=764,0,885;PLILL250=747,0,317;PLILLCLIA=1261,0,1357;PLILLWEx=369,0,171;PLILLWG=158,0,204;PLIllPCRFree=830,0,227;PLPlatGen=3533,0,2996;PLXIll=540,0,425;PLminsum=7839;PLminsumOverDP=12.12;RPA=3,2;RU=T;TrancheABQDmin2=0;TrancheAlignmin2=0;TrancheMapmin2=0;TrancheSSEmin2=0;YesPLtot=11;allalts=G;datasetcalls=…	GT:DP:GQ:PL	0/1:647:7839:9466,0,7839	CDKN1B
chr12	14976417	.	CTA	C	17961	PASS	DPSum=863;HRun=3;HapNoVar=0;NoPLTot=0;PL454WG=101,0,240;PLCG=725,0,775;PLHSWEx=1567,0,1593;PLHSWG=1696,0,2043;PLILL250=845,0,1100;PLILLCLIA=2049,0,1779;PLILLWG=705,0,1006;PLIllPCRFree=2100,0,946;PLIonEx=903,0,1608;PLNCIIonWG=28,0,342;PLPlatGen=5808,0,5485;PLXIll=1186,0,1101;PLXPSolWGLS=248,0,750;PLminsum=17961;PLminsumOverDP=20.81;RPA=3,2;RU=G;TrancheABQDmin2=0;TrancheAlignmin2=0;TrancheMapmin2=0…	GT:DP:GQ:PL	0/1:863:17961:17961,0,18768	C12orf60
chr12	32791796	.	G	A	11973	PASS	DPSum=790;HRun=3;HapNoVar=0;NoPLTot=0;PL454WG=145,0,209;PLCG=170,0,493;PLHSWEx=764,0,745;PLHSWG=1045,0,1067;PLILL250=676,0,524;PLILLCLIA=1414,0,1477;PLILLWG=410,0,248;PLIllPCRFree=1297,0,835;PLIonEx=507,0,452;PLNCIIonWG=282,0,38;PLPlatGen=4417,0,3375;PLXIll=693,0,683;PLXPSolWGLS=153,0,428;PLminsum=10574;PLminsumOverDP=13.38;RPA=3,2;RU=C;TrancheABQDmin2=0;TrancheAlignmin2=0;TrancheMapmin2=0;Tranch…	GT:DP:GQ:PL	0/1:790:10574:11973,0,10574	FGD4
chr12	48596875	.	C	CA	16840	PASS	DPSum=1094;HRun=2;HapNoVar=0;NoPLTot=0;PL454WG=132,0,225;PLCG=789,0,1280;PLHSWEx=2014,0,2217;PLHSWG=1184,0,925;PLILL250=825,0,337;PLILLCLIA=2936,0,3455;PLILLWG=1070,0,857;PLIllPCRFree=996,0,1097;PLIonEx=2019,0,2385;PLNCIIonWG=91,0,306;PLPlatGen=4146,0,3309;PLXIll=474,0,979;PLXPSolWGLS=164,0,410;PLminsum=16840;PLminsumOverDP=15.39;RPA=2,1;RU=G;TrancheABQDmin2=0;TrancheAlignmin2=0;TrancheMapmin2=0;…	GT:DP:GQ:PL	0/1:1094:16840:16840,0,17782	OR10AD1
chr12	49427108	.	G	A	8847	PASS	DPSum=648;HRun=2;HapNoVar=0;NoPLTot=0;PL454WG=55,0,147;PLCG=176,0,230;PLHSWEx=139,0,192;PLHSWG=786,0,842;PLILL250=649,0,635;PLILLCLIA=2326,0,2165;PLILLWG=214,0,340;PLIllPCRFree=601,0,638;PLNCIIonWG=81,0,13;PLPlatGen=3206,0,3388;PLXIll=614,0,261;PLminsum=8847;PLminsumOverDP=13.65;RPA=2,1;RU=G;TrancheABQDmin2=0;TrancheAlignmin2=0;TrancheMapmin2=0;TrancheSSEmin2=0;YesPLtot=10;allalts=A;datasetcalls=…	GT:DP:GQ:PL	0/1:648:8847:8847,0,8851	KMT2D
chr12	56494991	.	G	A	9984	PASS	DPSum=742;HRun=0;HapNoVar=0;NoPLTot=0;PL454WG=173,0,142;PLCG=502,0,377;PLHSWEx=1333,0,1210;PLHSWG=665,0,707;PLILL250=592,0,481;PLILLCLIA=1512,0,917;PLILLWG=528,0,318;PLIllPCRFree=514,0,763;PLIonEx=475,0,575;PLNCIIonWG=120,0,131;PLPlatGen=2862,0,2831;PLXIll=529,0,480;PLXPSolWGLS=179,0,213;PLminsum=9145;PLminsumOverDP=12.32;TrancheABQDmin2=0;TrancheAlignmin2=0;TrancheMapmin2=0;TrancheSSEmin2=0;YesP…	GT:DP:GQ:PL	0/1:742:9145:9984,0,9145	ERBB3
chr12	64712546	.	A	AGTT	13995	PASS	DPSum=691;HRun=2;HapNoVar=0;NoPLTot=0;PL454WG=140,0,511;PLCG=417,0,511;PLHSWG=1540,0,1685;PLILL250=1455,0,1133;PLILLCLIA=2786,0,2232;PLILLWG=294,0,1293;PLIllPCRFree=884,0,1750;PLNCIIonWG=111,0,46;PLPlatGen=5026,0,6323;PLXIll=889,0,605;PLXPSolWGLS=453,0,351;PLminsum=13995;PLminsumOverDP=20.25;RPA=1,2;RU=GTT;TrancheABQDmin2=0;TrancheAlignmin2=0;TrancheMapmin2=0;TrancheSSEmin2=0;YesPLtot=11;allalts=…	GT:DP:GQ:PL	0/1:691:13995:13995,0,16440	C12orf56
chr12	88474130	.	C	T	14846	PASS	DPSum=1041;HRun=6;HapNoVar=0;NoPLTot=0;PL454WG=79,0,129;PLCG=623,0,461;PLHSWEx=2229,0,2278;PLHSWG=1517,0,722;PLILL250=662,0,776;PLILLCLIA=1386,0,916;PLILLWG=606,0,218;PLIllPCRFree=697,0,938;PLIonEx=1741,0,1704;PLNCIIonWG=107,0,67;PLPlatGen=4218,0,4044;PLXIll=829,0,536;PLXPSolWGLS=152,0,153;PLminsum=12942;PLminsumOverDP=12.43;RPA=6,5;RU=T;TrancheABQDmin2=0;TrancheAlignmin2=0;TrancheMapmin2=0;Tranc…	GT:DP:GQ:PL	0/1:1041:12942:14846,0,12942	CEP290
chr12	102224436	.	C	T	7125	PASS	DPSum=601;HRun=4;HapNoVar=0;NoPLTot=0;PL454WG=28,0,29;PLCG=178,0,749;PLHSWEx=761,0,899;PLHSWG=174,0,368;PLILL250=245,0,248;PLILLCLIA=1094,0,1052;PLILLWG=250,0,182;PLIllPCRFree=672,0,1007;PLIonEx=284,0,224;PLNCIIonWG=23,0,26;PLPlatGen=3219,0,3362;PLXIll=197,0,198;PLminsum=7125;PLminsumOverDP=11.86;RPA=4,3;RU=C;TrancheABQDmin2=0;TrancheAlignmin2=0;TrancheMapmin2=0;TrancheSSEmin2=0;YesPLtot=12;allal…	GT:DP:GQ:PL	0/1:601:7125:7125,0,8344	GNPTAB
chr12	103234252	.	T	C	13663	PASS	DPSum=1034;HRun=0;HapNoVar=0;NoPLTot=0;PL454WG=207,0,208;PLCG=322,0,721;PLHSWEx=3353,0,3175;PLHSWG=1189,0,1041;PLILL250=461,0,648;PLILLCLIA=1160,0,1565;PLILLWG=444,0,317;PLIllPCRFree=935,0,929;PLIonEx=1056,0,1338;PLNCIIonWG=159,0,107;PLPlatGen=3530,0,3431;PLXIll=622,0,545;PLXPSolWGLS=225,0,370;PLminsum=13663;PLminsumOverDP=13.21;TrancheABQDmin2=0;TrancheAlignmin2=0;TrancheMapmin2=0;TrancheSSEmin2…	GT:DP:GQ:PL	0/1:1034:13663:13663,0,14395	PAH
chr12	104373728	.	G	GA	4367	PASS	DPSum=950;HRun=2;HapNoVar=0;NoPLTot=0;PLHSWEx=748,0,1734;PLHSWG=648,0,2415;PLILLCLIA=15,0,1431;PLILLWEx=124,0,20;PLILLWG=648,0,769;PLIllPCRFree=407,0,1487;PLIonEx=14,0,3691;PLNCIIonWG=55,0,58;PLPlatGen=1493,0,5265;PLXIll=9,0,885;PLXPSolWGLS=206,0,458;PLminsum=4367;PLminsumOverDP=4.6;RPA=6,7;RU=A;TrancheABQDmin2=0;TrancheAlignmin2=0;TrancheMapmin2=0;TrancheSSEmin2=0;YesPLtot=7;allalts=GA;datasetca…	GT:DP:GQ:PL	0/1:950:4367:4367,0,18213	TDG
chr12	132547068	.	G	GGCA	5863	PASS	DPSum=488;HRun=0;HapNoVar=0;NoPLTot=0;PL454WG=60,0,117;PLHSWG=369,0,241;PLILL250=363,0,803;PLILLCLIA=1963,0,2913;PLIllPCRFree=531,0,611;PLPlatGen=2217,0,2839;PLXIll=360,0,463;PLminsum=5863;PLminsumOverDP=12.01;TrancheABQDmin2=0;TrancheAlignmin2=0;TrancheMapmin2=0;TrancheSSEmin2=0;YesPLtot=7;allalts=GGCA;datasetcalls=7;geno=2;genoMapGood=7;platformbias=none;platformnames=ill,454;platforms=2;varTyp…	GT:DP:GQ:PL	0/1:488:5863:5863,0,7987	EP400
chr12	133220526	.	T	C	19779	PASS	DPSum=1348;HRun=3;HapNoVar=0;NoPLTot=0;PL454WG=122,0,198;PLCG=487,0,555;PLHSWEx=3969,0,3305;PLHSWG=679,0,1132;PLILL250=488,0,595;PLILLCLIA=2725,0,1991;PLILLWEx=3656,0,3351;PLILLWG=230,0,804;PLIllPCRFree=1008,0,534;PLIonEx=1815,0,1220;PLNCIIonWG=249,0,85;PLPlatGen=3679,0,3665;PLXIll=634,0,378;PLXPSolWGLS=38,0,200;PLminsum=18013;PLminsumOverDP=13.36;RPA=3,2;RU=C;TrancheABQDmin2=0;TrancheAlignmin2=0…	GT:DP:GQ:PL	0/1:1348:18013:19779,0,18013	POLE
chr12	133257837	.	C	A	14522	PASS	DPSum=1164;HRun=3;HapNoVar=0;NoPLTot=0;PL454WG=167,0,116;PLCG=280,0,618;PLHSWEx=2353,0,4451;PLHSWG=849,0,1225;PLILL250=725,0,420;PLILLCLIA=1278,0,1845;PLILLWEx=3217,0,3567;PLILLWG=324,0,405;PLIllPCRFree=845,0,702;PLIonEx=457,0,273;PLNCIIonWG=74,0,52;PLPlatGen=3154,0,2752;PLXIll=680,0,485;PLXPSolWGLS=119,0,290;PLminsum=14522;PLminsumOverDP=12.48;RPA=3,2;RU=C;TrancheABQDmin2=0;TrancheAlignmin2=0;Tr…	GT:DP:GQ:PL	0/1:1164:14522:14522,0,17201	POLE
chr13	19748038	.	C	T	11215	PASS	DPSum=892;HRun=6;HapNoVar=0;NoPLTot=0;PLCG=219,0,496;PLHSWEx=2244,0,2537;PLHSWG=881,0,467;PLILL250=394,0,386;PLILLCLIA=1608,0,1789;PLILLWG=324,0,181;PLIllPCRFree=858,0,654;PLIonEx=903,0,1030;PLNCIIonWG=31,0,38;PLPlatGen=3130,0,3020;PLXIll=551,0,839;PLXPSolWGLS=72,0,278;PLminsum=11215;PLminsumOverDP=12.57;RPA=6,5;RU=G;TrancheABQDmin2=0;TrancheAlignmin2=0;TrancheMapmin2=0;TrancheSSEmin2=0;YesPLtot=…	GT:DP:GQ:PL	0/1:892:11215:11215,0,11715	TUBA3C
chr13	19751229	.	T	C	11892	PASS	DPSum=1222;HRun=0;HapNoVar=0;NoPLTot=0;PL454WG=95,0,266;PLCG=269,0,402;PLHSWEx=1654,0,3797;PLHSWG=787,0,961;PLILL250=478,0,290;PLILLCLIA=2723,0,3943;PLILLWG=329,0,297;PLIllPCRFree=743,0,538;PLIonEx=1082,0,1177;PLPlatGen=3247,0,3034;PLXIll=335,0,527;PLXPSolWGLS=150,0,59;PLminsum=11892;PLminsumOverDP=9.73;TrancheABQDmin2=0;TrancheAlignmin2=0;TrancheMapmin2=0;TrancheSSEmin2=0;YesPLtot=12;allalts=C;d…	GT:DP:GQ:PL	0/1:1222:11892:11892,0,15291	TUBA3C
chr13	19751657	.	G	T	10466	PASS	DPSum=1035;HRun=0;HapNoVar=0;NoPLTot=0;PL454WG=131,0,15;PLCG=370,0,526;PLHSWEx=1639,0,1701;PLHSWG=758,0,1157;PLILL250=543,0,362;PLILLCLIA=1547,0,1470;PLILLWG=196,0,182;PLIllPCRFree=606,0,939;PLIonEx=976,0,1235;PLPlatGen=3221,0,3543;PLXIll=373,0,360;PLXPSolWGLS=106,0,132;PLminsum=10466;PLminsumOverDP=10.11;TrancheABQDmin2=0;TrancheAlignmin2=0;TrancheMapmin2=90;TrancheSSEmin2=0;YesPLtot=11;allalts=…	GT:DP:GQ:PL	0/1:1035:10466:10466,0,11622	TUBA3C
chr13	19751694	.	A	G	8866	PASS	DPSum=937;HRun=0;HapNoVar=0;NoPLTot=0;PL454WG=109,0,52;PLCG=137,0,778;PLHSWEx=1008,0,1277;PLHSWG=521,0,901;PLILL250=471,0,463;PLILLCLIA=1730,0,1645;PLILLWG=160,0,283;PLIllPCRFree=447,0,527;PLIonEx=1058,0,1273;PLNCIIonWG=12,0,96;PLPlatGen=2627,0,3038;PLXIll=493,0,428;PLXPSolWGLS=93,0,117;PLminsum=8866;PLminsumOverDP=9.46;TrancheABQDmin2=0;TrancheAlignmin2=0;TrancheMapmin2=0;TrancheSSEmin2=0;YesPLt…	GT:DP:GQ:PL	0/1:937:8866:8866,0,10878	TUBA3C
chr13	19753554	.	C	T	9634	PASS	DPSum=886;HRun=4;HapNoVar=0;NoPLTot=0;PL454WG=140,0,210;PLCG=391,0,317;PLHSWEx=1836,0,4258;PLHSWG=820,0,721;PLILL250=535,0,553;PLILLCLIA=918,0,2668;PLILLWG=496,0,374;PLIllPCRFree=674,0,679;PLPlatGen=3233,0,3277;PLXIll=431,0,777;PLXPSolWGLS=160,0,173;PLminsum=9634;PLminsumOverDP=10.87;RPA=4,3;RU=T;TrancheABQDmin2=0;TrancheAlignmin2=0;TrancheMapmin2=0;TrancheSSEmin2=0;YesPLtot=11;allalts=T;datasetc…	GT:DP:GQ:PL	0/1:886:9634:9634,0,14007	TUBA3C
chr13	19753575	.	A	G	9923	PASS	DPSum=899;HRun=4;HapNoVar=1;NoPLTot=0;PL454WG=121,0,284;PLCG=457,0,403;PLHSWEx=2260,0,4235;PLHSWG=925,0,703;PLILL250=485,0,492;PLILLCLIA=1127,0,2186;PLILLWG=198,0,548;PLIllPCRFree=714,0,608;PLPlatGen=3172,0,2943;PLXIll=426,0,660;PLXPSolWGLS=38,0,304;PLminsum=9923;PLminsumOverDP=11.04;RPA=4,3;RU=T;TrancheABQDmin2=0;TrancheAlignmin2=0;TrancheMapmin2=0;TrancheSSEmin2=0;YesPLtot=11;allalts=G;datasetc…	GT:DP:GQ:PL	0/1:899:9923:9923,0,13366	TUBA3C
chr13	28611382	.	T	G	15149	PASS	DPSum=1072;HRun=0;HapNoVar=0;NoPLTot=0;PL454WG=211,0,214;PLCG=676,0,448;PLHSWEx=4009,0,3379;PLHSWG=1263,0,951;PLILL250=860,0,532;PLILLCLIA=1672,0,1410;PLILLWEx=61,0,36;PLILLWG=391,0,715;PLIllPCRFree=891,0,1324;PLIonEx=335,0,318;PLNCIIonWG=94,0,823;PLPlatGen=3678,0,4768;PLXIll=734,0,688;PLXPSolWGLS=274,0,653;PLminsum=15149;PLminsumOverDP=14.13;TrancheABQDmin2=0;TrancheAlignmin2=0;TrancheMapmin2=0;…	GT:DP:GQ:PL	0/1:1072:15149:15149,0,16259	FLT3
chr13	52508979	.	C	T	14222	PASS	DPSum=1032;HRun=11;HapNoVar=0;NoPLTot=0;PL454WG=252,0,84;PLCG=264,0,236;PLHSWEx=2874,0,4067;PLHSWG=876,0,789;PLILL250=410,0,427;PLILLCLIA=3540,0,3967;PLILLWG=441,0,424;PLIllPCRFree=848,0,731;PLIonEx=152,0,383;PLNCIIonWG=133,0,85;PLPlatGen=3766,0,3122;PLXIll=666,0,746;PLminsum=14222;PLminsumOverDP=13.78;RPA=11,9;RU=T;TrancheABQDmin2=0;TrancheAlignmin2=0;TrancheMapmin2=0;TrancheSSEmin2=0;YesPLtot=1…	GT:DP:GQ:PL	0/1:1032:14222:14222,0,15061	ATP7B
chr13	52515354	.	A	G	12295	PASS	DPSum=963;HRun=0;HapNoVar=0;NoPLTot=0;PLCG=657,0,707;PLHSWEx=2443,0,3602;PLHSWG=1372,0,987;PLILL250=643,0,849;PLILLCLIA=1278,0,1218;PLILLWG=660,0,471;PLIllPCRFree=714,0,700;PLPlatGen=3980,0,3262;PLXIll=338,0,605;PLXPSolWGLS=210,0,599;PLminsum=12295;PLminsumOverDP=12.77;TrancheABQDmin2=0;TrancheAlignmin2=0;TrancheMapmin2=0;TrancheSSEmin2=0;YesPLtot=10;allalts=G;datasetcalls=10;geno=2;genoMapGood=1…	GT:DP:GQ:PL	0/1:963:12295:12295,0,13000	ATP7B
chr13	52523808	.	C	T	12930	PASS	DPSum=950;HRun=2;HapNoVar=0;NoPLTot=0;PL454WG=255,0,291;PLCG=326,0,636;PLHSWEx=2607,0,3276;PLHSWG=1448,0,1810;PLILL250=683,0,740;PLILLCLIA=1446,0,1040;PLILLWG=564,0,621;PLIllPCRFree=804,0,846;PLPlatGen=3832,0,4537;PLXIll=782,0,770;PLXPSolWGLS=183,0,494;PLminsum=12930;PLminsumOverDP=13.61;RPA=2,1;RU=T;TrancheABQDmin2=0;TrancheAlignmin2=0;TrancheMapmin2=0;TrancheSSEmin2=0;YesPLtot=11;allalts=T;data…	GT:DP:GQ:PL	0/1:950:12930:12930,0,15061	ATP7B
chr13	52524488	.	T	C	12819	PASS	DPSum=903;HRun=4;HapNoVar=0;NoPLTot=0;PL454WG=148,0,156;PLCG=605,0,666;PLHSWEx=2205,0,2470;PLHSWG=1213,0,1257;PLILL250=638,0,393;PLILLCLIA=2104,0,2325;PLILLWG=776,0,436;PLIllPCRFree=890,0,593;PLNCIIonWG=7,0,94;PLPlatGen=3579,0,2986;PLXIll=654,0,815;PLminsum=12191;PLminsumOverDP=13.5;RPA=4,3;RU=G;TrancheABQDmin2=0;TrancheAlignmin2=0;TrancheMapmin2=0;TrancheSSEmin2=0;YesPLtot=10;allalts=C;datasetca…	GT:DP:GQ:PL	0/1:903:12191:12819,0,12191	ATP7B
chr13	52544805	.	C	G	14577	PASS	DPSum=1106;HRun=3;HapNoVar=0;NoPLTot=0;PL454WG=211,0,106;PLCG=623,0,696;PLHSWEx=2801,0,4538;PLHSWG=966,0,1160;PLILL250=813,0,458;PLILLCLIA=1342,0,2281;PLILLWG=517,0,296;PLIllPCRFree=1028,0,796;PLIonEx=1634,0,1977;PLNCIIonWG=197,0,156;PLPlatGen=3804,0,4257;PLXIll=473,0,526;PLXPSolWGLS=168,0,238;PLminsum=14577;PLminsumOverDP=13.18;RPA=3,2;RU=G;TrancheABQDmin2=0;TrancheAlignmin2=0;TrancheMapmin2=0;T…	GT:DP:GQ:PL	0/1:1106:14577:14577,0,17485	ATP7B
chr13	52548140	.	A	C	13567	PASS	DPSum=1007;HRun=3;HapNoVar=0;NoPLTot=0;PL454WG=85,0,173;PLCG=409,0,830;PLHSWEx=3306,0,3321;PLHSWG=1108,0,1373;PLILL250=637,0,659;PLILLCLIA=1614,0,2239;PLILLWEx=27,0,27;PLILLWG=588,0,650;PLIllPCRFree=835,0,982;PLPlatGen=3804,0,3752;PLXIll=729,0,756;PLXPSolWGLS=425,0,541;PLminsum=13567;PLminsumOverDP=13.47;RPA=3,2;RU=C;TrancheABQDmin2=0;TrancheAlignmin2=0;TrancheMapmin2=0;TrancheSSEmin2=0;YesPLtot=…	GT:DP:GQ:PL	0/1:1007:13567:13567,0,15303	ATP7B
chr13	77574983	.	A	G	12538	PASS	DPSum=901;HRun=6;HapNoVar=0;NoPLTot=0;PL454WG=261,0,172;PLCG=362,0,649;PLHSWEx=1178,0,1112;PLHSWG=1047,0,1259;PLILL250=673,0,863;PLILLCLIA=769,0,643;PLILLWG=394,0,743;PLIllPCRFree=1467,0,802;PLIonEx=996,0,1857;PLNCIIonWG=93,0,317;PLPlatGen=4383,0,3923;PLXIll=912,0,315;PLXPSolWGLS=3,0,285;PLminsum=12538;PLminsumOverDP=13.92;RPA=6,5;RU=T;TrancheABQDmin2=0;TrancheAlignmin2=0;TrancheMapmin2=0;Tranche…	GT:DP:GQ:PL	0/1:901:12538:12538,0,12940	CLN5
chr14	23240713	.	T	TAGC	18059	PASS	DPSum=1369;HRun=2;HapNoVar=0;NoPLTot=0;PL454WG=141,0,442,442,442,442;PLCG=62,0,148,148,148,148;PLHSWEx=3219,0,5504,5504,5504,5504;PLHSWG=843,0,1215,1215,1215,1215;PLILL250=844,0,1185,1185,1185,1185;PLILLCLIA=1953,0,1754,1953,1953,1953;PLILLWEx=5050,0,7765,7765,7765,7765;PLILLWG=361,0,805,805,805,805;PLIllPCRFree=945,0,1050,1050,1050,1050;PLIonEx=311,0,385,385,385,385;PLNCIIonWG=41,0,250,250,250,2…	GT:DP:GQ:PL	0/1:1369:18059:18059,0,25562	OXA1L
chr14	23548783	.	A	AGAACGT	17017	PASS	DPSum=1366;HRun=0;HapNoVar=0;NoPLTot=0;PL454WG=222,0,283,283,283,283;PLCG=31,0,529,529,529,529;PLHSWEx=4320,0,10287,10287,10287,10287;PLHSWG=1077,0,2174,2174,2174,2174;PLILL250=819,0,1457,1457,1457,1457;PLILLCLIA=1600,0,4186,4186,4186,4186;PLILLWEx=2301,0,7646,7646,7646,7646;PLILLWG=355,0,671,671,671,671;PLIllPCRFree=1027,0,1600,1600,1600,1600;PLIonEx=970,0,1744,1744,1744,1744;PLNCIIonWG=136,0,30…	GT:DP:GQ:PL	0/1:1366:17017:17017,0,39093	ACIN1
chr14	59972023	.	TTTC	T	14584	PASS	DPSum=643;HRun=4;HapNoVar=0;NoPLTot=0;PL454WG=170,0,213;PLCG=617,0,361;PLHSWG=2194,0,1652;PLILL250=903,0,1033;PLILLCLIA=1065,0,1510;PLILLWG=525,0,733;PLIllPCRFree=1818,0,1333;PLNCIIonWG=374,0,225;PLPlatGen=6063,0,5969;PLXIll=811,0,677;PLXPSolWGLS=44,0,155;PLminsum=13861;PLminsumOverDP=21.56;RPA=4,3;RU=G;TrancheABQDmin2=0;TrancheAlignmin2=0;TrancheMapmin2=0;TrancheSSEmin2=0;YesPLtot=11;allalts=T;d…	GT:DP:GQ:PL	0/1:643:13861:14584,0,13861	JKAMP
chr14	74943295	.	T	C	9916	PASS	DPSum=755;HRun=0;HapNoVar=0;NoPLTot=0;PL454WG=124,0,124;PLCG=593,0,863;PLHSWG=922,0,978;PLILL250=552,0,346;PLILLCLIA=1675,0,1976;PLILLWG=367,0,583;PLIllPCRFree=964,0,782;PLNCIIonWG=111,0,101;PLPlatGen=3775,0,4033;PLXIll=567,0,754;PLXPSolWGLS=266,0,204;PLminsum=9916;PLminsumOverDP=13.13;TrancheABQDmin2=0;TrancheAlignmin2=0;TrancheMapmin2=0;TrancheSSEmin2=0;YesPLtot=11;allalts=C;datasetcalls=11;gen…	GT:DP:GQ:PL	0/1:755:9916:9916,0,10744	NPC2
chr14	86089315	.	G	A	13615	PASS	DPSum=1046;HRun=2;HapNoVar=0;NoPLTot=0;PL454WG=258,0,74;PLCG=583,0,603;PLHSWEx=3371,0,3310;PLHSWG=907,0,623;PLILL250=336,0,566;PLILLCLIA=2383,0,2108;PLILLWG=494,0,515;PLIllPCRFree=645,0,569;PLIonEx=1058,0,1279;PLPlatGen=2745,0,2854;PLXIll=529,0,501;PLXPSolWGLS=306,0,326;PLminsum=13328;PLminsumOverDP=12.74;RPA=2,1;RU=G;TrancheABQDmin2=0;TrancheAlignmin2=0;TrancheMapmin2=0;TrancheSSEmin2=0;YesPLtot…	GT:DP:GQ:PL	0/1:1046:13328:13615,0,13328	FLRT2
chr15	40268998	.	G	GGACGAC	8372	PASS	DPSum=593;HRun=0;HapNoVar=0;NoPLTot=0;PL454WG=154,0,239,239,239,239;PLHSWEx=2706,0,6470,6470,6470,6470;PLHSWG=168,0,658,658,658,658;PLILL250=711,0,932,932,932,932;PLILLCLIA=1208,0,2621,2621,2621,2621;PLILLWG=130,0,343,343,343,343;PLIllPCRFree=569,0,1218,1218,1218,1218;PLIonEx=251,0,686,686,686,686;PLNCIIonWG=73,0,200,200,200,200;PLPlatGen=2233,0,5026,5026,5026,5026;PLXIll=169,0,356,356,356,356;PL…	GT:DP:GQ:PL	0/1:593:8372:8372,0,18749	EIF2AK4
chr15	49284747	.	TTCC	T	17522	PASS	DPSum=1073;HRun=2;HapNoVar=0;NoPLTot=0;PL454WG=265,0,80;PLCG=429,0,372;PLHSWEx=2515,0,2510;PLHSWG=1681,0,1320;PLILL250=713,0,1399;PLILLCLIA=2239,0,2873;PLILLWG=286,0,1104;PLIllPCRFree=1283,0,1376;PLIonEx=2285,0,2811;PLNCIIonWG=252,0,88;PLPlatGen=4603,0,4497;PLXIll=932,0,768;PLXPSolWGLS=39,0,205;PLminsum=17522;PLminsumOverDP=16.33;RPA=2,1;RU=G;TrancheABQDmin2=0;TrancheAlignmin2=0;TrancheMapmin2=0;…	GT:DP:GQ:PL	0/1:1073:17522:17522,0,19403	SECISBP2L
chr15	63918307	.	G	C	12300	PASS	DPSum=944;HRun=3;HapNoVar=0;NoPLTot=0;PL454WG=311,0,82;PLCG=319,0,555;PLHSWEx=1625,0,1943;PLHSWG=1197,0,1013;PLILL250=379,0,758;PLILLCLIA=2037,0,3148;PLILLWG=99,0,637;PLIllPCRFree=760,0,896;PLIonEx=325,0,345;PLNCIIonWG=120,0,91;PLPlatGen=3971,0,4122;PLXIll=1030,0,438;PLXPSolWGLS=127,0,156;PLminsum=12300;PLminsumOverDP=13.03;RPA=3,2;RU=G;TrancheABQDmin2=0;TrancheAlignmin2=0;TrancheMapmin2=0;Tranch…	GT:DP:GQ:PL	0/1:944:12300:12300,0,14184	HERC1
chr15	63948368	.	C	T	12008	PASS	DPSum=890;HRun=2;HapNoVar=0;NoPLTot=0;PL454WG=177,0,223;PLCG=597,0,805;PLHSWEx=1187,0,1110;PLHSWG=1038,0,1110;PLILL250=630,0,965;PLILLCLIA=1823,0,1826;PLILLWG=681,0,751;PLIllPCRFree=661,0,1214;PLIonEx=530,0,702;PLNCIIonWG=23,0,50;PLPlatGen=3880,0,3449;PLXIll=652,0,519;PLXPSolWGLS=129,0,558;PLminsum=12008;PLminsumOverDP=13.49;RPA=2,1;RU=C;TrancheABQDmin2=0;TrancheAlignmin2=0;TrancheMapmin2=0;Tranc…	GT:DP:GQ:PL	0/1:890:12008:12008,0,13282	HERC1
chr15	88680684	.	G	A	14885	PASS	DPSum=1065;HRun=2;HapNoVar=0;NoPLTot=0;PL454WG=116,0,139;PLCG=554,0,815;PLHSWEx=1785,0,2135;PLHSWG=1134,0,592;PLILL250=694,0,427;PLILLCLIA=3211,0,2791;PLILLWEx=1018,0,1381;PLILLWG=493,0,308;PLIllPCRFree=998,0,1089;PLIonEx=384,0,319;PLPlatGen=3709,0,3791;PLXIll=662,0,699;PLXPSolWGLS=127,0,125;PLminsum=14611;PLminsumOverDP=13.72;RPA=2,1;RU=C;TrancheABQDmin2=0;TrancheAlignmin2=0;TrancheMapmin2=0;Tra…	GT:DP:GQ:PL	0/1:1065:14611:14885,0,14611	NTRK3
chr15	89804043	.	C	T	12563	PASS	DPSum=1015;HRun=2;HapNoVar=0;NoPLTot=0;PL454WG=125,0,223;PLCG=425,0,725;PLHSWEx=2712,0,3513;PLHSWG=1238,0,716;PLILL250=508,0,453;PLILLCLIA=1537,0,1060;PLILLWG=467,0,422;PLIllPCRFree=607,0,1122;PLIonEx=1279,0,1494;PLNCIIonWG=153,0,98;PLPlatGen=2771,0,3824;PLXIll=608,0,489;PLXPSolWGLS=133,0,344;PLminsum=12563;PLminsumOverDP=12.38;RPA=2,1;RU=G;TrancheABQDmin2=0;TrancheAlignmin2=0;TrancheMapmin2=0;Tr…	GT:DP:GQ:PL	0/1:1015:12563:12563,0,14483	FANCI
chr15	89817440	.	G	A	12057	PASS	DPSum=734;HRun=2;HapNoVar=0;NoPLTot=0;PL454WG=80,0,126;PLCG=308,0,695;PLHSWEx=217,0,152;PLHSWG=1703,0,1191;PLILL250=1171,0,485;PLILLCLIA=1162,0,869;PLILLWG=422,0,574;PLIllPCRFree=1289,0,1056;PLIonEx=202,0,283;PLNCIIonWG=79,0,66;PLPlatGen=4797,0,3567;PLXIll=627,0,671;PLminsum=9735;PLminsumOverDP=13.26;RPA=2,1;RU=A;TrancheABQDmin2=0;TrancheAlignmin2=0;TrancheMapmin2=0;TrancheSSEmin2=0;YesPLtot=12;a…	GT:DP:GQ:PL	0/1:734:9735:12057,0,9735	FANCI
chr15	89836228	.	G	C	13026	PASS	DPSum=990;HRun=2;HapNoVar=0;NoPLTot=0;PL454WG=31,0,266;PLCG=151,0,510;PLHSWEx=1678,0,1763;PLHSWG=1379,0,1573;PLILL250=497,0,584;PLILLCLIA=1130,0,1280;PLILLWG=601,0,474;PLIllPCRFree=736,0,1162;PLIonEx=2407,0,1913;PLNCIIonWG=243,0,28;PLPlatGen=3543,0,4860;PLXIll=526,0,442;PLXPSolWGLS=104,0,319;PLminsum=13026;PLminsumOverDP=13.16;RPA=2,1;RU=G;TrancheABQDmin2=0;TrancheAlignmin2=0;TrancheMapmin2=0;Tra…	GT:DP:GQ:PL	0/1:990:13026:13026,0,15174	FANCI
chr15	89858602	.	T	C	11684	PASS	DPSum=1043;HRun=8;HapNoVar=0;NoPLTot=0;PL454WG=100,0,148;PLCG=506,0,989;PLHSWEx=2174,0,3606;PLHSWG=492,0,948;PLILL250=439,0,492;PLILLCLIA=1471,0,1605;PLILLWG=543,0,694;PLIllPCRFree=709,0,1087;PLIonEx=888,0,884;PLNCIIonWG=183,0,101;PLPlatGen=3375,0,3320;PLXIll=457,0,349;PLXPSolWGLS=347,0,332;PLminsum=11684;PLminsumOverDP=11.2;RPA=8,7;RU=T;TrancheABQDmin2=0;TrancheAlignmin2=0;TrancheMapmin2=0;Tranc…	GT:DP:GQ:PL	0/1:1043:11684:11684,0,14555	FANCI
chr16	1823389	.	CG	C	5700	PASS	DPSum=421;HRun=3;HapNoVar=0;NoPLTot=0;PL454WG=29,0,110;PLCG=27,0,101;PLHSWEx=35,0,35;PLHSWG=60,0,176;PLILL250=637,0,400;PLILLCLIA=1598,0,1919;PLILLWG=107,0,66;PLIllPCRFree=475,0,580;PLPlatGen=2732,0,2579;PLminsum=5700;PLminsumOverDP=13.54;RPA=3,2;RU=C;TrancheABQDmin2=0;TrancheAlignmin2=0;TrancheMapmin2=0;TrancheSSEmin2=0;YesPLtot=9;allalts=C;datasetcalls=9;geno=2;genoMapGood=9;platformbias=none;p…	GT:DP:GQ:PL	0/1:421:5700:5700,0,5966	EME2
chr16	1823444	.	C	G	6006	PASS	DPSum=474;HRun=3;HapNoVar=0;NoPLTot=0;PL454WG=58,0,58;PLCG=191,0,269;PLHSWG=234,0,2;PLILL250=450,0,488;PLILLCLIA=1300,0,857;PLILLWG=198,0,63;PLIllPCRFree=716,0,363;PLNCIIonWG=18,0,72;PLPlatGen=2841,0,2624;PLminsum=4796;PLminsumOverDP=10.12;RPA=3,2;RU=C;TrancheABQDmin2=0;TrancheAlignmin2=0;TrancheMapmin2=0;TrancheSSEmin2=0;YesPLtot=7;allalts=G;datasetcalls=9;geno=2;genoMapGood=7;platformbias=none;…	GT:DP:GQ:PL	0/1:474:4796:6006,0,4796	EME2
chr16	2049849	.	T	C	6475	PASS	DPSum=609;HRun=3;HapNoVar=0;NoPLTot=0;PL454WG=116,0,213;PLCG=101,0,585;PLHSWEx=118,0,176;PLHSWG=223,0,491;PLILL250=278,0,475;PLILLCLIA=1810,0,1595;PLILLWG=82,0,286;PLIllPCRFree=494,0,768;PLIonEx=52,0,56;PLPlatGen=2683,0,3670;PLXIll=518,0,525;PLminsum=6475;PLminsumOverDP=10.63;RPA=3,2;RU=C;TrancheABQDmin2=0;TrancheAlignmin2=0;TrancheMapmin2=0;TrancheSSEmin2=0;YesPLtot=11;allalts=C;datasetcalls=11;…	GT:DP:GQ:PL	0/1:609:6475:6475,0,8840	ZNF598
chr16	2049882	.	G	GTCC	6983	PASS	DPSum=490;HRun=3;HapNoVar=0;NoPLTot=0;PL454WG=159,0,289,289,289,289;PLHSWG=405,0,639,639,639,639;PLILL250=421,0,561,561,561,561;PLILLCLIA=2045,0,2125,2125,2125,2125;PLILLWG=79,0,280,280,280,280;PLIllPCRFree=573,0,1303,1303,1303,1303;PLIonEx=94,0,94,94,94,94;PLPlatGen=2597,0,4311,4311,4311,4311;PLXIll=610,0,462,610,610,610;PLminsum=6983;PLminsumOverDP=14.25;RPA=3,2;RU=C;TrancheABQDmin2=90;TrancheA…	GT:DP:GQ:PL	0/1:490:6983:6983,0,10064	ZNF598
chr16	3304626	.	C	G	7221	PASS	DPSum=580;HRun=3;HapNoVar=0;NoPLTot=0;PLCG=172,0,290;PLHSWEx=290,0,175;PLHSWG=289,0,286;PLILL250=567,0,484;PLILLCLIA=1131,0,1667;PLILLWG=96,0,131;PLIllPCRFree=897,0,1155;PLIonEx=51,0,19;PLNCIIonWG=42,0,23;PLPlatGen=3586,0,3577;PLXIll=100,0,188;PLminsum=7221;PLminsumOverDP=12.45;RPA=3,2;RU=G;TrancheABQDmin2=0;TrancheAlignmin2=0;TrancheMapmin2=0;TrancheSSEmin2=0;YesPLtot=10;allalts=G;datasetcalls=1…	GT:DP:GQ:PL	0/1:580:7221:7221,0,7995	MEFV
chr16	3639230	.	G	A	10705	PASS	DPSum=842;HRun=2;HapNoVar=0;NoPLTot=0;PL454WG=109,0,216;PLCG=374,0,675;PLHSWEx=3172,0,3145;PLHSWG=689,0,604;PLILL250=483,0,324;PLILLCLIA=1657,0,1990;PLILLWG=210,0,249;PLIllPCRFree=637,0,738;PLNCIIonWG=72,0,53;PLPlatGen=2842,0,2884;PLXIll=460,0,651;PLminsum=10705;PLminsumOverDP=12.71;RPA=2,1;RU=C;TrancheABQDmin2=0;TrancheAlignmin2=0;TrancheMapmin2=0;TrancheSSEmin2=0;YesPLtot=11;allalts=A;datasetca…	GT:DP:GQ:PL	0/1:842:10705:10705,0,11529	SLX4
chr16	11348706	.	C	G	9917	PASS	DPSum=728;HRun=3;HapNoVar=0;NoPLTot=0;PL454WG=55,0,27;PLCG=387,0,338;PLHSWEx=743,0,586;PLHSWG=226,0,520;PLILL250=477,0,295;PLILLCLIA=2800,0,2786;PLILLWG=233,0,270;PLIllPCRFree=862,0,672;PLIonEx=318,0,485;PLPlatGen=3288,0,3285;PLXIll=453,0,354;PLXPSolWGLS=75,0,50;PLminsum=9668;PLminsumOverDP=13.28;RPA=3,2;RU=C;TrancheABQDmin2=0;TrancheAlignmin2=0;TrancheMapmin2=0;TrancheSSEmin2=0;YesPLtot=12;allal…	GT:DP:GQ:PL	0/1:728:9668:9917,0,9668	SOCS1
chr16	14029033	.	G	A	14766	PASS	DPSum=1114;HRun=0;HapNoVar=0;NoPLTot=0;PL454WG=63,0,346;PLCG=788,0,859;PLHSWEx=3210,0,3688;PLHSWG=1297,0,1230;PLILL250=789,0,449;PLILLCLIA=1713,0,1334;PLILLWG=527,0,768;PLIllPCRFree=770,0,947;PLIonEx=546,0,1111;PLNCIIonWG=142,0,115;PLPlatGen=4170,0,4367;PLXIll=554,0,784;PLXPSolWGLS=197,0,565;PLminsum=14766;PLminsumOverDP=13.25;TrancheABQDmin2=0;TrancheAlignmin2=0;TrancheMapmin2=0;TrancheSSEmin2=0…	GT:DP:GQ:PL	0/1:1114:14766:14766,0,16563	ERCC4
chr16	23392086	.	C	T	12176	PASS	DPSum=886;HRun=0;HapNoVar=0;NoPLTot=0;PL454WG=155,0,93;PLCG=231,0,467;PLHSWEx=2454,0,3202;PLHSWG=633,0,332;PLILL250=333,0,377;PLILLCLIA=3236,0,2432;PLILLWG=311,0,188;PLIllPCRFree=682,0,937;PLIonEx=84,0,173;PLNCIIonWG=137,0,12;PLPlatGen=3457,0,3093;PLXIll=463,0,447;PLminsum=11753;PLminsumOverDP=13.27;RPA=19,20;RU=A;TrancheABQDmin2=0;TrancheAlignmin2=0;TrancheMapmin2=0;TrancheSSEmin2=0;YesPLtot=11;…	GT:DP:GQ:PL	0/1:886:11753:12176,0,11753	SCNN1B
chr16	53338409	.	GTTC	G	16514	PASS	DPSum=896;HRun=5;HapNoVar=0;NoPLTot=0;PL454WG=163,0,102;PLCG=441,0,343;PLHSWEx=115,0,207;PLHSWG=1937,0,2160;PLILL250=1148,0,795;PLILLCLIA=1997,0,1832;PLILLWG=451,0,796;PLIllPCRFree=1192,0,952;PLIonEx=3657,0,6086;PLNCIIonWG=102,0,101;PLPlatGen=4091,0,4913;PLXIll=885,0,700;PLXPSolWGLS=335,0,353;PLminsum=16514;PLminsumOverDP=18.43;RPA=5,4;RU=A;TrancheABQDmin2=0;TrancheAlignmin2=0;TrancheMapmin2=0;Tr…	GT:DP:GQ:PL	0/1:896:16514:16514,0,19340	CHD9
chr16	53636000	.	G	A	11993	PASS	DPSum=788;HRun=3;HapNoVar=0;NoPLTot=0;PL454WG=214,0,212;PLCG=209,0,999;PLHSWEx=1729,0,1106;PLHSWG=1233,0,915;PLILL250=540,0,323;PLILLCLIA=881,0,778;PLILLWG=880,0,439;PLIllPCRFree=817,0,762;PLIonEx=428,0,582;PLNCIIonWG=158,0,36;PLPlatGen=3923,0,2965;PLXIll=764,0,328;PLXPSolWGLS=217,0,427;PLminsum=9872;PLminsumOverDP=12.53;RPA=3,2;RU=G;TrancheABQDmin2=0;TrancheAlignmin2=0;TrancheMapmin2=0;TrancheSS…	GT:DP:GQ:PL	0/1:788:9872:11993,0,9872	RPGRIP1L
chr17	16062134	.	G	C	11067	PASS	DPSum=868;HRun=0;HapNoVar=0;NoPLTot=0;PL454WG=221,0,147;PLCG=280,0,526;PLHSWEx=1418,0,1805;PLHSWG=830,0,757;PLILL250=578,0,514;PLILLCLIA=1436,0,1155;PLILLWG=463,0,500;PLIllPCRFree=870,0,737;PLIonEx=792,0,980;PLNCIIonWG=7,0,190;PLPlatGen=3263,0,4248;PLXIll=690,0,381;PLXPSolWGLS=219,0,529;PLminsum=11067;PLminsumOverDP=12.75;RPA=22,23;RU=A;TrancheABQDmin2=0;TrancheAlignmin2=0;TrancheMapmin2=0;Tranch…	GT:DP:GQ:PL	0/1:868:11067:11067,0,12469	NCOR1
chr17	17700037	.	AAGG	A	14337	PASS	DPSum=741;HRun=3;HapNoVar=0;NoPLTot=0;PL454WG=480,0,214;PLCG=915,0,350;PLHSWEx=1026,0,2043;PLHSWG=638,0,1197;PLILL250=827,0,407;PLILLCLIA=2784,0,3069;PLILLWG=235,0,559;PLIllPCRFree=1773,0,1845;PLIonEx=418,0,536;PLNCIIonWG=100,0,129;PLPlatGen=4455,0,5945;PLXIll=686,0,762;PLminsum=14337;PLminsumOverDP=19.35;RPA=3,2;RU=G;TrancheABQDmin2=0;TrancheAlignmin2=0;TrancheMapmin2=0;TrancheSSEmin2=0;YesPLtot…	GT:DP:GQ:PL	0/1:741:14337:14337,0,17056	RAI1
chr17	37855834	.	C	A	9701	PASS	DPSum=734;HRun=0;HapNoVar=0;NoPLTot=0;PL454WG=327,0,144;PLCG=432,0,1182;PLHSWG=1296,0,802;PLILL250=688,0,804;PLILLCLIA=1182,0,1009;PLILLWG=258,0,383;PLIllPCRFree=798,0,743;PLNCIIonWG=175,0,26;PLPlatGen=3615,0,4069;PLXIll=930,0,413;PLXPSolWGLS=0,0,572;PLminsum=9701;PLminsumOverDP=13.22;TrancheABQDmin2=0;TrancheAlignmin2=0;TrancheMapmin2=0;TrancheSSEmin2=0;YesPLtot=11;allalts=A;datasetcalls=11;geno…	GT:DP:GQ:PL	0/1:734:9701:9701,0,10147	ERBB2
chr17	37884037	.	C	G	9294	PASS	DPSum=743;HRun=4;HapNoVar=0;NoPLTot=0;PL454WG=180,0,146;PLCG=445,0,827;PLHSWEx=552,0,337;PLHSWG=711,0,688;PLILL250=379,0,449;PLILLCLIA=1373,0,2145;PLILLWEx=196,0,195;PLILLWG=546,0,237;PLIllPCRFree=705,0,661;PLIonEx=192,0,650;PLNCIIonWG=22,0,15;PLPlatGen=3558,0,2936;PLXIll=408,0,447;PLXPSolWGLS=27,0,78;PLminsum=9294;PLminsumOverDP=12.51;RPA=4,3;RU=C;TrancheABQDmin2=0;TrancheAlignmin2=0;TrancheMapm…	GT:DP:GQ:PL	0/1:743:9294:9294,0,9811	ERBB2
chr17	37922259	.	G	A	19022	PASS	DPSum=1357;HRun=3;HapNoVar=0;NoPLTot=0;PL454WG=68,0,170;PLCG=266,0,1139;PLHSWEx=3227,0,3741;PLHSWG=1294,0,737;PLILL250=911,0,427;PLILLCLIA=2871,0,2575;PLILLWEx=4211,0,2798;PLILLWG=602,0,421;PLIllPCRFree=811,0,741;PLIonEx=705,0,1137;PLNCIIonWG=139,0,271;PLPlatGen=2898,0,3302;PLXIll=734,0,442;PLXPSolWGLS=285,0,324;PLminsum=18225;PLminsumOverDP=13.43;RPA=3,2;RU=C;TrancheABQDmin2=0;TrancheAlignmin2=0…	GT:DP:GQ:PL	0/1:1357:18225:19022,0,18225	IKZF3
chr17	41223094	.	T	C	18036	PASS	DPSum=1295;HRun=3;HapNoVar=0;NoPLTot=0;PL454WG=188,0,390;PLCG=252,0,285;PLHSWEx=3866,0,3078;PLHSWG=960,0,1447;PLILL250=666,0,922;PLILLCLIA=1790,0,1072;PLILLWEx=2949,0,4024;PLILLWG=472,0,617;PLIllPCRFree=951,0,1024;PLIonEx=530,0,954;PLNCIIonWG=278,0,63;PLPlatGen=4092,0,4124;PLXIll=838,0,629;PLXPSolWGLS=204,0,124;PLminsum=18036;PLminsumOverDP=13.93;RPA=3,2;RU=G;TrancheABQDmin2=0;TrancheAlignmin2=0;…	GT:DP:GQ:PL	0/1:1295:18036:18036,0,18753	BRCA1
chr17	41234470	.	A	G	16886	PASS	DPSum=1232;HRun=0;HapNoVar=0;NoPLTot=0;PL454WG=105,0,198;PLCG=778,0,839;PLHSWEx=3308,0,4137;PLHSWG=1032,0,1402;PLILL250=709,0,797;PLILLCLIA=1714,0,1271;PLILLWEx=1582,0,2537;PLILLWG=760,0,689;PLIllPCRFree=1080,0,1060;PLIonEx=297,0,648;PLNCIIonWG=93,0,121;PLPlatGen=4387,0,3609;PLXIll=792,0,402;PLXPSolWGLS=249,0,402;PLminsum=16886;PLminsumOverDP=13.71;RPA=17,18;RU=T;TrancheABQDmin2=0;TrancheAlignmin…	GT:DP:GQ:PL	0/1:1232:16886:16886,0,18112	BRCA1
chr17	41244000	.	T	C	18270	PASS	DPSum=1312;HRun=0;HapNoVar=0;NoPLTot=0;PL454WG=266,0,137;PLCG=760,0,1379;PLHSWEx=2134,0,2233;PLHSWG=1327,0,992;PLILL250=1072,0,736;PLILLCLIA=1799,0,1422;PLILLWEx=3924,0,2735;PLILLWG=708,0,977;PLIllPCRFree=1191,0,1278;PLIonEx=958,0,1001;PLNCIIonWG=40,0,18;PLPlatGen=3372,0,4925;PLXIll=462,0,734;PLXPSolWGLS=257,0,558;PLminsum=18270;PLminsumOverDP=13.93;RPA=6,5,7;RU=T;TrancheABQDmin2=0;TrancheAlignmi…	GT:DP:GQ:PL	0/1:1312:18270:18270,0,19125	BRCA1
chr17	41244435	.	T	C	17894	PASS	DPSum=1384;HRun=5;HapNoVar=0;NoPLTot=0;PL454WG=86,0,306;PLCG=450,0,1143;PLHSWEx=3690,0,3303;PLHSWG=1532,0,1128;PLILL250=991,0,764;PLILLCLIA=1279,0,1340;PLILLWEx=2247,0,3019;PLILLWG=831,0,781;PLIllPCRFree=1179,0,1076;PLIonEx=949,0,1401;PLNCIIonWG=17,0,104;PLPlatGen=4004,0,4364;PLXIll=386,0,633;PLXPSolWGLS=253,0,315;PLminsum=17894;PLminsumOverDP=12.93;RPA=5,4;RU=A;TrancheABQDmin2=0;TrancheAlignmin2…	GT:DP:GQ:PL	0/1:1384:17894:17894,0,19677	BRCA1
chr17	41244936	.	G	A	18429	PASS	DPSum=1343;HRun=3;HapNoVar=0;NoPLTot=0;PL454WG=120,0,85;PLCG=539,0,900;PLHSWEx=3237,0,3949;PLHSWG=1107,0,1370;PLILL250=772,0,516;PLILLCLIA=1580,0,1510;PLILLWEx=3677,0,3190;PLILLWG=598,0,298;PLIllPCRFree=965,0,1183;PLIonEx=660,0,1062;PLNCIIonWG=155,0,77;PLPlatGen=3738,0,4567;PLXIll=971,0,462;PLXPSolWGLS=310,0,280;PLminsum=18429;PLminsumOverDP=13.72;RPA=3,2;RU=A;TrancheABQDmin2=0;TrancheAlignmin2=0…	GT:DP:GQ:PL	0/1:1343:18429:18429,0,19449	BRCA1
chr17	41245237	.	A	G	18463	PASS	DPSum=1381;HRun=3;HapNoVar=0;NoPLTot=0;PL454WG=239,0,345;PLCG=767,0,900;PLHSWEx=3656,0,3752;PLHSWG=1138,0,1454;PLILL250=844,0,712;PLILLCLIA=2041,0,1582;PLILLWEx=3107,0,3864;PLILLWG=378,0,925;PLIllPCRFree=980,0,840;PLIonEx=896,0,1198;PLNCIIonWG=71,0,138;PLPlatGen=3329,0,4135;PLXIll=639,0,504;PLXPSolWGLS=378,0,469;PLminsum=18463;PLminsumOverDP=13.37;RPA=3,2;RU=A;TrancheABQDmin2=0;TrancheAlignmin2=0…	GT:DP:GQ:PL	0/1:1381:18463:18463,0,20818	BRCA1
chr17	41245466	.	G	A	18672	PASS	DPSum=1469;HRun=0;HapNoVar=0;NoPLTot=0;PL454WG=298,0,275;PLCG=540,0,1062;PLHSWEx=2574,0,2752;PLHSWG=1047,0,1533;PLILL250=1075,0,695;PLILLCLIA=1590,0,1106;PLILLWEx=3153,0,3277;PLILLWG=670,0,473;PLIllPCRFree=492,0,836;PLIonEx=2557,0,3700;PLNCIIonWG=99,0,46;PLPlatGen=3331,0,4065;PLXIll=697,0,923;PLXPSolWGLS=549,0,368;PLminsum=18672;PLminsumOverDP=12.71;RPA=8,9;RU=T;TrancheABQDmin2=0;TrancheAlignmin2…	GT:DP:GQ:PL	0/1:1469:18672:18672,0,21111	BRCA1
chr17	56438301	.	G	A	11077	PASS	DPSum=850;HRun=3;HapNoVar=0;NoPLTot=0;PL454WG=147,0,123;PLCG=219,0,784;PLHSWEx=977,0,948;PLHSWG=774,0,918;PLILL250=553,0,385;PLILLCLIA=1785,0,2001;PLILLWG=720,0,205;PLIllPCRFree=1047,0,1000;PLIonEx=597,0,537;PLNCIIonWG=183,0,44;PLPlatGen=3512,0,4393;PLXIll=449,0,587;PLXPSolWGLS=114,0,164;PLminsum=11077;PLminsumOverDP=13.03;RPA=3,2;RU=C;TrancheABQDmin2=0;TrancheAlignmin2=0;TrancheMapmin2=0;Tranche…	GT:DP:GQ:PL	0/1:850:11077:11077,0,12089	RNF43
chr17	63532517	.	G	A	10107	PASS	DPSum=759;HRun=3;HapNoVar=0;NoPLTot=0;PL454WG=116,0,103;PLCG=450,0,429;PLHSWEx=654,0,618;PLHSWG=970,0,948;PLILL250=770,0,554;PLILLCLIA=2033,0,1767;PLILLWG=125,0,270;PLIllPCRFree=652,0,1000;PLIonEx=482,0,554;PLNCIIonWG=79,0,54;PLPlatGen=3258,0,3565;PLXIll=518,0,510;PLminsum=10107;PLminsumOverDP=13.32;RPA=3,2;RU=G;TrancheABQDmin2=0;TrancheAlignmin2=0;TrancheMapmin2=0;TrancheSSEmin2=0;YesPLtot=12;al…	GT:DP:GQ:PL	0/1:759:10107:10107,0,10372	AXIN2
chr17	78084769	.	G	A	10860	PASS	DPSum=856;HRun=3;HapNoVar=0;NoPLTot=0;PL454WG=178,0,198;PLCG=215,0,825;PLHSWEx=1683,0,2421;PLHSWG=779,0,757;PLILL250=530,0,246;PLILLCLIA=2022,0,1942;PLILLWG=230,0,232;PLIllPCRFree=710,0,807;PLIonEx=703,0,910;PLNCIIonWG=187,0,41;PLPlatGen=3247,0,3181;PLXIll=336,0,432;PLXPSolWGLS=40,0,220;PLminsum=10860;PLminsumOverDP=12.69;RPA=3,1;RU=C;TrancheABQDmin2=0;TrancheAlignmin2=0;TrancheMapmin2=0;TrancheS…	GT:DP:GQ:PL	0/1:856:10860:10860,0,12212	GAA
chr17	79219500	.	AATG	A	17826	PASS	DPSum=824;HRun=3;HapNoVar=0;NoPLTot=0;PL454WG=408,0,169;PLCG=904,0,982;PLHSWEx=2975,0,4833;PLHSWG=931,0,1154;PLILL250=796,0,758;PLILLCLIA=3521,0,3804;PLILLWG=189,0,538;PLIllPCRFree=1054,0,928;PLIonEx=1371,0,942;PLNCIIonWG=105,0,105;PLPlatGen=4911,0,4082;PLXIll=661,0,451;PLminsum=17826;PLminsumOverDP=21.63;RPA=3,2;RU=G;TrancheABQDmin2=0;TrancheAlignmin2=0;TrancheMapmin2=0;TrancheSSEmin2=0;YesPLtot…	GT:DP:GQ:PL	0/1:824:17826:17826,0,18746	SLC38A10
chr18	42532923	.	T	C	14515	PASS	DPSum=1037;HRun=3;HapNoVar=0;NoPLTot=0;PL454WG=78,0,58;PLCG=978,0,923;PLHSWEx=3246,0,2620;PLHSWG=1104,0,868;PLILL250=631,0,478;PLILLCLIA=2219,0,2203;PLILLWG=560,0,435;PLIllPCRFree=930,0,648;PLIonEx=446,0,795;PLNCIIonWG=30,0,101;PLPlatGen=3622,0,4017;PLXIll=456,0,556;PLXPSolWGLS=215,0,444;PLminsum=14146;PLminsumOverDP=13.64;RPA=3,2;RU=C;TrancheABQDmin2=0;TrancheAlignmin2=0;TrancheMapmin2=0;Tranche…	GT:DP:GQ:PL	0/1:1037:14146:14515,0,14146	SETBP1
chr19	855966	.	C	A	9823	PASS	DPSum=709;HRun=4;HapNoVar=0;NoPLTot=0;PL454WG=153,0,192;PLCG=129,0,421;PLHSWEx=1091,0,1227;PLHSWG=512,0,658;PLILL250=745,0,406;PLILLCLIA=2451,0,1440;PLILLWG=367,0,248;PLIllPCRFree=690,0,628;PLIonEx=357,0,209;PLNCIIonWG=198,0,94;PLPlatGen=2604,0,2944;PLXIll=526,0,480;PLminsum=8947;PLminsumOverDP=12.62;RPA=4,3;RU=C;TrancheABQDmin2=0;TrancheAlignmin2=0;TrancheMapmin2=0;TrancheSSEmin2=0;YesPLtot=12;a…	GT:DP:GQ:PL	0/1:709:8947:9823,0,8947	ELANE
chr19	2226772	.	G	C	6751	PASS	DPSum=459;HRun=3;HapNoVar=0;NoPLTot=0;PLCG=266,0,252;PLHSWEx=247,0,300;PLHSWG=93,0,125;PLILL250=305,0,264;PLILLCLIA=1712,0,909;PLILLWG=46,0,76;PLIllPCRFree=579,0,688;PLIonEx=26,0,63;PLNCIIonWG=12,0,20;PLPlatGen=3465,0,2678;PLminsum=5375;PLminsumOverDP=11.71;RPA=3,2;RU=G;TrancheABQDmin2=0;TrancheAlignmin2=0;TrancheMapmin2=0;TrancheSSEmin2=0;YesPLtot=9;allalts=C;datasetcalls=10;geno=2;genoMapGood=9…	GT:DP:GQ:PL	0/1:459:5375:6751,0,5375	DOT1L
chr19	7593048	.	C	T	12626	PASS	DPSum=976;HRun=4;HapNoVar=0;NoPLTot=0;PL454WG=206,0,148;PLCG=710,0,1128;PLHSWEx=2304,0,2535;PLHSWG=827,0,632;PLILL250=432,0,599;PLILLCLIA=2096,0,2797;PLILLWG=444,0,351;PLIllPCRFree=857,0,415;PLIonEx=373,0,443;PLNCIIonWG=82,0,140;PLPlatGen=3660,0,3644;PLXIll=624,0,764;PLXPSolWGLS=11,0,94;PLminsum=12626;PLminsumOverDP=12.94;RPA=4,3;RU=C;TrancheABQDmin2=0;TrancheAlignmin2=0;TrancheMapmin2=0;TrancheS…	GT:DP:GQ:PL	0/1:976:12626:12626,0,13690	MCOLN1
chr19	10267077	.	T	C	13039	PASS	DPSum=942;HRun=5;HapNoVar=0;NoPLTot=0;PL454WG=207,0,108;PLCG=304,0,340;PLHSWEx=3494,0,3493;PLHSWG=630,0,496;PLILL250=334,0,747;PLILLCLIA=1567,0,1228;PLILLWG=718,0,663;PLIllPCRFree=694,0,881;PLIonEx=470,0,635;PLNCIIonWG=175,0,48;PLPlatGen=3657,0,4230;PLXIll=533,0,331;PLXPSolWGLS=256,0,523;PLminsum=13039;PLminsumOverDP=13.84;RPA=4,3;RU=G;TrancheABQDmin2=0;TrancheAlignmin2=0;TrancheMapmin2=0;Tranche…	GT:DP:GQ:PL	0/1:942:13039:13039,0,13723	DNMT1
chr19	10600442	.	G	C	10103	PASS	DPSum=812;HRun=2;HapNoVar=0;NoPLTot=0;PL454WG=128,0,157;PLCG=605,0,627;PLHSWEx=1845,0,1881;PLHSWG=645,0,789;PLILL250=516,0,612;PLILLCLIA=1654,0,1548;PLILLWG=261,0,279;PLIllPCRFree=526,0,792;PLIonEx=490,0,357;PLNCIIonWG=142,0,83;PLPlatGen=2746,0,3936;PLXIll=425,0,384;PLXPSolWGLS=120,0,46;PLminsum=10103;PLminsumOverDP=12.44;TrancheABQDmin2=0;TrancheAlignmin2=0;TrancheMapmin2=0;TrancheSSEmin2=0;YesP…	GT:DP:GQ:PL	0/1:812:10103:10103,0,11491	KEAP1
chr19	13008607	.	G	T	8176	PASS	DPSum=901;HRun=0;HapNoVar=0;NoPLTot=0;PLCG=329,0,737;PLHSWEx=2032,0,3343;PLHSWG=743,0,648;PLILL250=278,0,372;PLILLCLIA=1134,0,2603;PLILLWG=300,0,555;PLIllPCRFree=589,0,867;PLIonEx=179,0,59;PLNCIIonWG=78,0,64;PLPlatGen=1845,0,3539;PLXIll=567,0,408;PLXPSolWGLS=102,0,96;PLminsum=8176;PLminsumOverDP=9.07;RPA=3,2;RU=C;TrancheABQDmin2=0;TrancheAlignmin2=0;TrancheMapmin2=0;TrancheSSEmin2=0;YesPLtot=12;a…	GT:DP:GQ:PL	0/1:901:8176:8176,0,13291	GCDH
chr19	13010520	.	A	G	12070	PASS	DPSum=938;HRun=3;HapNoVar=0;NoPLTot=0;PL454WG=227,0,253;PLCG=339,0,784;PLHSWEx=1630,0,2726;PLHSWG=768,0,1235;PLILL250=724,0,441;PLILLCLIA=1313,0,1508;PLILLWG=500,0,566;PLIllPCRFree=884,0,706;PLIonEx=641,0,385;PLNCIIonWG=113,0,100;PLPlatGen=4047,0,4037;PLXIll=555,0,278;PLXPSolWGLS=329,0,633;PLminsum=12070;PLminsumOverDP=12.87;RPA=3,2;RU=C;TrancheABQDmin2=0;TrancheAlignmin2=0;TrancheMapmin2=0;Tranc…	GT:DP:GQ:PL	0/1:938:12070:12070,0,13652	GCDH
chr19	33167775	.	C	CG	4869	PASS	DPSum=532;HRun=0;HapNoVar=0;NoPLTot=0;PLHSWEx=190,0,37;PLHSWG=112,0,247;PLILL250=477,0,252;PLILLCLIA=1631,0,2126;PLILLWG=193,0,34;PLIllPCRFree=447,0,436;PLIonEx=43,0,148;PLPlatGen=1679,0,1713;PLXIll=97,0,134;PLminsum=4869;PLminsumOverDP=9.15;RPA=8,9;RU=G;TrancheABQDmin2=0;TrancheAlignmin2=0;TrancheMapmin2=0;TrancheSSEmin2=0;YesPLtot=9;allalts=CG;datasetcalls=9;geno=2;genoMapGood=9;platformbias=no…	GT:DP:GQ:PL	0/1:532:4869:4869,0,5127	RGS9BP
chr19	40901011	.	G	C	9775	PASS	DPSum=786;HRun=1;HapNoVar=0;NoPLTot=0;PL454WG=73,0,155;PLCG=573,0,903;PLHSWEx=1558,0,1507;PLHSWG=574,0,361;PLILL250=439,0,448;PLILLCLIA=2555,0,2626;PLILLWG=484,0,410;PLIllPCRFree=444,0,791;PLPlatGen=2501,0,2836;PLXIll=574,0,396;PLminsum=9775;PLminsumOverDP=12.44;TrancheABQDmin2=0;TrancheAlignmin2=0;TrancheMapmin2=0;TrancheSSEmin2=0;YesPLtot=10;allalts=C;datasetcalls=10;geno=2;genoMapGood=10;platf…	GT:DP:GQ:PL	0/1:786:9775:9775,0,10433	PRX
chr19	40904602	.	G	A	10776	PASS	DPSum=782;HRun=3;HapNoVar=0;NoPLTot=0;PLCG=435,0,436;PLHSWEx=1429,0,1094;PLHSWG=385,0,740;PLILL250=503,0,323;PLILLCLIA=2868,0,2134;PLILLWG=216,0,272;PLIllPCRFree=608,0,772;PLIonEx=668,0,411;PLNCIIonWG=67,0,34;PLPlatGen=3172,0,2817;PLXIll=398,0,461;PLXPSolWGLS=27,0,26;PLminsum=9520;PLminsumOverDP=12.17;RPA=3,2;RU=G;TrancheABQDmin2=0;TrancheAlignmin2=0;TrancheMapmin2=0;TrancheSSEmin2=0;YesPLtot=12;…	GT:DP:GQ:PL	0/1:782:9520:10776,0,9520	PRX
chr19	41920030	.	C	T	12795	PASS	DPSum=1000;HRun=3;HapNoVar=0;NoPLTot=0;PL454WG=214,0,132;PLCG=599,0,689;PLHSWEx=2549,0,2913;PLHSWG=923,0,1090;PLILL250=487,0,281;PLILLCLIA=2239,0,1526;PLILLWG=343,0,496;PLIllPCRFree=508,0,903;PLIonEx=646,0,451;PLNCIIonWG=78,0,115;PLPlatGen=3487,0,3773;PLXIll=529,0,629;PLXPSolWGLS=193,0,82;PLminsum=12795;PLminsumOverDP=12.8;RPA=3,2;RU=C;TrancheABQDmin2=0;TrancheAlignmin2=0;TrancheMapmin2=0;Tranche…	GT:DP:GQ:PL	0/1:1000:12795:12795,0,13080	BCKDHA
chr19	42791994	.	T	C	10947	PASS	DPSum=796;HRun=2;HapNoVar=0;NoPLTot=0;PL454WG=45,0,156;PLCG=578,0,845;PLHSWEx=863,0,1134;PLHSWG=800,0,892;PLILL250=650,0,508;PLILLCLIA=2313,0,3038;PLILLWG=222,0,667;PLIllPCRFree=630,0,415;PLIonEx=459,0,203;PLNCIIonWG=44,0,83;PLPlatGen=3750,0,2348;PLXIll=593,0,378;PLminsum=10667;PLminsumOverDP=13.4;RPA=2,1;RU=C;TrancheABQDmin2=0;TrancheAlignmin2=0;TrancheMapmin2=0;TrancheSSEmin2=0;YesPLtot=12;alla…	GT:DP:GQ:PL	0/1:796:10667:10947,0,10667	CIC
chr19	47774665	.	TGAG	T	12628	PASS	DPSum=815;HRun=4;HapNoVar=0;NoPLTot=0;PL454WG=230,0,285;PLCG=642,0,910;PLHSWEx=715,0,2454;PLHSWG=724,0,1184;PLILL250=761,0,1209;PLILLCLIA=2821,0,3053;PLILLWG=385,0,765;PLIllPCRFree=462,0,1475;PLIonEx=688,0,1380;PLNCIIonWG=158,0,100;PLPlatGen=3964,0,6012;PLXIll=1029,0,1005;PLXPSolWGLS=49,0,101;PLminsum=12628;PLminsumOverDP=15.49;RPA=4,3;RU=C;TrancheABQDmin2=0;TrancheAlignmin2=0;TrancheMapmin2=0;Tr…	GT:DP:GQ:PL	0/1:815:12628:12628,0,19933	CCDC9
chr19	52004743	.	G	A	12977	PASS	DPSum=1070;HRun=4;HapNoVar=0;NoPLTot=0;PL454WG=180,0,155;PLCG=633,0,384;PLHSWEx=3070,0,3888;PLHSWG=647,0,656;PLILL250=449,0,401;PLILLCLIA=2334,0,2280;PLILLWG=391,0,615;PLIllPCRFree=344,0,489;PLIonEx=1841,0,1967;PLPlatGen=2558,0,3102;PLXIll=438,0,598;PLXPSolWGLS=92,0,80;PLminsum=12977;PLminsumOverDP=12.13;RPA=4,3;RU=G;TrancheABQDmin2=0;TrancheAlignmin2=0;TrancheMapmin2=0;TrancheSSEmin2=0;YesPLtot=…	GT:DP:GQ:PL	0/1:1070:12977:12977,0,14615	SIGLEC12
chr19	52004791	.	G	GC	11944	PASS	DPSum=959;HRun=4;HapNoVar=0;NoPLTot=0;PL454WG=149,0,289;PLCG=452,0,510;PLHSWEx=2490,0,1511;PLHSWG=772,0,418;PLILL250=522,0,466;PLILLCLIA=2408,0,2085;PLILLWG=468,0,218;PLIllPCRFree=284,0,336;PLIonEx=1141,0,2510;PLNCIIonWG=114,0,83;PLPlatGen=2581,0,2624;PLXIll=555,0,347;PLXPSolWGLS=8,0,304;PLminsum=11701;PLminsumOverDP=12.2;RPA=4,3;RU=G;TrancheABQDmin2=0;TrancheAlignmin2=0;TrancheMapmin2=0;TrancheS…	GT:DP:GQ:PL	0/1:959:11701:11944,0,11701	SIGLEC12
chr19	52004795	.	G	T	11521	PASS	DPSum=948;HRun=4;HapNoVar=0;NoPLTot=0;PL454WG=135,0,220;PLCG=355,0,369;PLHSWEx=2481,0,1545;PLHSWG=583,0,364;PLILL250=466,0,378;PLILLCLIA=1942,0,2174;PLILLWG=336,0,225;PLIllPCRFree=298,0,348;PLIonEx=1598,0,1155;PLNCIIonWG=157,0,9;PLPlatGen=2629,0,2706;PLXIll=532,0,312;PLXPSolWGLS=9,0,348;PLminsum=10153;PLminsumOverDP=10.71;RPA=4,3;RU=G;TrancheABQDmin2=0;TrancheAlignmin2=0;TrancheMapmin2=0;TrancheS…	GT:DP:GQ:PL	0/1:948:10153:11521,0,10153	SIGLEC12
chr19	55790886	.	A	AGCCGCCGCC	5724	PASS	DPSum=414;HRun=3;HapNoVar=0;NoPLTot=0;PL454WG=86,0,961,961,961,961;PLCG=11,0,67,67,67,67;PLHSWG=128,0,673,673,673,673;PLILL250=657,0,1771,1771,1771,1771;PLILLCLIA=745,0,2298,2298,2298,2298;PLIllPCRFree=1048,0,1638,1638,1638,1638;PLIonEx=283,0,1516,1516,1516,1516;PLPlatGen=2626,0,5886,5886,5886,5886;PLXIll=140,0,739,739,739,739;PLminsum=5724;PLminsumOverDP=13.83;RPA=2,1;RU=G;TrancheABQDmin2=90;Tra…	GT:DP:GQ:PL	0/1:414:5724:5724,0,15549	HSPBP1
chr19	56671272	.	ACCCCGGCAG	A	5019	PASS	DPSum=326;HRun=3;HapNoVar=0;NoPLTot=0;PLCG=174,0,41;PLILL250=726,0,942;PLILLCLIA=1506,0,1285;PLIllPCRFree=471,0,1311;PLPlatGen=2142,0,7267;PLminsum=5019;PLminsumOverDP=15.4;RPA=2,1;RU=CCCCGGCAG;TrancheABQDmin2=0;TrancheAlignmin2=0;TrancheMapmin2=0;TrancheSSEmin2=0;YesPLtot=5;allalts=A;datasetcalls=5;geno=2;genoMapGood=5;platformbias=none;platformnames=ill,cg;platforms=2;varType=INDEL	GT:DP:GQ:PL	0/1:326:5019:5019,0,10846	ZNF444
chr2	25469502	.	C	T	10294	PASS	DPSum=750;HRun=3;HapNoVar=0;NoPLTot=0;PL454WG=195,0,161;PLCG=303,0,437;PLHSWEx=1189,0,1243;PLHSWG=864,0,735;PLILL250=583,0,361;PLILLCLIA=1619,0,2101;PLILLWG=150,0,287;PLIllPCRFree=807,0,607;PLIonEx=191,0,123;PLPlatGen=3817,0,3347;PLXIll=543,0,576;PLXPSolWGLS=33,0,75;PLminsum=10053;PLminsumOverDP=13.4;RPA=3,2;RU=C;TrancheABQDmin2=0;TrancheAlignmin2=0;TrancheMapmin2=0;TrancheSSEmin2=0;YesPLtot=12;a…	GT:DP:GQ:PL	0/1:750:10053:10294,0,10053	DNMT3A
chr2	29416481	.	T	C	14529	PASS	DPSum=1068;HRun=3;HapNoVar=0;NoPLTot=0;PL454WG=123,0,120;PLCG=507,0,383;PLHSWEx=3433,0,3501;PLHSWG=1021,0,943;PLILL250=449,0,579;PLILLCLIA=1898,0,1611;PLILLWEx=815,0,303;PLILLWG=244,0,357;PLIllPCRFree=1115,0,986;PLIonEx=131,0,2395;PLPlatGen=3976,0,3809;PLXIll=520,0,657;PLXPSolWGLS=297,0,211;PLminsum=14529;PLminsumOverDP=13.6;RPA=3,2;RU=C;TrancheABQDmin2=0;TrancheAlignmin2=0;TrancheMapmin2=0;Tranc…	GT:DP:GQ:PL	0/1:1068:14529:14529,0,15855	ALK
chr2	29455199	.	A	T	13470	PASS	DPSum=1156;HRun=0;HapNoVar=0;NoPLTot=0;PL454WG=18,0,171;PLCG=685,0,1270;PLHSWEx=2234,0,3466;PLHSWG=860,0,730;PLILL250=550,0,527;PLILLCLIA=1537,0,2247;PLILLWEx=846,0,2196;PLILLWG=506,0,195;PLIllPCRFree=904,0,601;PLIonEx=603,0,787;PLNCIIonWG=89,0,91;PLPlatGen=3668,0,3204;PLXIll=888,0,691;PLXPSolWGLS=82,0,424;PLminsum=13470;PLminsumOverDP=11.65;TrancheABQDmin2=0;TrancheAlignmin2=0;TrancheMapmin2=0;T…	GT:DP:GQ:PL	0/1:1156:13470:13470,0,16600	ALK
chr2	29497967	.	G	A	15823	PASS	DPSum=1204;HRun=5;HapNoVar=0;NoPLTot=0;PLCG=229,0,771;PLHSWEx=2080,0,2582;PLHSWG=1298,0,1185;PLILL250=1103,0,551;PLILLCLIA=1347,0,1666;PLILLWEx=1104,0,1719;PLILLWG=606,0,620;PLIllPCRFree=767,0,631;PLIonEx=2938,0,2837;PLNCIIonWG=143,0,52;PLPlatGen=3337,0,3327;PLXIll=714,0,383;PLXPSolWGLS=157,0,236;PLminsum=15823;PLminsumOverDP=13.14;RPA=5,4;RU=G;TrancheABQDmin2=0;TrancheAlignmin2=0;TrancheMapmin2=…	GT:DP:GQ:PL	0/1:1204:15823:15823,0,16560	ALK
chr2	44201376	.	T	C	14370	PASS	DPSum=1027;HRun=4;HapNoVar=0;NoPLTot=0;PL454WG=206,0,340;PLCG=223,0,697;PLHSWEx=2922,0,2275;PLHSWG=1499,0,1143;PLILL250=865,0,665;PLILLCLIA=1236,0,1241;PLILLWG=511,0,408;PLIllPCRFree=573,0,952;PLIonEx=2134,0,2410;PLNCIIonWG=68,0,131;PLPlatGen=3048,0,3776;PLXIll=665,0,846;PLXPSolWGLS=420,0,361;PLminsum=14370;PLminsumOverDP=13.99;RPA=4,3;RU=A;TrancheABQDmin2=0;TrancheAlignmin2=0;TrancheMapmin2=0;Tr…	GT:DP:GQ:PL	0/1:1027:14370:14370,0,15245	LRPPRC
chr2	44223023	.	G	C	6967	PASS	DPSum=566;HRun=15;HapNoVar=0;NoPLTot=0;PLCG=177,0,287;PLHSWG=246,0,172;PLILL250=463,0,444;PLILLCLIA=1841,0,2260;PLILLWG=70,0,145;PLIllPCRFree=995,0,737;PLPlatGen=2959,0,2694;PLXIll=216,0,18;PLminsum=6757;PLminsumOverDP=11.94;RPA=15,14;RU=T;TrancheABQDmin2=0;TrancheAlignmin2=0;TrancheMapmin2=0;TrancheSSEmin2=0;YesPLtot=7;allalts=C;datasetcalls=8;geno=2;genoMapGood=7;platformbias=none;platformnames…	GT:DP:GQ:PL	0/1:566:6757:6967,0,6757	LRPPRC
chr2	105953938	.	G	GC	9386	PASS	DPSum=596;HRun=4;HapNoVar=0;NoPLTot=0;PL454WG=67,0,241;PLCG=512,0,733;PLHSWEx=252,0,10;PLHSWG=559,0,424;PLILL250=1119,0,1151;PLILLCLIA=1726,0,1514;PLILLWG=426,0,676;PLIllPCRFree=627,0,1091;PLIonEx=482,0,708;PLNCIIonWG=112,0,177;PLPlatGen=3217,0,3192;PLXIll=287,0,479;PLminsum=9386;PLminsumOverDP=15.75;RPA=4,3;RU=G;TrancheABQDmin2=0;TrancheAlignmin2=0;TrancheMapmin2=0;TrancheSSEmin2=0;YesPLtot=11;a…	GT:DP:GQ:PL	0/1:596:9386:9386,0,10396	C2orf49
chr2	141116447	.	G	T	14049	PASS	DPSum=1120;HRun=0;HapNoVar=0;NoPLTot=0;PL454WG=143,0,149;PLCG=360,0,553;PLHSWEx=3047,0,3964;PLHSWG=994,0,1420;PLILL250=749,0,814;PLILLCLIA=1255,0,1052;PLILLWEx=2688,0,3354;PLILLWG=451,0,552;PLIllPCRFree=855,0,921;PLIonEx=132,0,678;PLPlatGen=2968,0,2994;PLXIll=321,0,649;PLXPSolWGLS=86,0,317;PLminsum=14049;PLminsumOverDP=12.54;RPA=2,1;RU=C;TrancheABQDmin2=0;TrancheAlignmin2=0;TrancheMapmin2=0;Tranc…	GT:DP:GQ:PL	0/1:1120:14049:14049,0,17417	LRP1B
chr2	141130695	.	C	T	13373	PASS	DPSum=898;HRun=1;HapNoVar=0;NoPLTot=0;PL454WG=132,0,194;PLCG=263,0,512;PLHSWEx=1235,0,1484;PLHSWG=1215,0,1113;PLILL250=616,0,760;PLILLCLIA=1283,0,997;PLILLWEx=1630,0,1691;PLILLWG=487,0,386;PLIllPCRFree=971,0,893;PLIonEx=281,0,282;PLNCIIonWG=257,0,93;PLPlatGen=4439,0,3942;PLXIll=524,0,562;PLXPSolWGLS=40,0,196;PLminsum=13105;PLminsumOverDP=14.59;TrancheABQDmin2=0;TrancheAlignmin2=0;TrancheMapmin2=0…	GT:DP:GQ:PL	0/1:898:13105:13373,0,13105	LRP1B
chr2	141267573	.	G	A	14789	PASS	DPSum=1082;HRun=5;HapNoVar=0;NoPLTot=0;PL454WG=124,0,79;PLCG=344,0,321;PLHSWEx=2894,0,3870;PLHSWG=1084,0,817;PLILL250=621,0,545;PLILLCLIA=1938,0,1692;PLILLWEx=1030,0,1580;PLILLWG=416,0,467;PLIllPCRFree=1122,0,738;PLIonEx=891,0,242;PLNCIIonWG=135,0,1;PLPlatGen=3529,0,3747;PLXIll=440,0,644;PLXPSolWGLS=221,0,264;PLminsum=14789;PLminsumOverDP=13.67;RPA=5,4;RU=A;TrancheABQDmin2=0;TrancheAlignmin2=0;Tr…	GT:DP:GQ:PL	0/1:1082:14789:14789,0,15007	LRP1B
chr2	142567910	.	T	C	12204	PASS	DPSum=1014;HRun=1;HapNoVar=0;NoPLTot=0;PL454WG=31,0,263;PLCG=146,0,35;PLHSWEx=1579,0,1296;PLHSWG=1019,0,1161;PLILL250=667,0,606;PLILLCLIA=726,0,1677;PLILLWEx=1473,0,3103;PLILLWG=364,0,357;PLIllPCRFree=915,0,963;PLIonEx=942,0,1263;PLPlatGen=3412,0,4092;PLXIll=704,0,539;PLXPSolWGLS=226,0,207;PLminsum=12204;PLminsumOverDP=12.04;TrancheABQDmin2=0;TrancheAlignmin2=0;TrancheMapmin2=0;TrancheSSEmin2=0;Y…	GT:DP:GQ:PL	0/1:1014:12204:12204,0,15562	LRP1B
chr2	152346979	.	T	C	9646	PASS	DPSum=794;HRun=5;HapNoVar=0;NoPLTot=0;PL454WG=99,0,210;PLCG=450,0,725;PLHSWEx=958,0,714;PLHSWG=773,0,1132;PLILL250=541,0,540;PLILLCLIA=1686,0,1093;PLILLWG=495,0,405;PLIllPCRFree=741,0,965;PLIonEx=377,0,800;PLNCIIonWG=83,0,127;PLPlatGen=2705,0,4165;PLXIll=652,0,273;PLXPSolWGLS=86,0,291;PLminsum=9646;PLminsumOverDP=12.15;RPA=5,4;RU=G;TrancheABQDmin2=0;TrancheAlignmin2=0;TrancheMapmin2=0;TrancheSSEm…	GT:DP:GQ:PL	0/1:794:9646:9646,0,11440	NEB
chr2	178682603	.	T	C	9873	PASS	DPSum=850;HRun=6;HapNoVar=0;NoPLTot=0;PL454WG=121,0,201;PLCG=580,0,645;PLHSWEx=762,0,1165;PLHSWG=1076,0,1126;PLILL250=734,0,579;PLILLCLIA=807,0,1473;PLILLWG=171,0,948;PLIllPCRFree=760,0,764;PLIonEx=432,0,1100;PLNCIIonWG=439,0,141;PLPlatGen=3438,0,3836;PLXIll=490,0,552;PLXPSolWGLS=63,0,505;PLminsum=9873;PLminsumOverDP=11.62;RPA=6,5;RU=T;TrancheABQDmin2=0;TrancheAlignmin2=0;TrancheMapmin2=0;Tranche…	GT:DP:GQ:PL	0/1:850:9873:9873,0,13035	PDE11A
chr2	178740622	.	A	C	14135	PASS	DPSum=940;HRun=2;HapNoVar=0;NoPLTot=0;PL454WG=164,0,148;PLCG=296,0,667;PLHSWEx=2509,0,2468;PLHSWG=1338,0,1004;PLILL250=614,0,688;PLILLCLIA=1135,0,943;PLILLWG=257,0,356;PLIllPCRFree=1153,0,953;PLIonEx=628,0,917;PLNCIIonWG=53,0,54;PLPlatGen=5165,0,3286;PLXIll=631,0,606;PLXPSolWGLS=192,0,506;PLminsum=12596;PLminsumOverDP=13.4;RPA=2,1;RU=G;TrancheABQDmin2=0;TrancheAlignmin2=0;TrancheMapmin2=0;Tranche…	GT:DP:GQ:PL	0/1:940:12596:14135,0,12596	PDE11A
chr2	215595164	.	G	A	13549	PASS	DPSum=1005;HRun=0;HapNoVar=0;NoPLTot=0;PL454WG=108,0,93;PLCG=450,0,613;PLHSWEx=2330,0,3038;PLHSWG=1253,0,1184;PLILL250=745,0,563;PLILLCLIA=1405,0,1364;PLILLWG=432,0,423;PLIllPCRFree=921,0,1008;PLIonEx=696,0,827;PLNCIIonWG=87,0,151;PLPlatGen=4260,0,4291;PLXIll=614,0,775;PLXPSolWGLS=248,0,345;PLminsum=13549;PLminsumOverDP=13.48;RPA=2,1;RU=G;TrancheABQDmin2=0;TrancheAlignmin2=0;TrancheMapmin2=0;Tran…	GT:DP:GQ:PL	0/1:1005:13549:13549,0,14675	BARD1
chr2	227872995	.	T	C	14599	PASS	DPSum=1148;HRun=2;HapNoVar=0;NoPLTot=0;PL454WG=109,0,113;PLCG=1174,0,936;PLHSWEx=2897,0,3757;PLHSWG=884,0,1040;PLILL250=544,0,580;PLILLCLIA=2625,0,2534;PLILLWEx=63,0,47;PLILLWG=597,0,478;PLIllPCRFree=683,0,630;PLIonEx=1118,0,959;PLNCIIonWG=109,0,212;PLPlatGen=3392,0,3035;PLXIll=402,0,1082;PLXPSolWGLS=2,0,309;PLminsum=14599;PLminsumOverDP=12.72;RPA=2,1;RU=C;TrancheABQDmin2=0;TrancheAlignmin2=0;Tra…	GT:DP:GQ:PL	0/1:1148:14599:14599,0,15712	COL4A4
chr2	227875202	.	A	G	11052	PASS	DPSum=805;HRun=0;HapNoVar=0;NoPLTot=0;PL454WG=110,0,154;PLCG=470,0,576;PLHSWEx=64,0,318;PLHSWG=1255,0,1309;PLILL250=591,0,767;PLILLCLIA=1808,0,1428;PLILLWG=347,0,540;PLIllPCRFree=1149,0,1399;PLIonEx=309,0,389;PLNCIIonWG=62,0,87;PLPlatGen=3781,0,4305;PLXIll=1106,0,589;PLminsum=11052;PLminsumOverDP=13.73;RPA=7,8;RU=A;TrancheABQDmin2=0;TrancheAlignmin2=0;TrancheMapmin2=0;TrancheSSEmin2=0;YesPLtot=12…	GT:DP:GQ:PL	0/1:805:11052:11052,0,11861	COL4A4
chr2	227915832	.	G	A	13887	PASS	DPSum=974;HRun=12;HapNoVar=0;NoPLTot=0;PL454WG=64,0,327;PLCG=789,0,599;PLHSWEx=2776,0,2193;PLHSWG=1247,0,747;PLILL250=703,0,578;PLILLCLIA=1712,0,1236;PLILLWG=633,0,222;PLIllPCRFree=821,0,915;PLIonEx=698,0,832;PLPlatGen=3662,0,3218;PLXIll=594,0,590;PLXPSolWGLS=188,0,684;PLminsum=12141;PLminsumOverDP=12.47;RPA=12,11;RU=A;TrancheABQDmin2=0;TrancheAlignmin2=0;TrancheMapmin2=0;TrancheSSEmin2=0;YesPLto…	GT:DP:GQ:PL	0/1:974:12141:13887,0,12141	COL4A4
chr2	227954599	.	G	A	9957	PASS	DPSum=872;HRun=5;HapNoVar=0;NoPLTot=0;PL454WG=220,0,148;PLCG=430,0,339;PLHSWEx=1450,0,1966;PLHSWG=585,0,937;PLILL250=514,0,523;PLILLCLIA=585,0,1090;PLILLWG=674,0,104;PLIllPCRFree=604,0,943;PLIonEx=1972,0,2930;PLNCIIonWG=33,0,175;PLPlatGen=2442,0,2831;PLXIll=242,0,657;PLXPSolWGLS=206,0,427;PLminsum=9957;PLminsumOverDP=11.42;RPA=3,2;RU=G;TrancheABQDmin2=0;TrancheAlignmin2=0;TrancheMapmin2=0;Tranche…	GT:DP:GQ:PL	0/1:872:9957:9957,0,13070	COL4A4
chr2	228147093	.	A	G	11857	PASS	DPSum=857;HRun=2;HapNoVar=0;NoPLTot=0;PL454WG=87,0,88;PLCG=399,0,236;PLHSWEx=3081,0,3351;PLHSWG=748,0,690;PLILL250=663,0,935;PLILLCLIA=1137,0,799;PLILLWG=366,0,434;PLIllPCRFree=812,0,441;PLIonEx=781,0,867;PLNCIIonWG=83,0,20;PLPlatGen=3051,0,2927;PLXIll=524,0,443;PLXPSolWGLS=125,0,229;PLminsum=11460;PLminsumOverDP=13.37;RPA=2,1;RU=G;TrancheABQDmin2=0;TrancheAlignmin2=0;TrancheMapmin2=0;TrancheSSEm…	GT:DP:GQ:PL	0/1:857:11460:11857,0,11460	COL4A3
chr2	233127979	.	T	C	15001	PASS	DPSum=1097;HRun=6;HapNoVar=0;NoPLTot=0;PL454WG=17,0,171;PLCG=393,0,224;PLHSWEx=2986,0,3606;PLHSWG=1167,0,723;PLILL250=502,0,559;PLILLCLIA=2349,0,2228;PLILLWG=376,0,690;PLIllPCRFree=936,0,869;PLIonEx=1295,0,1522;PLNCIIonWG=125,0,102;PLPlatGen=3658,0,3576;PLXIll=856,0,351;PLXPSolWGLS=341,0,794;PLminsum=15001;PLminsumOverDP=13.67;RPA=6,5;RU=C;TrancheABQDmin2=0;TrancheAlignmin2=0;TrancheMapmin2=0;Tra…	GT:DP:GQ:PL	0/1:1097:15001:15001,0,15415	DIS3L2
chr20	126155	.	GCAAA	G	23681	PASS	DPSum=983;HRun=1;HapNoVar=0;NoPLTot=0;PL454WG=605,0,339;PLCG=445,0,690;PLHSWEx=5505,0,9259;PLHSWG=2109,0,2253;PLILL250=1269,0,1243;PLILLCLIA=2749,0,3186;PLILLWG=306,0,1401;PLIllPCRFree=1178,0,1316;PLIonEx=2397,0,2261;PLNCIIonWG=62,0,62;PLPlatGen=5395,0,5563;PLXIll=1159,0,1773;PLXPSolWGLS=502,0,427;PLminsum=23681;PLminsumOverDP=24.09;RPA=2,1;RU=CAAA;TrancheABQDmin2=0;TrancheAlignmin2=0;TrancheMapm…	GT:DP:GQ:PL	0/1:983:23681:23681,0,29773	DEFB126
chr20	25457022	.	T	C	6936	PASS	DPSum=570;HRun=0;HapNoVar=0;NoPLTot=0;PLCG=28,0,285;PLHSWEx=448,0,561;PLHSWG=461,0,234;PLILL250=364,0,491;PLILLCLIA=1691,0,1467;PLILLWG=193,0,110;PLIllPCRFree=594,0,285;PLPlatGen=2706,0,2534;PLXIll=451,0,521;PLminsum=6488;PLminsumOverDP=11.38;TrancheABQDmin2=0;TrancheAlignmin2=0;TrancheMapmin2=0;TrancheSSEmin2=0;YesPLtot=9;allalts=C;datasetcalls=9;geno=2;genoMapGood=9;platformbias=none;platformna…	GT:DP:GQ:PL	0/1:570:6488:6936,0,6488	NINL
chr22	30733111	.	C	A	10383	PASS	DPSum=813;HRun=0;HapNoVar=0;NoPLTot=0;PL454WG=184,0,142;PLCG=268,0,987;PLHSWEx=1834,0,1788;PLHSWG=766,0,579;PLILL250=469,0,389;PLILLCLIA=1585,0,1506;PLILLWG=336,0,282;PLIllPCRFree=724,0,1105;PLIonEx=476,0,759;PLPlatGen=3048,0,3421;PLXIll=551,0,164;PLXPSolWGLS=142,0,313;PLminsum=10383;PLminsumOverDP=12.77;TrancheABQDmin2=0;TrancheAlignmin2=0;TrancheMapmin2=0;TrancheSSEmin2=0;YesPLtot=12;allalts=A;…	GT:DP:GQ:PL	0/1:813:10383:10383,0,11435	SF3A1
chr22	39777822	.	C	CCAA	10571	PASS	DPSum=661;HRun=3;HapNoVar=0;NoPLTot=0;PL454WG=152,0,425,425,425,425;PLCG=556,0,932,932,932,932;PLHSWEx=1041,0,1530,1530,1530,1530;PLHSWG=605,0,1107,1107,1107,1107;PLILL250=442,0,285,442,442,442;PLILLCLIA=1745,0,2087,2087,2087,2087;PLILLWEx=1625,0,2432,2432,2432,2432;PLILLWG=39,0,227,227,227,227;PLIllPCRFree=464,0,1163,1163,1163,1163;PLIonEx=264,0,525,525,525,525;PLNCIIonWG=102,0,52,102,102,102;PL…	GT:DP:GQ:PL	0/1:661:10571:10571,0,16049	SYNGR1
chr22	41548008	.	A	G	15293	PASS	DPSum=1097;HRun=6;HapNoVar=0;NoPLTot=0;PL454WG=271,0,290;PLCG=549,0,418;PLHSWEx=3987,0,3350;PLHSWG=1240,0,1063;PLILL250=610,0,857;PLILLCLIA=962,0,1346;PLILLWG=620,0,735;PLIllPCRFree=862,0,1121;PLIonEx=1411,0,1549;PLNCIIonWG=62,0,218;PLPlatGen=4123,0,3657;PLXIll=384,0,558;PLXPSolWGLS=212,0,641;PLminsum=15293;PLminsumOverDP=13.94;RPA=6,5;RU=A;TrancheABQDmin2=0;TrancheAlignmin2=0;TrancheMapmin2=0;Tr…	GT:DP:GQ:PL	0/1:1097:15293:15293,0,15803	EP300
chr3	10138069	.	T	G	16360	PASS	DPSum=1058;HRun=6;HapNoVar=0;NoPLTot=0;PL454WG=226,0,241;PLCG=615,0,732;PLHSWEx=4360,0,2679;PLHSWG=1068,0,1156;PLILL250=830,0,944;PLILLCLIA=1751,0,1714;PLILLWG=597,0,603;PLIllPCRFree=1262,0,713;PLIonEx=274,0,323;PLNCIIonWG=92,0,82;PLPlatGen=4301,0,3824;PLXIll=661,0,529;PLXPSolWGLS=323,0,398;PLminsum=13938;PLminsumOverDP=13.17;RPA=6,5;RU=A;TrancheABQDmin2=0;TrancheAlignmin2=0;TrancheMapmin2=0;Tran…	GT:DP:GQ:PL	0/1:1058:13938:16360,0,13938	FANCD2
chr3	14199887	.	G	A	13103	PASS	DPSum=990;HRun=3;HapNoVar=0;NoPLTot=0;PL454WG=132,0,135;PLCG=826,0,949;PLHSWEx=2518,0,2790;PLHSWG=952,0,948;PLILL250=226,0,435;PLILLCLIA=3130,0,2062;PLILLWEx=91,0,18;PLILLWG=646,0,499;PLIllPCRFree=627,0,842;PLIonEx=378,0,328;PLNCIIonWG=14,0,111;PLPlatGen=2830,0,3573;PLXIll=561,0,619;PLXPSolWGLS=172,0,388;PLminsum=13103;PLminsumOverDP=13.24;RPA=3,2;RU=G;TrancheABQDmin2=0;TrancheAlignmin2=0;Tranche…	GT:DP:GQ:PL	0/1:990:13103:13103,0,13697	XPC
chr3	38349146	.	ATTTG	A	30262	PASS	DPSum=1333;HRun=3;HapNoVar=0;NoPLTot=0;PL454WG=288,0,489;PLCG=983,0,812;PLHSWEx=6288,0,7782;PLHSWG=1494,0,2025;PLILL250=1417,0,1304;PLILLCLIA=5249,0,7029;PLILLWEx=3045,0,12091;PLILLWG=251,0,1767;PLIllPCRFree=1840,0,1469;PLIonEx=1757,0,2494;PLNCIIonWG=268,0,55;PLPlatGen=5853,0,7056;PLXIll=1511,0,630;PLXPSolWGLS=18,0,530;PLminsum=30262;PLminsumOverDP=22.7;RPA=3,2;RU=G;TrancheABQDmin2=0;TrancheAlign…	GT:DP:GQ:PL	0/1:1333:30262:30262,0,45533	SLC22A14
chr3	42956732	.	AT	A	15690	PASS	DPSum=998;HRun=0;HapNoVar=0;NoPLTot=0;PL454WG=118,0,246;PLCG=737,0,1065;PLHSWEx=2029,0,2108;PLHSWG=1547,0,1410;PLILL250=790,0,1090;PLILLCLIA=1843,0,2051;PLILLWG=1173,0,1040;PLIllPCRFree=1189,0,1292;PLIonEx=876,0,1612;PLNCIIonWG=59,0,272;PLPlatGen=4664,0,4849;PLXIll=662,0,1193;PLXPSolWGLS=3,0,531;PLminsum=15690;PLminsumOverDP=15.72;TrancheABQDmin2=0;TrancheAlignmin2=0;TrancheMapmin2=0;TrancheSSEmi…	GT:DP:GQ:PL	0/1:998:15690:15690,0,18759	ZNF662
chr3	59908126	.	A	G	12652	PASS	DPSum=932;HRun=0;HapNoVar=0;NoPLTot=0;PL454WG=137,0,446;PLCG=250,0,408;PLHSWEx=3529,0,2980;PLHSWG=1063,0,1291;PLILL250=503,0,869;PLILLCLIA=1300,0,1603;PLILLWG=426,0,486;PLIllPCRFree=616,0,870;PLIonEx=273,0,415;PLNCIIonWG=98,0,57;PLPlatGen=3783,0,3492;PLXIll=509,0,528;PLXPSolWGLS=165,0,373;PLminsum=12652;PLminsumOverDP=13.58;TrancheABQDmin2=0;TrancheAlignmin2=0;TrancheMapmin2=0;TrancheSSEmin2=0;Ye…	GT:DP:GQ:PL	0/1:932:12652:12652,0,13818	FHIT
chr3	59997112	.	G	A	12278	PASS	DPSum=932;HRun=6;HapNoVar=0;NoPLTot=0;PL454WG=201,0,203;PLCG=495,0,515;PLHSWEx=1235,0,1498;PLHSWG=1094,0,1199;PLILL250=758,0,594;PLILLCLIA=1842,0,1455;PLILLWG=445,0,354;PLIllPCRFree=570,0,959;PLIonEx=1015,0,1166;PLNCIIonWG=200,0,42;PLPlatGen=3428,0,4444;PLXIll=769,0,602;PLXPSolWGLS=226,0,358;PLminsum=12278;PLminsumOverDP=13.17;RPA=6,5;RU=A;TrancheABQDmin2=0;TrancheAlignmin2=0;TrancheMapmin2=0;Tra…	GT:DP:GQ:PL	0/1:932:12278:12278,0,13389	FHIT
chr3	69171496	.	GAGA	G	18099	PASS	DPSum=786;HRun=5;HapNoVar=0;NoPLTot=0;PL454WG=389,0,267;PLCG=336,0,572;PLHSWEx=902,0,1453;PLHSWG=1962,0,1448;PLILL250=1001,0,1392;PLILLCLIA=1770,0,1345;PLILLWG=402,0,1075;PLIllPCRFree=1227,0,1804;PLIonEx=2496,0,3825;PLNCIIonWG=497,0,418;PLPlatGen=5944,0,6044;PLXIll=771,0,650;PLXPSolWGLS=402,0,437;PLminsum=18099;PLminsumOverDP=23.03;RPA=6,7;RU=A;TrancheABQDmin2=0;TrancheAlignmin2=0;TrancheMapmin2=…	GT:DP:GQ:PL	0/1:786:18099:18099,0,20730	LMOD3
chr3	142178144	.	C	T	14259	PASS	DPSum=1078;HRun=8;HapNoVar=0;NoPLTot=0;PL454WG=306,0,115;PLCG=417,0,731;PLHSWEx=1573,0,1541;PLHSWG=1042,0,1011;PLILL250=679,0,723;PLILLCLIA=1034,0,1094;PLILLWEx=2331,0,2116;PLILLWG=449,0,482;PLIllPCRFree=762,0,1301;PLIonEx=1059,0,760;PLPlatGen=3580,0,4512;PLXIll=837,0,669;PLXPSolWGLS=190,0,451;PLminsum=14259;PLminsumOverDP=13.23;RPA=8,7;RU=T;TrancheABQDmin2=0;TrancheAlignmin2=0;TrancheMapmin2=0;T…	GT:DP:GQ:PL	0/1:1078:14259:14259,0,15506	ATR
chr3	142188337	.	A	C	16421	PASS	DPSum=1127;HRun=0;HapNoVar=0;NoPLTot=0;PL454WG=175,0,141;PLCG=393,0,472;PLHSWEx=2715,0,2466;PLHSWG=1474,0,1221;PLILL250=816,0,398;PLILLCLIA=1345,0,1437;PLILLWEx=1184,0,1931;PLILLWG=433,0,154;PLIllPCRFree=1133,0,838;PLIonEx=814,0,1074;PLNCIIonWG=271,0,139;PLPlatGen=4488,0,3633;PLXIll=993,0,882;PLXPSolWGLS=187,0,492;PLminsum=15278;PLminsumOverDP=13.56;RPA=19,18;RU=T;TrancheABQDmin2=0;TrancheAlignmi…	GT:DP:GQ:PL	0/1:1127:15278:16421,0,15278	ATR
chr3	142217537	.	A	G	14324	PASS	DPSum=1165;HRun=7;HapNoVar=0;NoPLTot=0;PL454WG=85,0,165;PLCG=647,0,631;PLHSWEx=1356,0,1014;PLHSWG=1102,0,1850;PLILL250=394,0,798;PLILLCLIA=1303,0,1138;PLILLWEx=1713,0,2705;PLILLWG=536,0,870;PLIllPCRFree=1015,0,1091;PLIonEx=1448,0,1448;PLNCIIonWG=114,0,116;PLPlatGen=3857,0,4463;PLXIll=666,0,859;PLXPSolWGLS=88,0,424;PLminsum=14324;PLminsumOverDP=12.3;RPA=7,6;RU=T;TrancheABQDmin2=0;TrancheAlignmin2=…	GT:DP:GQ:PL	0/1:1165:14324:14324,0,17572	ATR
chr3	142277575	.	A	T	15618	PASS	DPSum=1081;HRun=6;HapNoVar=0;NoPLTot=0;PL454WG=189,0,217;PLCG=194,0,352;PLHSWEx=3353,0,3613;PLHSWG=1224,0,575;PLILL250=902,0,570;PLILLCLIA=666,0,785;PLILLWEx=1400,0,1200;PLILLWG=543,0,478;PLIllPCRFree=1030,0,720;PLIonEx=1570,0,1861;PLNCIIonWG=81,0,19;PLPlatGen=3808,0,3358;PLXIll=404,0,387;PLXPSolWGLS=254,0,132;PLminsum=14267;PLminsumOverDP=13.2;RPA=6,5;RU=A;TrancheABQDmin2=0;TrancheAlignmin2=0;Tr…	GT:DP:GQ:PL	0/1:1081:14267:15618,0,14267	ATR
chr3	142281612	.	A	G	12363	PASS	DPSum=998;HRun=2;HapNoVar=0;NoPLTot=0;PLCG=232,0,736;PLHSWEx=586,0,812;PLHSWG=1006,0,1773;PLILL250=868,0,538;PLILLCLIA=1489,0,963;PLILLWEx=1398,0,2102;PLILLWG=373,0,992;PLIllPCRFree=962,0,1233;PLIonEx=699,0,1006;PLNCIIonWG=80,0,166;PLPlatGen=3596,0,4809;PLXIll=706,0,522;PLXPSolWGLS=368,0,211;PLminsum=12363;PLminsumOverDP=12.39;RPA=2,1;RU=G;TrancheABQDmin2=0;TrancheAlignmin2=0;TrancheMapmin2=0;Tra…	GT:DP:GQ:PL	0/1:998:12363:12363,0,15863	ATR
chr3	167742353	.	GTCC	G	20647	PASS	DPSum=997;HRun=3;HapNoVar=0;NoPLTot=0;PL454WG=390,0,366;PLCG=514,0,511;PLHSWEx=3003,0,4866;PLHSWG=1762,0,2111;PLILL250=1155,0,850;PLILLCLIA=2895,0,2746;PLILLWG=624,0,1431;PLIllPCRFree=1363,0,948;PLIonEx=2619,0,3135;PLNCIIonWG=166,0,209;PLPlatGen=5174,0,4943;PLXIll=873,0,1202;PLXPSolWGLS=109,0,998;PLminsum=20647;PLminsumOverDP=20.71;RPA=3,2;RU=G;TrancheABQDmin2=0;TrancheAlignmin2=0;TrancheMapmin2=…	GT:DP:GQ:PL	0/1:997:20647:20647,0,24316	GOLIM4
chr4	1801511	.	C	T	12509	PASS	DPSum=916;HRun=3;HapNoVar=0;NoPLTot=0;PL454WG=325,0,70;PLCG=839,0,732;PLHSWEx=1594,0,1242;PLHSWG=887,0,914;PLILL250=291,0,320;PLILLCLIA=1884,0,2149;PLILLWEx=508,0,552;PLILLWG=312,0,179;PLIllPCRFree=797,0,802;PLIonEx=708,0,983;PLPlatGen=3683,0,3496;PLXIll=681,0,449;PLminsum=11888;PLminsumOverDP=12.98;RPA=3,2;RU=G;TrancheABQDmin2=0;TrancheAlignmin2=0;TrancheMapmin2=0;TrancheSSEmin2=0;YesPLtot=12;al…	GT:DP:GQ:PL	0/1:916:11888:12509,0,11888	FGFR3
chr4	55130078	.	T	C	16031	PASS	DPSum=1138;HRun=15;HapNoVar=0;NoPLTot=0;PL454WG=53,0,124;PLCG=774,0,595;PLHSWEx=2198,0,2003;PLHSWG=1170,0,1384;PLILL250=499,0,523;PLILLCLIA=1858,0,1399;PLILLWEx=3114,0,2864;PLILLWG=658,0,340;PLIllPCRFree=677,0,769;PLIonEx=236,0,221;PLNCIIonWG=79,0,42;PLPlatGen=3990,0,4228;PLXIll=579,0,630;PLXPSolWGLS=146,0,270;PLminsum=15392;PLminsumOverDP=13.53;RPA=15,14;RU=T;TrancheABQDmin2=0;TrancheAlignmin2=0…	GT:DP:GQ:PL	0/1:1138:15392:16031,0,15392	PDGFRA
chr4	55133726	.	T	G	15149	PASS	DPSum=1167;HRun=3;HapNoVar=0;NoPLTot=0;PL454WG=22,0,217;PLCG=298,0,313;PLHSWEx=2017,0,1981;PLHSWG=1401,0,1237;PLILL250=514,0,546;PLILLCLIA=1891,0,1587;PLILLWEx=3111,0,3565;PLILLWG=471,0,544;PLIllPCRFree=1086,0,1011;PLIonEx=63,0,856;PLNCIIonWG=19,0,157;PLPlatGen=3478,0,4111;PLXIll=584,0,437;PLXPSolWGLS=194,0,72;PLminsum=15149;PLminsumOverDP=12.98;RPA=3,2;RU=C;TrancheABQDmin2=0;TrancheAlignmin2=0;T…	GT:DP:GQ:PL	0/1:1167:15149:15149,0,16634	PDGFRA
chr4	55139771	.	T	C	14175	PASS	DPSum=1070;HRun=0;HapNoVar=0;NoPLTot=0;PL454WG=130,0,271;PLCG=393,0,636;PLHSWEx=3285,0,3514;PLHSWG=784,0,832;PLILL250=634,0,746;PLILLCLIA=1746,0,2191;PLILLWEx=930,0,1421;PLILLWG=367,0,486;PLIllPCRFree=688,0,908;PLPlatGen=4239,0,3504;PLXIll=888,0,569;PLXPSolWGLS=91,0,538;PLminsum=14175;PLminsumOverDP=13.25;TrancheABQDmin2=0;TrancheAlignmin2=0;TrancheMapmin2=0;TrancheSSEmin2=0;YesPLtot=12;allalts=C…	GT:DP:GQ:PL	0/1:1070:14175:14175,0,15616	PDGFRA
chr4	55143577	.	G	A	14936	PASS	DPSum=1192;HRun=3;HapNoVar=0;NoPLTot=0;PL454WG=251,0,125;PLCG=641,0,674;PLHSWEx=1611,0,2569;PLHSWG=840,0,717;PLILL250=459,0,442;PLILLCLIA=1422,0,1234;PLILLWEx=2095,0,1214;PLILLWG=379,0,223;PLIllPCRFree=964,0,674;PLIonEx=2314,0,2855;PLNCIIonWG=9,0,115;PLPlatGen=3299,0,3937;PLXIll=496,0,626;PLXPSolWGLS=156,0,213;PLminsum=14936;PLminsumOverDP=12.53;RPA=3,2;RU=A;TrancheABQDmin2=0;TrancheAlignmin2=0;T…	GT:DP:GQ:PL	0/1:1192:14936:14936,0,15618	PDGFRA
chr4	55152040	.	C	T	16554	PASS	DPSum=1127;HRun=3;HapNoVar=0;NoPLTot=0;PL454WG=418,0,148;PLCG=555,0,303;PLHSWEx=3845,0,3516;PLHSWG=962,0,958;PLILL250=634,0,408;PLILLCLIA=2130,0,2723;PLILLWEx=943,0,1357;PLILLWG=625,0,605;PLIllPCRFree=1013,0,894;PLNCIIonWG=89,0,202;PLPlatGen=4303,0,3487;PLXIll=588,0,531;PLXPSolWGLS=449,0,442;PLminsum=15574;PLminsumOverDP=13.82;RPA=3,2;RU=A;TrancheABQDmin2=0;TrancheAlignmin2=0;TrancheMapmin2=0;Tra…	GT:DP:GQ:PL	0/1:1127:15574:16554,0,15574	PDGFRA
chr4	57333822	.	G	T	7309	PASS	DPSum=666;HRun=4;HapNoVar=0;NoPLTot=0;PL454WG=81,0,77;PLCG=327,0,339;PLHSWEx=262,0,193;PLHSWG=475,0,765;PLILL250=681,0,404;PLILLCLIA=1303,0,1640;PLILLWG=146,0,179;PLIllPCRFree=630,0,487;PLIonEx=537,0,567;PLPlatGen=2444,0,2726;PLXIll=423,0,455;PLminsum=7309;PLminsumOverDP=10.97;RPA=4,3;RU=G;TrancheABQDmin2=0;TrancheAlignmin2=0;TrancheMapmin2=0;TrancheSSEmin2=0;YesPLtot=11;allalts=T;datasetcalls=11…	GT:DP:GQ:PL	0/1:666:7309:7309,0,7832	SRP72
chr4	80898808	.	C	T	9475	PASS	DPSum=757;HRun=3;HapNoVar=0;NoPLTot=0;PL454WG=122,0,181;PLCG=278,0,578;PLHSWEx=517,0,886;PLHSWG=1268,0,946;PLILL250=413,0,484;PLILLCLIA=933,0,1246;PLILLWG=441,0,319;PLIllPCRFree=617,0,910;PLIonEx=917,0,1405;PLNCIIonWG=78,0,67;PLPlatGen=3330,0,3667;PLXIll=372,0,610;PLXPSolWGLS=189,0,293;PLminsum=9475;PLminsumOverDP=12.52;RPA=3,2;RU=A;TrancheABQDmin2=0;TrancheAlignmin2=0;TrancheMapmin2=0;TrancheSSE…	GT:DP:GQ:PL	0/1:757:9475:9475,0,11592	ANTXR2
chr4	106196951	.	A	G	11507	PASS	DPSum=881;HRun=0;HapNoVar=0;NoPLTot=0;PL454WG=236,0,125;PLCG=745,0,889;PLHSWEx=276,0,225;PLHSWG=860,0,1355;PLILL250=267,0,981;PLILLCLIA=1940,0,2689;PLILLWG=416,0,800;PLIllPCRFree=941,0,799;PLIonEx=433,0,329;PLNCIIonWG=108,0,210;PLPlatGen=4162,0,3564;PLXIll=528,0,1050;PLXPSolWGLS=595,0,572;PLminsum=11507;PLminsumOverDP=13.06;TrancheABQDmin2=0;TrancheAlignmin2=0;TrancheMapmin2=0;TrancheSSEmin2=0;Ye…	GT:DP:GQ:PL	0/1:881:11507:11507,0,13588	TET2
chr4	152201018	.	G	GCAGGT	24182	PASS	DPSum=1022;HRun=3;HapNoVar=0;NoPLTot=0;PL454WG=98,0,615;PLCG=343,0,451;PLHSWEx=4323,0,6972;PLHSWG=1102,0,2645;PLILL250=927,0,1753;PLILLCLIA=5314,0,4373;PLIllPCRFree=2195,0,2263;PLIonEx=1279,0,1500;PLPlatGen=6926,0,6862;PLXIll=1675,0,1376;PLminsum=24182;PLminsumOverDP=23.66;RPA=3,2;RU=T;TrancheABQDmin2=0;TrancheAlignmin2=0;TrancheMapmin2=0;TrancheSSEmin2=0;YesPLtot=10;allalts=GCAGGT;datasetcalls=1…	GT:DP:GQ:PL	0/1:1022:24182:24182,0,28810	PRSS48
chr4	152201053	.	G	A	15564	PASS	DPSum=1090;HRun=3;HapNoVar=0;NoPLTot=0;PL454WG=180,0,137;PLCG=388,0,664;PLHSWEx=3373,0,3726;PLHSWG=1456,0,786;PLILL250=652,0,326;PLILLCLIA=2105,0,2734;PLILLWG=448,0,397;PLIllPCRFree=1027,0,855;PLIonEx=659,0,472;PLNCIIonWG=167,0,203;PLPlatGen=3913,0,3574;PLXIll=997,0,666;PLXPSolWGLS=199,0,443;PLminsum=14983;PLminsumOverDP=13.75;TrancheABQDmin2=0;TrancheAlignmin2=0;TrancheMapmin2=0;TrancheSSEmin2=0…	GT:DP:GQ:PL	0/1:1090:14983:15564,0,14983	PRSS48
chr4	169432673	.	C	T	15455	PASS	DPSum=1161;HRun=3;HapNoVar=0;NoPLTot=0;PL454WG=140,0,228;PLCG=437,0,866;PLHSWEx=2150,0,2903;PLHSWG=1146,0,504;PLILL250=613,0,571;PLILLCLIA=1430,0,1459;PLILLWEx=3466,0,3664;PLILLWG=518,0,586;PLIllPCRFree=662,0,690;PLIonEx=480,0,410;PLNCIIonWG=185,0,65;PLPlatGen=3479,0,3908;PLXIll=653,0,508;PLXPSolWGLS=96,0,383;PLminsum=15455;PLminsumOverDP=13.31;RPA=3,2;RU=C;TrancheABQDmin2=0;TrancheAlignmin2=0;Tr…	GT:DP:GQ:PL	0/1:1161:15455:15455,0,16745	PALLD
chr4	169432841	.	G	A	14170	PASS	DPSum=1136;HRun=3;HapNoVar=0;NoPLTot=0;PL454WG=64,0,347;PLCG=591,0,1422;PLHSWEx=571,0,1021;PLHSWG=1551,0,1356;PLILL250=677,0,519;PLILLCLIA=1253,0,1631;PLILLWEx=3621,0,3651;PLILLWG=492,0,666;PLIllPCRFree=925,0,805;PLIonEx=421,0,772;PLPlatGen=3445,0,3590;PLXIll=527,0,745;PLXPSolWGLS=32,0,475;PLminsum=14170;PLminsumOverDP=12.47;RPA=3,2;RU=C;TrancheABQDmin2=0;TrancheAlignmin2=0;TrancheMapmin2=0;Tranc…	GT:DP:GQ:PL	0/1:1136:14170:14170,0,17000	PALLD
chr4	169433333	.	C	T	13954	PASS	DPSum=1209;HRun=4;HapNoVar=0;NoPLTot=0;PLCG=644,0,850;PLHSWEx=2685,0,4154;PLHSWG=486,0,822;PLILL250=463,0,461;PLILLCLIA=2207,0,2174;PLILLWEx=2285,0,4224;PLILLWG=56,0,338;PLIllPCRFree=795,0,766;PLIonEx=677,0,792;PLNCIIonWG=117,0,47;PLPlatGen=2963,0,2836;PLXIll=556,0,604;PLXPSolWGLS=20,0,290;PLminsum=13954;PLminsumOverDP=11.54;RPA=4,3;RU=G;TrancheABQDmin2=0;TrancheAlignmin2=0;TrancheMapmin2=0;Tranc…	GT:DP:GQ:PL	0/1:1209:13954:13954,0,18358	PALLD
chr4	169433444	.	C	T	13661	PASS	DPSum=1133;HRun=3;HapNoVar=0;NoPLTot=0;PL454WG=33,0,222;PLCG=354,0,510;PLHSWEx=1562,0,1496;PLHSWG=983,0,662;PLILL250=358,0,269;PLILLCLIA=1421,0,1999;PLILLWEx=2671,0,3713;PLILLWG=340,0,307;PLIllPCRFree=685,0,673;PLIonEx=1697,0,1756;PLNCIIonWG=226,0,75;PLPlatGen=2574,0,2761;PLXIll=564,0,992;PLXPSolWGLS=193,0,229;PLminsum=13661;PLminsumOverDP=12.06;RPA=3,2;RU=C;TrancheABQDmin2=0;TrancheAlignmin2=0;T…	GT:DP:GQ:PL	0/1:1133:13661:13661,0,15664	PALLD
chr5	35874575	.	C	T	14648	PASS	DPSum=1267;HRun=6;HapNoVar=0;NoPLTot=0;PL454WG=178,0,279;PLCG=864,0,1274;PLHSWEx=2531,0,4071;PLHSWG=1342,0,1128;PLILL250=485,0,520;PLILLCLIA=997,0,1883;PLILLWG=532,0,623;PLIllPCRFree=741,0,1030;PLIonEx=2458,0,2773;PLNCIIonWG=165,0,221;PLPlatGen=3560,0,4087;PLXIll=537,0,575;PLXPSolWGLS=258,0,169;PLminsum=14648;PLminsumOverDP=11.56;RPA=6,5;RU=T;TrancheABQDmin2=0;TrancheAlignmin2=0;TrancheMapmin2=0;…	GT:DP:GQ:PL	0/1:1267:14648:14648,0,18633	IL7R
chr5	35876274	.	A	G	11669	PASS	DPSum=901;HRun=3;HapNoVar=0;NoPLTot=0;PL454WG=166,0,210;PLCG=604,0,615;PLHSWEx=2029,0,1804;PLHSWG=702,0,793;PLILL250=516,0,392;PLILLCLIA=1648,0,1881;PLILLWG=539,0,720;PLIllPCRFree=877,0,947;PLIonEx=288,0,344;PLNCIIonWG=128,0,120;PLPlatGen=3597,0,3275;PLXIll=531,0,751;PLXPSolWGLS=44,0,354;PLminsum=11669;PLminsumOverDP=12.95;RPA=3,2;RU=C;TrancheABQDmin2=0;TrancheAlignmin2=0;TrancheMapmin2=0;Tranche…	GT:DP:GQ:PL	0/1:901:11669:11669,0,12206	IL7R
chr5	40841571	.	CTT	C	18408	PASS	DPSum=853;HRun=3;HapNoVar=0;NoPLTot=0;PL454WG=366,0,313;PLCG=730,0,685;PLHSWEx=3269,0,3278;PLHSWG=1887,0,1353;PLILL250=1582,0,1529;PLILLCLIA=1773,0,1871;PLILLWEx=102,0,46;PLILLWG=488,0,1016;PLIllPCRFree=912,0,939;PLIonEx=1452,0,1081;PLNCIIonWG=278,0,607;PLPlatGen=4541,0,5091;PLXIll=837,0,895;PLXPSolWGLS=191,0,674;PLminsum=18408;PLminsumOverDP=21.58;RPA=3,2;RU=G;TrancheABQDmin2=0;TrancheAlignmin2=…	GT:DP:GQ:PL	0/1:853:18408:18408,0,19378	CARD6
chr5	74021846	.	TACTCAA	T	28738	PASS	DPSum=1003;HRun=0;HapNoVar=0;NoPLTot=0;PL454WG=525,0,919;PLCG=1200,0,143;PLHSWEx=5461,0,9973;PLHSWG=1758,0,2367;PLILL250=2462,0,1293;PLILLCLIA=2668,0,2540;PLILLWG=689,0,1380;PLIllPCRFree=1701,0,2030;PLIonEx=2938,0,3110;PLNCIIonWG=66,0,423;PLPlatGen=7604,0,8111;PLXIll=1516,0,1481;PLXPSolWGLS=150,0,494;PLminsum=28738;PLminsumOverDP=28.65;RPA=2,1;RU=ACTCAA;TrancheABQDmin2=0;TrancheAlignmin2=0;Tranch…	GT:DP:GQ:PL	0/1:1003:28738:28738,0,34264	GFM2
chr5	112175770	.	G	A	16474	PASS	DPSum=1250;HRun=2;HapNoVar=0;NoPLTot=0;PL454WG=284,0,117;PLCG=464,0,574;PLHSWEx=2340,0,3078;PLHSWG=1338,0,1149;PLILL250=401,0,831;PLILLCLIA=1116,0,1871;PLILLWEx=3183,0,3758;PLILLWG=761,0,487;PLIllPCRFree=878,0,627;PLIonEx=751,0,1050;PLNCIIonWG=170,0,333;PLPlatGen=3771,0,3661;PLXIll=786,0,626;PLXPSolWGLS=231,0,579;PLminsum=16474;PLminsumOverDP=13.18;RPA=2,1;RU=A;TrancheABQDmin2=0;TrancheAlignmin2=…	GT:DP:GQ:PL	0/1:1250:16474:16474,0,18741	APC
chr5	112177171	.	G	A	16791	PASS	DPSum=1206;HRun=5;HapNoVar=0;NoPLTot=0;PL454WG=169,0,211;PLCG=821,0,710;PLHSWEx=1530,0,1427;PLHSWG=1174,0,1238;PLILL250=557,0,658;PLILLCLIA=1711,0,1609;PLILLWEx=2815,0,2436;PLILLWG=742,0,609;PLIllPCRFree=976,0,1015;PLIonEx=1134,0,1499;PLNCIIonWG=15,0,376;PLPlatGen=4172,0,4144;PLXIll=792,0,821;PLXPSolWGLS=183,0,420;PLminsum=16791;PLminsumOverDP=13.92;RPA=5,4;RU=C;TrancheABQDmin2=0;TrancheAlignmin2…	GT:DP:GQ:PL	0/1:1206:16791:16791,0,17173	APC
chr5	131925483	.	G	C	14362	PASS	DPSum=1065;HRun=3;HapNoVar=0;NoPLTot=0;PL454WG=161,0,21;PLCG=208,0,48;PLHSWEx=2633,0,3339;PLHSWG=942,0,1805;PLILL250=754,0,672;PLILLCLIA=999,0,897;PLILLWG=325,0,431;PLIllPCRFree=1202,0,1280;PLIonEx=2389,0,1478;PLNCIIonWG=42,0,148;PLPlatGen=4153,0,4155;PLXIll=554,0,599;PLminsum=14362;PLminsumOverDP=13.49;RPA=3,2;RU=T;TrancheABQDmin2=0;TrancheAlignmin2=0;TrancheMapmin2=0;TrancheSSEmin2=0;YesPLtot=1…	GT:DP:GQ:PL	0/1:1065:14362:14362,0,14873	RAD50
chr5	138266546	.	G	A	15995	PASS	DPSum=1142;HRun=2;HapNoVar=0;NoPLTot=0;PL454WG=152,0,170;PLCG=603,0,1167;PLHSWEx=3354,0,3320;PLHSWG=1077,0,821;PLILL250=528,0,679;PLILLCLIA=2035,0,2346;PLILLWG=526,0,455;PLIllPCRFree=1042,0,744;PLIonEx=967,0,1350;PLNCIIonWG=90,0,40;PLPlatGen=4656,0,3448;PLXIll=772,0,644;PLXPSolWGLS=193,0,388;PLminsum=15572;PLminsumOverDP=13.64;RPA=2,1;RU=C;TrancheABQDmin2=0;TrancheAlignmin2=0;TrancheMapmin2=0;Tra…	GT:DP:GQ:PL	0/1:1142:15572:15995,0,15572	CTNNA1
chr5	138267377	.	G	A	11762	PASS	DPSum=885;HRun=5;HapNoVar=0;NoPLTot=0;PL454WG=329,0,257;PLCG=1068,0,1580;PLHSWG=1468,0,1464;PLILL250=719,0,525;PLILLCLIA=1779,0,2079;PLILLWG=277,0,896;PLIllPCRFree=938,0,763;PLNCIIonWG=238,0,54;PLPlatGen=3759,0,3692;PLXIll=985,0,642;PLXPSolWGLS=202,0,304;PLminsum=11762;PLminsumOverDP=13.29;RPA=5,4;RU=G;TrancheABQDmin2=0;TrancheAlignmin2=0;TrancheMapmin2=0;TrancheSSEmin2=0;YesPLtot=11;allalts=A;da…	GT:DP:GQ:PL	0/1:885:11762:11762,0,12256	CTNNA1
chr5	149435608	.	G	C	13001	PASS	DPSum=954;HRun=3;HapNoVar=0;NoPLTot=0;PL454WG=220,0,239;PLCG=907,0,876;PLHSWEx=1795,0,2465;PLHSWG=603,0,1117;PLILL250=566,0,410;PLILLCLIA=2570,0,2640;PLILLWG=443,0,543;PLIllPCRFree=1334,0,942;PLIonEx=240,0,315;PLNCIIonWG=161,0,314;PLPlatGen=3583,0,3458;PLXIll=510,0,753;PLXPSolWGLS=69,0,171;PLminsum=13001;PLminsumOverDP=13.63;RPA=3,2;RU=G;TrancheABQDmin2=0;TrancheAlignmin2=0;TrancheMapmin2=0;Tranc…	GT:DP:GQ:PL	0/1:954:13001:13001,0,14243	CSF1R
chr5	149460553	.	A	G	11857	PASS	DPSum=942;HRun=3;HapNoVar=1;NoPLTot=0;PL454WG=189,0,180;PLCG=298,0,716;PLHSWEx=1493,0,1773;PLHSWG=708,0,824;PLILL250=559,0,466;PLILLCLIA=3472,0,4115;PLILLWG=511,0,734;PLIllPCRFree=913,0,897;PLNCIIonWG=159,0,167;PLPlatGen=3049,0,3824;PLXIll=456,0,648;PLXPSolWGLS=50,0,131;PLminsum=11857;PLminsumOverDP=12.59;RPA=3,1;RU=G;TrancheABQDmin2=0;TrancheAlignmin2=0;TrancheMapmin2=0;TrancheSSEmin2=0;YesPLtot…	GT:DP:GQ:PL	0/1:942:11857:11857,0,14475	CSF1R
chr5	176516631	.	G	A	8104	PASS	DPSum=723;HRun=4;HapNoVar=0;NoPLTot=0;PL454WG=155,0,127;PLCG=323,0,583;PLHSWEx=382,0,324;PLHSWG=595,0,453;PLILL250=430,0,284;PLILLCLIA=1651,0,2109;PLILLWG=463,0,437;PLIllPCRFree=493,0,946;PLIonEx=771,0,358;PLNCIIonWG=151,0,51;PLPlatGen=2066,0,2928;PLXIll=324,0,608;PLXPSolWGLS=300,0,85;PLminsum=8104;PLminsumOverDP=11.21;RPA=4,3;RU=G;TrancheABQDmin2=0;TrancheAlignmin2=0;TrancheMapmin2=0;TrancheSSEm…	GT:DP:GQ:PL	0/1:723:8104:8104,0,9293	FGFR4
chr5	177422908	.	A	G	9961	PASS	DPSum=751;HRun=2;HapNoVar=0;NoPLTot=0;PL454WG=152,0,217;PLCG=593,0,809;PLHSWEx=1464,0,1055;PLHSWG=615,0,546;PLILL250=682,0,581;PLILLCLIA=1619,0,1360;PLILLWG=233,0,336;PLIllPCRFree=709,0,793;PLIonEx=338,0,378;PLNCIIonWG=114,0,106;PLPlatGen=3064,0,3050;PLXIll=345,0,342;PLXPSolWGLS=33,0,74;PLminsum=9647;PLminsumOverDP=12.85;RPA=2,1;RU=G;TrancheABQDmin2=0;TrancheAlignmin2=0;TrancheMapmin2=0;TrancheSS…	GT:DP:GQ:PL	0/1:751:9647:9961,0,9647	PROP1
chr5	178562967	.	G	A	10920	PASS	DPSum=878;HRun=4;HapNoVar=0;NoPLTot=0;PL454WG=201,0,307;PLCG=349,0,693;PLHSWEx=3839,0,3100;PLHSWG=897,0,798;PLILL250=346,0,326;PLILLCLIA=2054,0,2388;PLILLWG=316,0,377;PLIllPCRFree=371,0,538;PLIonEx=235,0,331;PLPlatGen=2064,0,2973;PLXIll=209,0,772;PLXPSolWGLS=39,0,210;PLminsum=10920;PLminsumOverDP=12.44;RPA=4,3;RU=C;TrancheABQDmin2=0;TrancheAlignmin2=0;TrancheMapmin2=0;TrancheSSEmin2=0;YesPLtot=12…	GT:DP:GQ:PL	0/1:878:10920:10920,0,12813	ADAMTS2
chr5	178634672	.	C	T	10332	PASS	DPSum=781;HRun=3;HapNoVar=0;NoPLTot=0;PL454WG=148,0,172;PLCG=85,0,140;PLHSWEx=3224,0,3188;PLHSWG=442,0,472;PLILL250=427,0,318;PLILLCLIA=1909,0,1939;PLILLWG=182,0,140;PLIllPCRFree=703,0,623;PLIonEx=148,0,202;PLNCIIonWG=11,0,82;PLPlatGen=2620,0,2821;PLXIll=403,0,255;PLXPSolWGLS=30,0,94;PLminsum=10332;PLminsumOverDP=13.23;RPA=3,2;RU=G;TrancheABQDmin2=0;TrancheAlignmin2=0;TrancheMapmin2=0;TrancheSSEm…	GT:DP:GQ:PL	0/1:781:10332:10332,0,10446	ADAMTS2
chr5	180045911	.	G	A	5158	PASS	DPSum=377;HRun=3;HapNoVar=0;NoPLTot=0;PLCG=99,0,156;PLHSWEx=111,0,100;PLHSWG=114,0,202;PLILL250=570,0,396;PLILLCLIA=859,0,666;PLILLWG=41,0,117;PLIllPCRFree=675,0,545;PLIonEx=79,0,22;PLPlatGen=2416,0,2410;PLXIll=194,0,55;PLminsum=4669;PLminsumOverDP=12.38;RPA=3,2;RU=C;TrancheABQDmin2=0;TrancheAlignmin2=0;TrancheMapmin2=0;TrancheSSEmin2=0;YesPLtot=10;allalts=A;datasetcalls=10;geno=2;genoMapGood=10;…	GT:DP:GQ:PL	0/1:377:4669:5158,0,4669	FLT4
chr5	180052946	.	G	A	11785	PASS	DPSum=952;HRun=7;HapNoVar=0;NoPLTot=0;PL454WG=213,0,156;PLCG=438,0,653;PLHSWEx=1709,0,1881;PLHSWG=836,0,535;PLILL250=451,0,403;PLILLCLIA=3004,0,3250;PLILLWG=206,0,306;PLIllPCRFree=810,0,690;PLIonEx=524,0,632;PLPlatGen=3032,0,3464;PLXIll=562,0,457;PLminsum=11785;PLminsumOverDP=12.38;RPA=7,6;RU=G;TrancheABQDmin2=0;TrancheAlignmin2=0;TrancheMapmin2=0;TrancheSSEmin2=0;YesPLtot=11;allalts=A;datasetcal…	GT:DP:GQ:PL	0/1:952:11785:11785,0,12427	FLT4
chr5	180057231	.	C	A	9353	PASS	DPSum=800;HRun=3;HapNoVar=0;NoPLTot=0;PL454WG=77,0,238;PLCG=574,0,411;PLHSWEx=1346,0,846;PLHSWG=686,0,350;PLILL250=456,0,477;PLILLCLIA=2025,0,1893;PLILLWEx=296,0,263;PLILLWG=226,0,198;PLIllPCRFree=449,0,560;PLIonEx=605,0,1481;PLPlatGen=2301,0,2614;PLXIll=248,0,552;PLXPSolWGLS=64,0,88;PLminsum=9353;PLminsumOverDP=11.69;RPA=3,2;RU=G;TrancheABQDmin2=0;TrancheAlignmin2=0;TrancheMapmin2=0;TrancheSSEmi…	GT:DP:GQ:PL	0/1:800:9353:9353,0,9971	FLT4
chr6	31105857	.	AG	A	10591	PASS	DPSum=776;HRun=2;HapNoVar=0;NoPLTot=0;PL454WG=137,0,236;PLCG=893,0,1088;PLHSWEx=1563,0,1857;PLHSWG=625,0,540;PLILL250=702,0,431;PLILLCLIA=1621,0,1757;PLILLWG=118,0,488;PLIllPCRFree=828,0,1031;PLIonEx=136,0,254;PLPlatGen=3774,0,3881;PLXIll=194,0,337;PLminsum=10591;PLminsumOverDP=13.65;RPA=2,1;RU=G;TrancheABQDmin2=0;TrancheAlignmin2=0;TrancheMapmin2=0;TrancheSSEmin2=0;YesPLtot=11;allalts=A;datasetc…	GT:DP:GQ:PL	0/1:776:10591:10591,0,11900	PSORS1C2
chr6	51720838	.	T	C	14078	PASS	DPSum=1052;HRun=0;HapNoVar=0;NoPLTot=0;PL454WG=170,0,164;PLCG=394,0,492;PLHSWEx=3709,0,2995;PLHSWG=1641,0,1117;PLILL250=855,0,880;PLILLCLIA=1156,0,1544;PLILLWEx=223,0,7;PLILLWG=398,0,624;PLIllPCRFree=718,0,854;PLIonEx=499,0,931;PLNCIIonWG=45,0,80;PLPlatGen=3516,0,4482;PLXIll=443,0,810;PLXPSolWGLS=311,0,555;PLminsum=14078;PLminsumOverDP=13.38;RPA=18,19,24,25;RU=A;TrancheABQDmin2=0;TrancheAlignmin2…	GT:DP:GQ:PL	0/1:1052:14078:14078,0,15535	PKHD1
chr6	117708971	.	C	T	11407	PASS	DPSum=944;HRun=4;HapNoVar=0;NoPLTot=0;PL454WG=37,0,205;PLCG=455,0,972;PLHSWEx=2039,0,3060;PLHSWG=1053,0,773;PLILL250=813,0,472;PLILLCLIA=1300,0,1330;PLILLWG=386,0,557;PLIllPCRFree=730,0,1039;PLIonEx=470,0,487;PLNCIIonWG=55,0,195;PLPlatGen=3421,0,4419;PLXIll=508,0,451;PLXPSolWGLS=140,0,532;PLminsum=11407;PLminsumOverDP=12.08;RPA=4,3;RU=A;TrancheABQDmin2=0;TrancheAlignmin2=0;TrancheMapmin2=0;Tranch…	GT:DP:GQ:PL	0/1:944:11407:11407,0,14492	ROS1
chr6	152129077	.	T	C	9967	PASS	DPSum=721;HRun=4;HapNoVar=0;NoPLTot=0;PL454WG=19,0,33;PLCG=270,0,725;PLHSWEx=1124,0,1565;PLHSWG=478,0,549;PLILL250=314,0,305;PLILLCLIA=2266,0,2147;PLILLWG=248,0,257;PLIllPCRFree=819,0,724;PLNCIIonWG=59,0,90;PLPlatGen=3881,0,2939;PLXIll=489,0,339;PLminsum=9673;PLminsumOverDP=13.42;RPA=4,3;RU=C;TrancheABQDmin2=0;TrancheAlignmin2=0;TrancheMapmin2=0;TrancheSSEmin2=0;YesPLtot=10;allalts=C;datasetcalls…	GT:DP:GQ:PL	0/1:721:9673:9967,0,9673	ESR1
chr6	152420095	.	G	A	11036	PASS	DPSum=864;HRun=0;HapNoVar=0;NoPLTot=0;PL454WG=49,0,131;PLCG=459,0,769;PLHSWEx=1531,0,1511;PLHSWG=1037,0,895;PLILL250=462,0,609;PLILLCLIA=2191,0,2405;PLILLWG=420,0,572;PLIllPCRFree=646,0,953;PLIonEx=358,0,632;PLNCIIonWG=73,0,98;PLPlatGen=2846,0,3345;PLXIll=564,0,347;PLXPSolWGLS=400,0,19;PLminsum=11036;PLminsumOverDP=12.77;RPA=15,16;RU=A;TrancheABQDmin2=0;TrancheAlignmin2=0;TrancheMapmin2=0;Tranche…	GT:DP:GQ:PL	0/1:864:11036:11036,0,12286	ESR1
chr6	152529260	.	G	A	9037	PASS	DPSum=821;HRun=3;HapNoVar=0;NoPLTot=0;PL454WG=281,0,320;PLCG=582,0,475;PLHSWEx=1169,0,2266;PLHSWG=517,0,642;PLILL250=235,0,182;PLILLCLIA=1030,0,1086;PLILLWG=414,0,114;PLIllPCRFree=835,0,618;PLIonEx=292,0,707;PLNCIIonWG=71,0,98;PLPlatGen=3037,0,2840;PLXIll=315,0,306;PLXPSolWGLS=259,0,155;PLminsum=9037;PLminsumOverDP=11.01;RPA=3,2;RU=G;TrancheABQDmin2=0;TrancheAlignmin2=0;TrancheMapmin2=0;TrancheSS…	GT:DP:GQ:PL	0/1:821:9037:9037,0,9809	SYNE1
chr6	152784621	.	T	C	12104	PASS	DPSum=931;HRun=7;HapNoVar=0;NoPLTot=0;PL454WG=196,0,281;PLCG=376,0,485;PLHSWEx=1282,0,1270;PLHSWG=1314,0,1431;PLILL250=780,0,779;PLILLCLIA=1395,0,1375;PLILLWG=286,0,364;PLIllPCRFree=863,0,1205;PLIonEx=1164,0,2119;PLNCIIonWG=11,0,111;PLPlatGen=3563,0,3850;PLXIll=776,0,410;PLXPSolWGLS=98,0,494;PLminsum=12104;PLminsumOverDP=13;RPA=7,6;RU=A;TrancheABQDmin2=0;TrancheAlignmin2=0;TrancheMapmin2=0;Tranch…	GT:DP:GQ:PL	0/1:931:12104:12104,0,14174	SYNE1
chr7	55214348	.	C	T	12679	PASS	DPSum=1056;HRun=3;HapNoVar=0;NoPLTot=0;PL454WG=353,0,128;PLCG=371,0,422;PLHSWEx=1928,0,3707;PLHSWG=634,0,753;PLILL250=746,0,403;PLILLCLIA=2200,0,3025;PLILLWEx=1148,0,1351;PLILLWG=308,0,436;PLIllPCRFree=623,0,964;PLIonEx=527,0,595;PLPlatGen=3139,0,3805;PLXIll=489,0,576;PLXPSolWGLS=213,0,207;PLminsum=12679;PLminsumOverDP=12.01;RPA=3,2;RU=G;TrancheABQDmin2=0;TrancheAlignmin2=0;TrancheMapmin2=0;Tranc…	GT:DP:GQ:PL	0/1:1056:12679:12679,0,16372	EGFR
chr7	55268949	.	A	G	15785	PASS	DPSum=1258;HRun=2;HapNoVar=0;NoPLTot=0;PL454WG=272,0,192;PLCG=299,0,877;PLHSWEx=3524,0,3755;PLHSWG=1213,0,1061;PLILL250=387,0,653;PLILLCLIA=1720,0,1615;PLILLWEx=2107,0,4531;PLILLWG=540,0,604;PLIllPCRFree=811,0,769;PLIonEx=542,0,956;PLPlatGen=3235,0,3865;PLXIll=790,0,613;PLXPSolWGLS=345,0,401;PLminsum=15785;PLminsumOverDP=12.55;RPA=2,1;RU=G;TrancheABQDmin2=0;TrancheAlignmin2=0;TrancheMapmin2=0;Tra…	GT:DP:GQ:PL	0/1:1258:15785:15785,0,19892	EGFR
chr7	94056349	.	C	T	13119	PASS	DPSum=950;HRun=3;HapNoVar=0;NoPLTot=0;PL454WG=236,0,207;PLCG=296,0,229;PLHSWEx=2404,0,2548;PLHSWG=1692,0,1077;PLILL250=601,0,801;PLILLCLIA=2090,0,1913;PLILLWG=410,0,450;PLIllPCRFree=492,0,1358;PLIonEx=356,0,184;PLNCIIonWG=9,0,95;PLPlatGen=3650,0,4149;PLXIll=740,0,770;PLXPSolWGLS=143,0,241;PLminsum=13119;PLminsumOverDP=13.81;RPA=3,1;RU=G;TrancheABQDmin2=0;TrancheAlignmin2=0;TrancheMapmin2=0;Tranch…	GT:DP:GQ:PL	0/1:950:13119:13119,0,14022	COL1A2
chr7	101837149	.	G	A	12376	PASS	DPSum=902;HRun=3;HapNoVar=0;NoPLTot=0;PL454WG=202,0,122;PLCG=605,0,543;PLHSWEx=1876,0,2138;PLHSWG=1069,0,773;PLILL250=750,0,598;PLILLCLIA=1400,0,1603;PLILLWG=567,0,425;PLIllPCRFree=1031,0,987;PLIonEx=249,0,390;PLPlatGen=4032,0,3538;PLXIll=315,0,600;PLXPSolWGLS=280,0,269;PLminsum=11986;PLminsumOverDP=13.29;RPA=3,2;RU=G;TrancheABQDmin2=0;TrancheAlignmin2=0;TrancheMapmin2=0;TrancheSSEmin2=0;YesPLtot…	GT:DP:GQ:PL	0/1:902:11986:12376,0,11986	CUX1
chr7	101844851	.	A	G	10424	PASS	DPSum=910;HRun=4;HapNoVar=0;NoPLTot=0;PL454WG=88,0,191;PLCG=234,0,528;PLHSWEx=2610,0,3363;PLHSWG=620,0,577;PLILL250=351,0,334;PLILLCLIA=1860,0,2036;PLILLWG=189,0,312;PLIllPCRFree=490,0,577;PLIonEx=628,0,497;PLPlatGen=2715,0,2523;PLXIll=621,0,461;PLXPSolWGLS=18,0,23;PLminsum=10424;PLminsumOverDP=11.45;RPA=4,3;RU=G;TrancheABQDmin2=0;TrancheAlignmin2=0;TrancheMapmin2=0;TrancheSSEmin2=0;YesPLtot=11;a…	GT:DP:GQ:PL	0/1:910:10424:10424,0,11422	CUX1
chr7	137612913	.	CTGG	C	19656	PASS	DPSum=1033;HRun=2;HapNoVar=0;NoPLTot=0;PL454WG=466,0,171;PLCG=306,0,789;PLHSWEx=154,0,213;PLHSWG=1518,0,2030;PLILL250=807,0,618;PLILLCLIA=3358,0,3627;PLILLWEx=2840,0,7960;PLILLWG=482,0,511;PLIllPCRFree=1358,0,1381;PLIonEx=2817,0,2466;PLNCIIonWG=207,0,265;PLPlatGen=4413,0,5633;PLXIll=737,0,503;PLXPSolWGLS=193,0,468;PLminsum=19656;PLminsumOverDP=19.03;RPA=2,1;RU=T;TrancheABQDmin2=0;TrancheAlignmin2…	GT:DP:GQ:PL	0/1:1033:19656:19656,0,26635	CREB3L2
chr7	144364829	.	C	T	13943	PASS	DPSum=1020;HRun=0;HapNoVar=0;NoPLTot=0;PL454WG=129,0,271;PLCG=762,0,960;PLHSWEx=2788,0,2698;PLHSWG=1175,0,1170;PLILL250=659,0,701;PLILLCLIA=2013,0,2084;PLILLWG=638,0,382;PLIllPCRFree=1038,0,893;PLNCIIonWG=175,0,118;PLPlatGen=3888,0,4339;PLXIll=527,0,671;PLXPSolWGLS=151,0,457;PLminsum=13943;PLminsumOverDP=13.67;TrancheABQDmin2=0;TrancheAlignmin2=0;TrancheMapmin2=0;TrancheSSEmin2=0;YesPLtot=12;alla…	GT:DP:GQ:PL	0/1:1020:13943:13943,0,14744	TPK1
chr7	144364877	.	C	CT	13847	PASS	DPSum=1025;HRun=0;HapNoVar=0;NoPLTot=0;PL454WG=97,0,489;PLCG=362,0,604;PLHSWEx=3780,0,3966;PLHSWG=1096,0,1409;PLILL250=569,0,982;PLILLCLIA=1699,0,1648;PLILLWG=477,0,608;PLIllPCRFree=960,0,1063;PLNCIIonWG=173,0,168;PLPlatGen=3873,0,3695;PLXIll=504,0,465;PLXPSolWGLS=257,0,321;PLminsum=13847;PLminsumOverDP=13.51;RPA=3,4;RU=T;TrancheABQDmin2=0;TrancheAlignmin2=0;TrancheMapmin2=0;TrancheSSEmin2=0;YesP…	GT:DP:GQ:PL	0/1:1025:13847:13847,0,15418	TPK1
chr7	144364918	.	G	T	11168	PASS	DPSum=843;HRun=0;HapNoVar=0;NoPLTot=0;PL454WG=164,0,311;PLCG=318,0,567;PLHSWEx=1930,0,2188;PLHSWG=1109,0,1215;PLILL250=573,0,694;PLILLCLIA=1390,0,1397;PLILLWG=372,0,361;PLIllPCRFree=757,0,917;PLNCIIonWG=68,0,190;PLPlatGen=3568,0,3772;PLXIll=591,0,335;PLXPSolWGLS=328,0,285;PLminsum=11168;PLminsumOverDP=13.25;TrancheABQDmin2=0;TrancheAlignmin2=0;TrancheMapmin2=0;TrancheSSEmin2=0;YesPLtot=12;allalts…	GT:DP:GQ:PL	0/1:843:11168:11168,0,12232	TPK1
chr7	151873853	.	C	T	13328	PASS	DPSum=963;HRun=7;HapNoVar=0;NoPLTot=0;PL454WG=323,0,103;PLCG=1124,0,716;PLHSWEx=1854,0,2158;PLHSWG=1020,0,1381;PLILL250=736,0,594;PLILLCLIA=1573,0,1842;PLILLWEx=45,0,23;PLILLWG=468,0,454;PLIllPCRFree=699,0,594;PLIonEx=986,0,959;PLNCIIonWG=27,0,17;PLPlatGen=3595,0,3359;PLXIll=478,0,638;PLXPSolWGLS=400,0,542;PLminsum=13328;PLminsumOverDP=13.84;RPA=7,6;RU=T;TrancheABQDmin2=0;TrancheAlignmin2=0;Tranc…	GT:DP:GQ:PL	0/1:963:13328:13328,0,13380	KMT2C
chr8	2807783	.	G	A	12579	PASS	DPSum=989;HRun=3;HapNoVar=0;NoPLTot=0;PLCG=441,0,655;PLHSWEx=2723,0,3959;PLHSWG=1026,0,958;PLILL250=472,0,701;PLILLCLIA=908,0,1401;PLILLWEx=36,0,59;PLILLWG=307,0,408;PLIllPCRFree=1084,0,791;PLIonEx=584,0,918;PLNCIIonWG=66,0,134;PLPlatGen=4235,0,3935;PLXIll=618,0,531;PLXPSolWGLS=79,0,775;PLminsum=12579;PLminsumOverDP=12.72;RPA=3,2;RU=C;TrancheABQDmin2=0;TrancheAlignmin2=0;TrancheMapmin2=0;TrancheS…	GT:DP:GQ:PL	0/1:989:12579:12579,0,15225	CSMD1
chr8	3072048	.	G	A	10831	PASS	DPSum=799;HRun=4;HapNoVar=0;NoPLTot=0;PL454WG=118,0,166;PLCG=785,0,437;PLHSWEx=609,0,726;PLHSWG=1216,0,1111;PLILL250=466,0,443;PLILLCLIA=1514,0,1632;PLILLWG=551,0,655;PLIllPCRFree=651,0,723;PLIonEx=786,0,1027;PLNCIIonWG=85,0,310;PLPlatGen=3047,0,2991;PLXIll=627,0,665;PLXPSolWGLS=376,0,402;PLminsum=10831;PLminsumOverDP=13.56;RPA=4,2;RU=C;TrancheABQDmin2=0;TrancheAlignmin2=0;TrancheMapmin2=0;Tranch…	GT:DP:GQ:PL	0/1:799:10831:10831,0,11288	CSMD1
chr8	3072107	.	G	C	9405	PASS	DPSum=683;HRun=3;HapNoVar=0;NoPLTot=0;PL454WG=260,0,135;PLCG=568,0,480;PLHSWEx=445,0,616;PLHSWG=984,0,1040;PLILL250=396,0,529;PLILLCLIA=1442,0,1508;PLILLWG=357,0,664;PLIllPCRFree=628,0,684;PLIonEx=46,0,463;PLNCIIonWG=51,0,259;PLPlatGen=3323,0,2810;PLXIll=752,0,799;PLXPSolWGLS=153,0,196;PLminsum=9405;PLminsumOverDP=13.77;RPA=3,2;RU=G;TrancheABQDmin2=0;TrancheAlignmin2=0;TrancheMapmin2=0;TrancheSSE…	GT:DP:GQ:PL	0/1:683:9405:9405,0,10183	CSMD1
chr8	3351147	.	G	A	9557	PASS	DPSum=717;HRun=3;HapNoVar=0;NoPLTot=0;PL454WG=59,0,333;PLCG=521,0,645;PLHSWEx=319,0,857;PLHSWG=1139,0,806;PLILL250=500,0,458;PLILLCLIA=1753,0,1476;PLILLWG=614,0,491;PLIllPCRFree=640,0,819;PLIonEx=490,0,319;PLNCIIonWG=74,0,20;PLPlatGen=2812,0,3329;PLXIll=482,0,621;PLXPSolWGLS=154,0,443;PLminsum=9557;PLminsumOverDP=13.33;RPA=3,2;RU=C;TrancheABQDmin2=0;TrancheAlignmin2=0;TrancheMapmin2=0;TrancheSSEm…	GT:DP:GQ:PL	0/1:717:9557:9557,0,10617	CSMD1
chr8	3351195	.	C	A	10372	PASS	DPSum=772;HRun=0;HapNoVar=0;NoPLTot=0;PL454WG=57,0,386;PLCG=639,0,237;PLHSWEx=767,0,1351;PLHSWG=1360,0,806;PLILL250=490,0,468;PLILLCLIA=1434,0,1231;PLILLWG=335,0,428;PLIllPCRFree=716,0,1135;PLIonEx=373,0,472;PLNCIIonWG=82,0,17;PLPlatGen=3188,0,3890;PLXIll=594,0,668;PLXPSolWGLS=337,0,321;PLminsum=10372;PLminsumOverDP=13.44;RPA=13,11,12;RU=GATA;TrancheABQDmin2=0;TrancheAlignmin2=0;TrancheMapmin2=0;…	GT:DP:GQ:PL	0/1:772:10372:10372,0,11410	CSMD1
chr8	22570907	.	GT	G	11707	PASS	DPSum=846;HRun=3;HapNoVar=0;NoPLTot=0;PL454WG=200,0,331;PLCG=433,0,299;PLHSWEx=1322,0,969;PLHSWG=465,0,951;PLILL250=607,0,539;PLILLCLIA=1669,0,1424;PLILLWG=664,0,599;PLIllPCRFree=711,0,649;PLIonEx=1878,0,1521;PLNCIIonWG=212,0,138;PLPlatGen=3113,0,3127;PLXIll=401,0,536;PLXPSolWGLS=32,0,440;PLminsum=11523;PLminsumOverDP=13.62;RPA=3,2;RU=G;TrancheABQDmin2=0;TrancheAlignmin2=0;TrancheMapmin2=0;Tranch…	GT:DP:GQ:PL	0/1:846:11523:11707,0,11523	PEBP4
chr8	22570935	.	T	C	11987	PASS	DPSum=869;HRun=3;HapNoVar=0;NoPLTot=0;PL454WG=101,0,426;PLCG=384,0,370;PLHSWEx=1372,0,1010;PLHSWG=726,0,991;PLILL250=576,0,698;PLILLCLIA=1884,0,1588;PLILLWG=324,0,505;PLIllPCRFree=965,0,697;PLIonEx=1307,0,1327;PLNCIIonWG=124,0,120;PLPlatGen=3678,0,3378;PLXIll=442,0,513;PLXPSolWGLS=104,0,86;PLminsum=11709;PLminsumOverDP=13.47;RPA=3,2;RU=G;TrancheABQDmin2=0;TrancheAlignmin2=0;TrancheMapmin2=0;Tranc…	GT:DP:GQ:PL	0/1:869:11709:11987,0,11709	PEBP4
chr8	28384712	.	A	G	16474	PASS	DPSum=1171;HRun=7;HapNoVar=0;NoPLTot=0;PL454WG=199,0,139;PLCG=433,0,500;PLHSWEx=3559,0,3757;PLHSWG=952,0,1647;PLILL250=675,0,558;PLILLCLIA=1114,0,1195;PLILLWG=684,0,493;PLIllPCRFree=1137,0,644;PLIonEx=2676,0,2542;PLNCIIonWG=105,0,232;PLPlatGen=4243,0,3155;PLXIll=566,0,590;PLXPSolWGLS=131,0,613;PLminsum=16065;PLminsumOverDP=13.72;RPA=7,6;RU=T;TrancheABQDmin2=0;TrancheAlignmin2=0;TrancheMapmin2=0;T…	GT:DP:GQ:PL	0/1:1171:16065:16474,0,16065	FZD3
chr8	48852225	.	C	T	12201	PASS	DPSum=867;HRun=0;HapNoVar=0;NoPLTot=0;PL454WG=187,0,312;PLCG=682,0,577;PLHSWEx=756,0,1230;PLHSWG=1748,0,1062;PLILL250=316,0,867;PLILLCLIA=1530,0,967;PLILLWG=730,0,579;PLIllPCRFree=881,0,801;PLIonEx=682,0,951;PLPlatGen=3896,0,4398;PLXIll=758,0,524;PLXPSolWGLS=35,0,265;PLminsum=12201;PLminsumOverDP=14.07;RPA=1,2;RU=T;TrancheABQDmin2=0;TrancheAlignmin2=0;TrancheMapmin2=0;TrancheSSEmin2=0;YesPLtot=12…	GT:DP:GQ:PL	0/1:867:12201:12201,0,12533	PRKDC
chr8	118832020	.	G	A	16310	PASS	DPSum=1137;HRun=0;HapNoVar=0;NoPLTot=0;PLCG=528,0,310;PLHSWEx=3142,0,3861;PLHSWG=1016,0,1141;PLILL250=523,0,624;PLILLCLIA=1307,0,1389;PLILLWEx=3864,0,3203;PLILLWG=173,0,440;PLIllPCRFree=934,0,664;PLIonEx=63,0,70;PLNCIIonWG=28,0,33;PLPlatGen=3599,0,3171;PLXIll=809,0,721;PLXPSolWGLS=324,0,291;PLminsum=15918;PLminsumOverDP=14;TrancheABQDmin2=0;TrancheAlignmin2=0;TrancheMapmin2=0;TrancheSSEmin2=0;Yes…	GT:DP:GQ:PL	0/1:1137:15918:16310,0,15918	EXT1
chr8	145773341	.	TCTG	T	12310	PASS	DPSum=578;HRun=5;HapNoVar=0;NoPLTot=0;PL454WG=222,0,97;PLCG=116,0,550;PLHSWEx=97,0,307;PLHSWG=628,0,828;PLILL250=396,0,625;PLILLCLIA=3559,0,4097;PLILLWG=27,0,525;PLIllPCRFree=1420,0,1303;PLIonEx=754,0,675;PLNCIIonWG=55,0,55;PLPlatGen=4302,0,4478;PLXIll=734,0,590;PLminsum=12310;PLminsumOverDP=21.3;RPA=5,4;RU=C;TrancheABQDmin2=0;TrancheAlignmin2=0;TrancheMapmin2=0;TrancheSSEmin2=0;YesPLtot=12;allal…	GT:DP:GQ:PL	0/1:578:12310:12310,0,14130	ARHGAP39
chr8	145999616	.	CTTT	C	24328	PASS	DPSum=973;HRun=8;HapNoVar=0;NoPLTot=0;PL454WG=259,0,308;PLCG=1452,0,882;PLHSWEx=3111,0,3550;PLHSWG=2015,0,2139;PLILL250=1406,0,863;PLILLCLIA=2496,0,3025;PLILLWG=731,0,1300;PLIllPCRFree=1102,0,2008;PLIonEx=2705,0,2580;PLNCIIonWG=357,0,266;PLPlatGen=7216,0,6961;PLXIll=1120,0,1253;PLXPSolWGLS=358,0,1066;PLminsum=24328;PLminsumOverDP=25;RPA=8,7;RU=T;TrancheABQDmin2=0;TrancheAlignmin2=0;TrancheMapmin2…	GT:DP:GQ:PL	0/1:973:24328:24328,0,26201	ZNF34
chr9	21816758	.	G	A	13678	PASS	DPSum=963;HRun=2;HapNoVar=0;NoPLTot=0;PL454WG=173,0,206;PLCG=491,0,793;PLHSWEx=3837,0,3736;PLHSWG=1617,0,959;PLILL250=726,0,754;PLILLCLIA=910,0,1025;PLILLWG=201,0,450;PLIllPCRFree=781,0,1196;PLNCIIonWG=255,0,102;PLPlatGen=4002,0,4273;PLXIll=671,0,676;PLXPSolWGLS=14,0,234;PLminsum=13678;PLminsumOverDP=14.2;RPA=2,1;RU=C;TrancheABQDmin2=0;TrancheAlignmin2=0;TrancheMapmin2=0;TrancheSSEmin2=0;YesPLtot…	GT:DP:GQ:PL	0/1:963:13678:13678,0,14404	MTAP
chr9	103054951	.	T	C	13939	PASS	DPSum=1124;HRun=3;HapNoVar=0;NoPLTot=0;PLCG=463,0,932;PLHSWEx=1630,0,1910;PLHSWG=566,0,809;PLILL250=717,0,542;PLILLCLIA=1932,0,2322;PLILLWEx=2902,0,3815;PLILLWG=442,0,313;PLIllPCRFree=658,0,831;PLIonEx=494,0,829;PLNCIIonWG=87,0,20;PLPlatGen=3350,0,2802;PLXIll=530,0,444;PLXPSolWGLS=168,0,63;PLminsum=13939;PLminsumOverDP=12.4;RPA=3,2;RU=G;TrancheABQDmin2=0;TrancheAlignmin2=0;TrancheMapmin2=0;Tranch…	GT:DP:GQ:PL	0/1:1124:13939:13939,0,15632	INVS
chr9	130586688	.	G	A	10732	PASS	DPSum=836;HRun=2;HapNoVar=0;NoPLTot=0;PLCG=401,0,630;PLHSWEx=1491,0,1534;PLHSWG=1062,0,1100;PLILL250=433,0,421;PLILLCLIA=2319,0,1969;PLILLWG=462,0,380;PLIllPCRFree=692,0,705;PLIonEx=586,0,586;PLPlatGen=2747,0,3195;PLXIll=475,0,280;PLXPSolWGLS=64,0,43;PLminsum=10732;PLminsumOverDP=12.84;RPA=2,1;RU=C;TrancheABQDmin2=0;TrancheAlignmin2=0;TrancheMapmin2=0;TrancheSSEmin2=0;YesPLtot=11;allalts=A;datase…	GT:DP:GQ:PL	0/1:836:10732:10732,0,10843	ENG
chr9	130605385	.	C	T	14131	PASS	DPSum=1001;HRun=3;HapNoVar=0;NoPLTot=0;PL454WG=134,0,116;PLCG=504,0,622;PLHSWEx=3173,0,4023;PLHSWG=874,0,924;PLILL250=693,0,609;PLILLCLIA=2225,0,2133;PLILLWG=592,0,701;PLIllPCRFree=1135,0,605;PLIonEx=159,0,222;PLNCIIonWG=72,0,103;PLPlatGen=3979,0,2925;PLXIll=460,0,784;PLXPSolWGLS=131,0,283;PLminsum=14050;PLminsumOverDP=14.04;RPA=3,2;RU=A;TrancheABQDmin2=0;TrancheAlignmin2=0;TrancheMapmin2=0;Tranc…	GT:DP:GQ:PL	0/1:1001:14050:14131,0,14050	ENG
chr9	133346226	.	C	T	14100	PASS	DPSum=1013;HRun=3;HapNoVar=0;NoPLTot=0;PL454WG=200,0,177;PLCG=454,0,425;PLHSWEx=3200,0,3784;PLHSWG=1004,0,802;PLILL250=465,0,469;PLILLCLIA=2426,0,2835;PLILLWG=405,0,305;PLIllPCRFree=795,0,754;PLIonEx=273,0,309;PLPlatGen=4325,0,3416;PLXIll=553,0,845;PLminsum=14100;PLminsumOverDP=13.92;RPA=3,2;RU=C;TrancheABQDmin2=0;TrancheAlignmin2=0;TrancheMapmin2=0;TrancheSSEmin2=0;YesPLtot=11;allalts=T;datasetc…	GT:DP:GQ:PL	0/1:1013:14100:14100,0,14121	ASS1
chr9	133761001	.	A	G	9629	PASS	DPSum=804;HRun=1;HapNoVar=0;NoPLTot=0;PL454WG=174,0,416;PLCG=285,0,226;PLHSWEx=869,0,1873;PLHSWG=413,0,719;PLILL250=601,0,524;PLILLCLIA=2370,0,2627;PLILLWG=190,0,165;PLIllPCRFree=827,0,974;PLIonEx=409,0,349;PLPlatGen=2927,0,3917;PLXIll=558,0,573;PLXPSolWGLS=6,0,198;PLminsum=9629;PLminsumOverDP=11.98;RPA=2,1;RU=C;TrancheABQDmin2=0;TrancheAlignmin2=0;TrancheMapmin2=0;TrancheSSEmin2=0;YesPLtot=11;al…	GT:DP:GQ:PL	0/1:804:9629:9629,0,12561	ABL1
chr9	134390870	.	C	A	11401	PASS	DPSum=1052;HRun=1;HapNoVar=0;NoPLTot=0;PL454WG=214,0,199;PLCG=253,0,807;PLHSWEx=2595,0,4380;PLHSWG=802,0,1114;PLILL250=404,0,606;PLILLCLIA=1895,0,1729;PLILLWG=465,0,424;PLIllPCRFree=692,0,1160;PLIonEx=437,0,601;PLNCIIonWG=111,0,229;PLPlatGen=2912,0,4204;PLXIll=321,0,626;PLXPSolWGLS=300,0,317;PLminsum=11401;PLminsumOverDP=10.84;TrancheABQDmin2=0;TrancheAlignmin2=0;TrancheMapmin2=0;TrancheSSEmin2=0…	GT:DP:GQ:PL	0/1:1052:11401:11401,0,16396	POMT1
chr9	138516346	.	CA	C	10516	PASS	DPSum=751;HRun=0;HapNoVar=0;NoPLTot=0;PL454WG=378,0,172;PLCG=474,0,684;PLHSWEx=533,0,1956;PLHSWG=805,0,955;PLILL250=452,0,870;PLILLCLIA=1652,0,1998;PLILLWG=512,0,701;PLIllPCRFree=670,0,1256;PLIonEx=862,0,854;PLNCIIonWG=31,0,281;PLPlatGen=3564,0,4815;PLXIll=565,0,403;PLXPSolWGLS=18,0,318;PLminsum=10516;PLminsumOverDP=14;RPA=23,30,22,38;RU=T;TrancheABQDmin2=0;TrancheAlignmin2=0;TrancheMapmin2=0;Tra…	GT:DP:GQ:PL	0/1:751:10516:10516,0,15263	GLT6D1
chr9	139400299	.	C	A	6923	PASS	DPSum=597;HRun=1;HapNoVar=0;NoPLTot=0;PL454WG=87,0,99;PLCG=367,0,470;PLHSWEx=495,0,58;PLHSWG=277,0,314;PLILL250=597,0,211;PLILLCLIA=1176,0,1890;PLILLWG=119,0,122;PLIllPCRFree=558,0,790;PLIonEx=166,0,45;PLNCIIonWG=51,0,17;PLPlatGen=2797,0,2877;PLXIll=233,0,155;PLminsum=6923;PLminsumOverDP=11.6;TrancheABQDmin2=0;TrancheAlignmin2=0;TrancheMapmin2=0;TrancheSSEmin2=0;YesPLtot=11;allalts=A;datasetcalls…	GT:DP:GQ:PL	0/1:597:6923:6923,0,7048	NOTCH1
chrX	32380996	.	C	T	11713	PASS	DPSum=930;HRun=4;HapNoVar=0;NoPLTot=0;PL454WG=51,0,125;PLCG=453,0,651;PLHSWEx=3647,0,2933;PLHSWG=1065,0,977;PLILL250=711,0,681;PLILLCLIA=1712,0,1648;PLILLWG=455,0,276;PLIllPCRFree=823,0,629;PLIonEx=1876,0,2717;PLNCIIonWG=79,0,258;PLXIll=490,0,349;PLXPSolWGLS=351,0,631;PLminsum=11713;PLminsumOverDP=12.59;RPA=4,3;RU=A;TrancheABQDmin2=0;TrancheAlignmin2=0;TrancheMapmin2=0;TrancheSSEmin2=0;YesPLtot=1…	GT:DP:GQ:PL	0/1:930:11713:11713,0,11875	DMD
chrX	32503194	.	T	C	9031	PASS	DPSum=696;HRun=0;HapNoVar=0;NoPLTot=0;PL454WG=83,0,127;PLCG=395,0,688;PLHSWEx=3212,0,3800;PLHSWG=964,0,1277;PLILL250=415,0,975;PLILLCLIA=1517,0,1092;PLILLWG=290,0,476;PLIllPCRFree=1108,0,1104;PLXIll=840,0,563;PLXPSolWGLS=207,0,282;PLminsum=9031;PLminsumOverDP=12.98;RPA=3,2;RU=A;TrancheABQDmin2=0;TrancheAlignmin2=0;TrancheMapmin2=0;TrancheSSEmin2=0;YesPLtot=10;allalts=C;datasetcalls=10;geno=2;geno…	GT:DP:GQ:PL	0/1:696:9031:9031,0,10384	DMD
chrX	38226603	.	A	G	8450	PASS	DPSum=681;HRun=17;HapNoVar=0;NoPLTot=0;PL454WG=135,0,172;PLCG=481,0,707;PLHSWEx=1295,0,1066;PLHSWG=1379,0,1544;PLILL250=550,0,649;PLILLCLIA=1116,0,873;PLILLWG=422,0,111;PLIllPCRFree=619,0,1368;PLIonEx=1703,0,2367;PLNCIIonWG=79,0,97;PLXIll=479,0,641;PLXPSolWGLS=192,0,122;PLminsum=8450;PLminsumOverDP=12.41;RPA=17,16;RU=T;TrancheABQDmin2=0;TrancheAlignmin2=0;TrancheMapmin2=0;TrancheSSEmin2=0;YesPLto…	GT:DP:GQ:PL	0/1:681:8450:8450,0,9717	OTC
chrX	39933339	.	A	G	6894	PASS	DPSum=601;HRun=3;HapNoVar=0;NoPLTot=0;PL454WG=293,0,162;PLCG=306,0,592;PLHSWEx=979,0,997;PLHSWG=523,0,1158;PLILL250=304,0,452;PLILLCLIA=2081,0,2307;PLILLWG=208,0,485;PLIllPCRFree=999,0,719;PLIonEx=318,0,442;PLNCIIonWG=52,0,23;PLXIll=566,0,679;PLXPSolWGLS=265,0,198;PLminsum=6894;PLminsumOverDP=11.47;RPA=3,2;RU=G;TrancheABQDmin2=0;TrancheAlignmin2=0;TrancheMapmin2=0;TrancheSSEmin2=0;YesPLtot=12;all…	GT:DP:GQ:PL	0/1:601:6894:6894,0,8214	BCOR
chrX	70349947	.	A	C	8349	PASS	DPSum=732;HRun=3;HapNoVar=0;NoPLTot=0;PL454WG=176,0,172;PLCG=185,0,887;PLHSWEx=1305,0,1511;PLHSWG=424,0,1125;PLILL250=767,0,848;PLILLCLIA=2375,0,2821;PLILLWG=393,0,737;PLIllPCRFree=1071,0,708;PLIonEx=728,0,1242;PLNCIIonWG=31,0,92;PLXIll=729,0,708;PLXPSolWGLS=165,0,204;PLminsum=8349;PLminsumOverDP=11.41;RPA=3,2;RU=C;TrancheABQDmin2=0;TrancheAlignmin2=0;TrancheMapmin2=0;TrancheSSEmin2=0;YesPLtot=12…	GT:DP:GQ:PL	0/1:732:8349:8349,0,11055	MED12
chrX	135474420	.	C	A	10941	PASS	DPSum=830;HRun=6;HapNoVar=0;NoPLTot=0;PL454WG=370,0,163;PLCG=356,0,809;PLHSWEx=2233,0,2865;PLHSWG=1250,0,1302;PLILL250=837,0,757;PLILLCLIA=1101,0,1253;PLILLWG=503,0,458;PLIllPCRFree=1209,0,879;PLIonEx=2266,0,2016;PLXIll=603,0,584;PLXPSolWGLS=213,0,262;PLminsum=10941;PLminsumOverDP=13.18;RPA=6,5;RU=A;TrancheABQDmin2=0;TrancheAlignmin2=0;TrancheMapmin2=0;TrancheSSEmin2=0;YesPLtot=11;allalts=A;datas…	GT:DP:GQ:PL	0/1:830:10941:10941,0,11348	GPR112
chrX	135474444	.	AGAT	A	18944	PASS	DPSum=861;HRun=6;HapNoVar=0;NoPLTot=0;PL454WG=629,0,242;PLCG=454,0,1043;PLHSWEx=4502,0,6055;PLHSWG=2005,0,2015;PLILL250=1586,0,1141;PLILLCLIA=2027,0,1522;PLILLWG=272,0,1149;PLIllPCRFree=1721,0,1390;PLIonEx=4413,0,4433;PLNCIIonWG=139,0,531;PLXIll=895,0,880;PLXPSolWGLS=301,0,433;PLminsum=18944;PLminsumOverDP=22;RPA=6,5;RU=A;TrancheABQDmin2=0;TrancheAlignmin2=0;TrancheMapmin2=0;TrancheSSEmin2=0;YesP…	GT:DP:GQ:PL	0/1:861:18944:18944,0,20834	GPR112
